# Supplementary material for: The RNA binding protein DND1 is elevated in a subpopulation of pro-spermatogonia and targets chromatin modifiers and translational machinery during late gestation
Source: PLoS Genet. 2023 Mar 1;19(3):e1010656. doi: 10.1371/journal.pgen.1010656 (PMC10010562; doi:10.1371/journal.pgen.1010656)
Supplement: S1 Table — (XLSX) [file pgen.1010656.s001.xlsx]

## Sheet: SupplTable1
	Per Testis	Total Cells	Total MGCs	hi	lo		Sample Code	# Testes	GFP(-) cells	GFP(+)lo cells	GFP(+)hi cells
	E14.5	70000	7700	60	7640		1601	10	not quantified	35400	1800
				0.00779221	0.992208		1602	10	500000	27000	2500
	E16.5	78000	5100	600	4500		1603	12	860000	63600	7000
				0.117647	0.882353		1605	8	773000	44900	7710
	E18.5	110000	4200	200	4000		1801	12	915400	44800	989
				0.047619	0.952381		1804	8	1030000	26300	741
	P3	330000	11000	10	10990		1805	10	1100000	47900	4000
				0.000909091	0.999091		1806	10	1080000	46300	1294
3 Fig
AnnexinV Fluor			Percent population Annexin V positive			Percent DND1-lo representation
DND1-GFP-lo	DND1-GFP-hi		DND1-GFP-lo	DND1-GFP-hi		AnnexinV Positive	AnnexinV Negative
25243	790		95	6		99	21
26402	863		96	7		99	18
24633	193		53	1		99	54
23208	181		52	0		100	55
S2 Fig
All Cells		DND1/GAPDH			GFP/DND1
E16.5 MGCs		DND1-GFP-lo	DND1-GFP-hi		DND1-GFP-lo	DND1-GFP-hi
823.977		0.522443	0.652565		0.719323	0.670578
627.865		0.26406	0.651327		0.652911	0.426736
619.259		0.509189	0.738746		0.697657	0.934184
614.282		0.281014	0.752761		0.72264	0.546738
317.664
253.307
642.392
728.259
950.715
1005.12
415.184
516.961
592.441
574.872
327.048
357.528
442.305
335.821
160.821
167.527
280.332
208.386
392.464
355.71
324.459
962.139
938.335
831.316
687.372
815.983
1026.87
806.048
715.076
808.374
706.573
517.803
497.781
546.189
564.147
342.702
471.753
335.643
391.326
344.35
281.067
297.735
314.178
364.997
358.043
267.466
