# Supplementary material for: The RNA binding protein DND1 is elevated in a subpopulation of pro-spermatogonia and targets chromatin modifiers and translational machinery during late gestation
Source: PLoS Genet. 2023 Mar 1;19(3):e1010656. doi: 10.1371/journal.pgen.1010656 (PMC10010562; doi:10.1371/journal.pgen.1010656)
Supplement: S2 Table — (XLSX) [file pgen.1010656.s002.xlsx]

## Sheet: AnnotSources
Publication	Cell Type General	Cell Type Specific	Stage	Included	Mouse Strain	Suffix	Column Name
Jameson et al. 2012	Germ Cells	Enrich FM+M	E13.5	used	C57BL/6 CD-1 Hybrid	j	gc_j
Jameson et al. 2012	Somatic Cells	Enrich FM+M	E13.5	used	C57BL/6 CD-1 Hybrid	j	s_j
Law et al. 2019	Germ Cells	Sort Germ Cells	E16.5	used	mostly C57BL/6J	l	gc_l
Tan et al. 2020	Somatic Cells	All Somatic Cells	E18.5, P2, P7	used	C57BL/6	t	s_t
Tan et al. 2020	Germ Cells	All Germ Cells	E18.5, P2, P7	not used	C57BL/6	t	not used
Tan et al. 2020	Germ Cells	T1	exclusively E18.5	used	C57BL/6	t	gc_t_t1
Tan et al. 2020	Germ Cells	I	exclusively P2	used	C57BL/6	t	gc_t_i
Tan et al. 2020	Germ Cells	T2	P2 and some P7	not used	C57BL/6	t	not used
Stévant et al. 2018	Somatic Cells	Late interstitial progenitor and Sertoli (clusters G1, G2, G3, G4, G13, G14, G15)	~E16.5	used	CD-1 Hybrid	s	s_s

## Sheet: NOTES
Sheet Name	Description	GO-#	GO-Name
14target	All E14.5 RIP targets
14ONLYtarget	Unique E14.5 RIP targets
16target	All E16.4 RIP targets
16ONLYtarget	Unique E15.6 RIP targets
18target	All E18.5 RIP targets
18ONLYtarget	Unique E18.5 RIP targets
14+16target	All common E14.5 and E16.5 RIP targets
16+18target	All common E16.4 and E18.5 RIP targets
14+18target	All common E14.5 and E18.5 RIP targets
14+16+18target	All common E14.5, E16.5, and E18.5 RIP targets
ALLtarget	All E14.5 or E16.5 or E18.5 RIP targets
ALLtarPCC	All E14.5 or E16.5 or E18.5 RIP targets that activate cell cycle	GO-0045787	positive regulation of cell cycle
ALLtarNCC	All E14.5 or E16.5 or E18.5 RIP targets that repress cell cycle	GO-0045786	negative regulation of cell cycle
ALLtarDNAd	All E14.5 or E16.5 or E18.5 RIP targets involved with the DNA damage checkpoint	GO-0000077	DNA damage checkpoint signaling
16hiUP	over-expressed at E16.5 in hi cells
18hiUP	over-expressed at E18.5 in hi cells
16n18hiUP	over-expressed at E16.5 & E18.5 in hi cells
hi16to18UP	up-regulated in hi cells from E16.5 to E18.5
hi16to18DOWN	down-regulated in hi cells from E16.5 to E18.5
16loUP	over-expressed at E16.5 in lo cells
18loUP	over-expressed at E18.5 in lo cells
16n18loUP	over-expressed at E16.5 & E18.5 in lo cells
lo16to18UP	up-regulated in lo cells from E16.5 to E18.5
lo16to18DOWN	down-regulated in lo cells from E16.5 to E18.5
hiPROT	E14.5, E16.5, or E18.5 RIP target up-regulated in hi cells from E16.5 to E18.5
hiDEGR	E14.5, E16.5, or E18.5 RIP target down-regulated in hi cells from E16.5 to E18.5
loPROT	E14.5, E16.5, or E18.5 RIP target up-regulated in lo cells from E16.5 to E18.5
loDEGR	E14.5, E16.5, or E18.5 RIP target down-regulated in lo cells from E16.5 to E18.5
hiTar16	E16.5 RIP target up-regulated in hi cells at E16.5
hiTar18	E18.5 RIP target up-regulated in hi cells at E18.5
loTar16	E16.5 RIP target up-regulated in lo cells at E16.5
loTar18	E18.5 RIP target up-regulated in lo cells at E18.5
lohiConverg	differentially expressed between lo and hi at E16.5 and NOT differentially expressed between lo and hi at E18.5
16hiloChroOrg	over-expressed at E16.5 in hi cells	GO:0051276	Chromosome Organization
18hiloChroOrg	over-expressed at E18.5 in hi cells
16lohiChroOrg	over-expressed at E16.5 in lo cells
18lohiChroOrg	over-expressed at E18.5 in lo cells
14RIPChroOrg	E14.5 RIP target
16RIPChroOrg	E16.5 RIP target
18RIPChroOrg	E18.5 RIP target
16hiloHIstMod	over-expressed at E16.5 in hi cells	GO-0016570	Histone Modification
18hiloHistMod	over-expressed at E18.5 in hi cells
16lohiHistMod	over-expressed at E16.5 in lo cells
18lohiHistMod	over-expressed at E18.5 in lo cells
14RIPhistMod	E14.5 RIP target
16RIPhistMod	E16.5 RIP target
18RIPhistMod	E18.5 RIP target
16hiloRchrOrg	over-expressed at E16.5 in hi cells	GO-1902275	Regulation Chromatin Organization
18hiloRchrOrg	over-expressed at E18.5 in hi cells
16lohiRchrOrg	over-expressed at E16.5 in lo cells
18lohiRchrOrg	over-expressed at E18.5 in lo cells
14RIPrchrOrg	E14.5 RIP target
16RIPrchrOrg	E16.5 RIP target
18RIPrchrOrg	E18.5 RIP target
16hiloGlyco	over-expressed at E16.5 in hi cells	GO-0061621	Glycolysis
18hiloGlyco	over-expressed at E18.5 in hi cells
16lohiGlyco	over-expressed at E16.5 in lo cells
18lohiGlyco	over-expressed at E18.5 in lo cells
14RIPglyco	E14.5 RIP target
18RIPglyco	E18.5 RIP target
16hiloOcPhos	over-expressed at E16.5 in hi cells	GO-0006119	Oxidative Phosphorylation
18hiloOxPhos	over-expressed at E18.5 in hi cells
16lohiOxPhos	over-expressed at E16.5 in lo cells
18lohiOxPhos	over-expressed at E18.5 in lo cells
14RIPoxPHos	E14.5 RIP target
18RIPoxPhos	E18.5 RIP target
16hiloTransla	over-expressed at E16.5 in hi cells	GO-0006412	Translation
18hiloTransla	over-expressed at E18.5 in hi cells
16lohiTransla	over-expressed at E16.5 in lo cells
18lohiTransla	over-expressed at E18.5 in lo cells
14RIPtransla	E14.5 RIP target
16RIPtransla	E16.5 RIP target
18RIPtransla	E18.5 RIP target
16hiloRNAbind	over-expressed at E16.5 in hi cells	GO-0003723	RNA binding
18hiloRNAbind	over-expressed at E18.5 in hi cells
16lohiRNAbind	over-expressed at E16.5 in lo cells
18lohiRNAbind	over-expressed at E18.5 in lo cells
14RIPrnaBind	E14.5 RIP target
16RIPrnaBind	E16.5 RIP target
18RIPrnaBind	E18.5 RIP target
16hiloRiboSub	over-expressed at E16.5 in hi cells	GO-0044391	Ribosomal Subunit
18hiloRiboSub	over-expressed at E18.5 in hi cells
16lohiRiboSub	over-expressed at E16.5 in lo cells
18lohiRiboSub	over-expressed at E18.5 in lo cells
14RIPriboSub	E14.5 RIP target
16RIPriboSub	E16.5 RIP target
18RIPriboSub	E18.5 RIP target
16hiloDNAdam	over-expressed at E16.5 in hi cells	GO-0000077	DNA Damage Checkpoint Signaling
18hiloDNAdam	over-expressed at E18.5 in hi cells
16lohiDNAdam	over-expressed at E16.5 in lo cells
18lohiDNAdam	over-expressed at E18.5 in lo cells
14RIPDNAdam	E14.5 RIP target
16RIPDNAdam	E16.5 RIP target
18RIPDNAdam	E18.5 RIP target
16hiloCelCyc	over-expressed at E16.5 in hi cells	GO-0007049	Cell Cycle
18hiloCelCyc	over-expressed at E18.5 in hi cells
16lohiCelCyc	over-expressed at E16.5 in lo cells
18lohiCelCyc	over-expressed at E18.5 in lo cells
14RIPCelCyc	E14.5 RIP target
16RIPCelCyc	E16.5 RIP target
18RIPCelCyc	E18.5 RIP target
16hiloECMorg	over-expressed at E16.5 in hi cells	GO-0030198	Extracellular Matrix Organization
18hiloECMorg	over-expressed at E18.5 in hi cells
16lohiECMorg	over-expressed at E16.5 in lo cells
18lohiECMorg	over-expressed at E18.5 in lo cells
14RIPECMorg	E14.5 RIP target
16RIPECMorg	E16.5 RIP target
18RIPECMorg	E18.5 RIP target
16hiloHistUbi	over-expressed at E16.5 in hi cells	GO-0033182	Regulation of Histone Ubiquitination
18hiloHistUbi	over-expressed at E18.5 in hi cells
16lohiHistUbi	over-expressed at E16.5 in lo cells
18lohiHistUbi	over-expressed at E18.5 in lo cells
14RIPHistUbi	E14.5 RIP target
16RIPHistUbi	E16.5 RIP target
18RIPHistUbi	E18.5 RIP target
16hiloGolgi	over-expressed at E16.5 in hi cells	GO-0048193	Golgi Vesicle Transport
18hiloGolgi	over-expressed at E18.5 in hi cells
16lohiGolgi	over-expressed at E16.5 in lo cells
18lohiGolgi	over-expressed at E18.5 in lo cells
14RIPGolgi	E14.5 RIP target
16RIPGolgi	E16.5 RIP target
18RIPGolgi	E18.5 RIP target
16hiloCytoOrg	over-expressed at E16.5 in hi cells	GO:0007010	Cytoskeleton Organization
18hiloCytoOrg	over-expressed at E18.5 in hi cells
16lohiCytoOrg	over-expressed at E16.5 in lo cells
18lohiCytoOrg	over-expressed at E18.5 in lo cells
14RIPCytoOrg	E14.5 RIP target
16RIPCytoOrg	E16.5 RIP target
18RIPCytoOrg	E18.5 RIP target
16hiloDNAconCha	over-expressed at E16.5 in hi cells	GO:0071103	DNA Conformation Change
18hiloDNAconCha	over-expressed at E18.5 in hi cells
16lohiDNAconCha	over-expressed at E16.5 in lo cells
18lohiDNAconCha	over-expressed at E18.5 in lo cells
14RIPDNAconCha	E14.5 RIP target
16RIPDNAconCha	E16.5 RIP target
18RIPDNAconCha	E18.5 RIP target
Tri_RchrOrg	Triple dataset filtering for GO term Regulation Chromatin Organization	GO-1902275	Regulation Chromatin Organization
Tri_ChroMod	Triple dataset filtering for GO term Histone Modification	GO-0016570	Histone Modification
Tri_ECMorg	Triple dataset filtering for GO term Extracellular Matrix Organization	GO-0030198	Extracellular Matrix Organization
Tri_Col	Triple dataset filtering for specific Collagen family members
Tri_CelCyc	Triple dataset filtering for GO term Cell Cycle	GO-0007049	Cell Cycle

## Sheet: 14target
symbol	gene_id	l2fc_14	pvalue_14	l2fc_16	pvalue_16	l2fc_18	pvalue_18	gc_j	gc_l	gc_t_i	gc_t_t1	s_j	s_s	s_t
Plec	ENSMUSG00000022565	2.41868	3.42e-15	3.85423	1.9e-28	1.42462	0.00050168	NO	YES	NO	YES	NO	NO	NO
Col1a1	ENSMUSG00000001506	2.15496	1.17e-09	3.00013	4.04e-14	2.69224	7.73e-32	NO	YES	NO	NO	YES	NO	YES
Ftsj3	ENSMUSG00000020706	2.09766	2.16e-10	2.84346	6.47e-20	2.7759	3.36e-12	YES	YES	NO	NO	NO	NO	NO
Nid2	ENSMUSG00000021806	1.94608	5.82e-09	2.57772	7.71e-24	2.2591	1.55e-16	NO	YES	NO	NO	NO	NO	YES
Mbtps2	ENSMUSG00000046873	1.89404	4.74e-06	1.71621	1.94e-05	1.80746	2.38e-06	NO	YES	NO	NO	NO	NO	NO
Col3a1	ENSMUSG00000026043	1.81964	2.1e-09	3.0645	5.86e-22	2.59959	1.26e-30	NO	YES	NO	NO	YES	NO	YES
Fbln2	ENSMUSG00000064080	1.80653	1.18e-11	2.02999	5.89e-16	1.77004	2.57e-08	NO	NO	NO	NO	YES	YES	YES
Col5a1	ENSMUSG00000026837	1.7995	2.73e-06	2.97947	4.3e-32	2.31947	1.19e-13	NO	YES	NO	NO	NO	NO	YES
Mid1	ENSMUSG00000035299	1.76404	2.45e-06	2.86674	4.05e-18	2.04534	2.14e-08	NO	NO	YES	NO	NO	NO	NO
	ENSMUSG00000096808	1.7623	9.85e-05	5.39205	2.41e-37	2.81526	7.7e-09	NO	NO	NO	NO	NO	NO	NO
Vcp-rs	ENSMUSG00000083327	1.75853	6.12e-06	2.06749		2.40432	0.129234	NO	NO	NO	NO	NO	NO	NO
Col4a1	ENSMUSG00000031502	1.74909	5.93e-07	2.94479	5.41e-19	3.04017	2.38e-27	NO	YES	NO	YES	NO	NO	NO
Glg1	ENSMUSG00000003316	1.72669	1.87e-09	2.62198	1.06e-17	1.97117	3.02e-11	NO	YES	NO	NO	NO	NO	NO
Nid1	ENSMUSG00000005397	1.71775	8.22e-11	1.81418	3e-09	1.87112	1.43e-18	NO	YES	NO	NO	NO	YES	NO
Egflam	ENSMUSG00000042961	1.70258	9.64e-08	1.99096	1.72e-13	2.30844	1.69e-12	NO	YES	NO	NO	YES	YES	YES
Cltc	ENSMUSG00000047126	1.70081	2.1e-06	2.37027	9.01e-17	2.04403	1.44e-18	NO	YES	YES	NO	NO	NO	NO
Tcof1	ENSMUSG00000024613	1.69339	8.72e-09	1.25912	7.85e-06	1.12815	0.000705943	NO	YES	NO	NO	NO	NO	NO
Pkib	ENSMUSG00000019876	1.66774	2.86e-05	2.81652	4.66e-13	1.92738	1.06e-08	NO	YES	NO	NO	NO	NO	YES
Parp12	ENSMUSG00000038507	1.65308	0.000142462	1.26181	0.000692325	0.710405	0.0809044	YES	YES	NO	NO	NO	YES	NO
Col1a2	ENSMUSG00000029661	1.64379	8.21e-07	2.93873	2.46e-17	2.37183	5.86e-21	NO	YES	NO	NO	NO	NO	YES
Top1	ENSMUSG00000070544	1.62615	1.07e-06	2.05553	7.01e-28	1.50518	1.67e-06	NO	YES	NO	NO	NO	NO	YES
Vcan	ENSMUSG00000021614	1.61587	4.39e-07	2.44445	6.03e-23	1.78666	7.07e-07	NO	YES	NO	NO	NO	YES	YES
Snrk	ENSMUSG00000038145	1.58807	3.94e-05	1.75591	8.67e-11	1.35984	5.37e-07	NO	YES	NO	NO	YES	NO	YES
Emilin1	ENSMUSG00000029163	1.58412	1.17e-07	1.9842	6.59e-14	2.04297	1.22e-21	NO	YES	NO	NO	NO	NO	YES
Gtf2i	ENSMUSG00000060261	1.5738	9.74e-06	1.42597	7.79e-07	1.20268	0.00147422	NO	YES	NO	NO	NO	NO	NO
Nox4	ENSMUSG00000030562	1.56983	6.86e-05	2.97632	9.75e-14	2.25725	3.13e-07	NO	YES	NO	NO	YES	NO	NO
Vcp	ENSMUSG00000028452	1.56569	1.69e-08	2.2568	8.61e-24	1.84556	3.11e-08	NO	YES	NO	NO	NO	NO	NO
Smarca4	ENSMUSG00000032187	1.56218	1.56e-07	2.06373	3.07e-14	1.58717	1.73e-14	NO	YES	NO	NO	NO	NO	NO
Acad10	ENSMUSG00000029456	1.55096	0.00105765	2.07366	2.35e-05	2.02342	0.000956712	NO	YES	NO	NO	NO	NO	NO
Aebp1	ENSMUSG00000020473	1.54728	4.12e-07	1.51591	6.87e-06	1.7073	3.43e-11	NO	NO	NO	NO	YES	NO	YES
Extl1	ENSMUSG00000028838	1.52587	0.00315365	2.42579	7.48e-10	1.69168	0.000106594	NO	NO	NO	NO	NO	YES	NO
Apc	ENSMUSG00000005871	1.51221	8.1e-07	1.3703	1.07e-05	0.987344	0.0430351	NO	YES	NO	NO	NO	NO	NO
Pxdn	ENSMUSG00000020674	1.5116	7.91e-08	1.94791	3.73e-06	1.99518	2.77e-10	NO	YES	NO	NO	NO	NO	YES
Cyfip1	ENSMUSG00000030447	1.50782	4.14e-07	2.31592	9.93e-21	2.37387	1.21e-17	NO	YES	NO	NO	NO	NO	NO
Pakap	ENSMUSG00000089945	1.50605	1.92e-07	1.0007	0.00428894	1.52872	2.52e-06	NO	NO	NO	NO	NO	NO	NO
Psg16	ENSMUSG00000066760	1.50365	1.75e-05	2.8918	2.38e-19	1.98425	1.44e-06	NO	YES	NO	NO	NO	NO	NO
Snd1	ENSMUSG00000001424	1.50365	3.75e-10	1.74128	2.69e-06	1.57196	4.43e-13	NO	YES	NO	NO	NO	NO	NO
Eps8	ENSMUSG00000015766	1.49907	6.73e-06	1.40838	3.19e-07	1.50312	0.00282232	NO	YES	NO	NO	YES	YES	YES
Zfp488	ENSMUSG00000044519	1.49299	0.000323202	5.31136	3.16e-48	2.59607	1.26e-07	NO	YES	NO	NO	NO	NO	NO
Nudt16	ENSMUSG00000032565	1.49199	0.00473516	3.51062	1.41e-25	2.50939	8.27e-07	NO	YES	NO	NO	NO	NO	NO
Top2b	ENSMUSG00000017485	1.48884	1.19e-07	1.65801	5.56e-07	1.5594	1.55e-10	NO	YES	NO	NO	NO	NO	NO
Tepsin	ENSMUSG00000025377	1.48393	0.000560844	1.92069	1.2e-06	2.0203	2.1e-08	NO	YES	NO	NO	NO	NO	NO
Ica1l	ENSMUSG00000026018	1.48301	0.00685392	2.99622	1.46e-08	2.64472	3.08e-05	NO	YES	NO	NO	NO	NO	NO
Npepps	ENSMUSG00000001441	1.48203	2.72e-05	2.66806	6.68e-12	1.98178	0.000569188	NO	YES	NO	NO	NO	NO	NO
Prpf6	ENSMUSG00000002455	1.47909	1.38e-06	0.984665	0.000342399	1.12751	0.0034554	NO	YES	NO	YES	NO	NO	NO
Ano6	ENSMUSG00000064210	1.47812	6.71e-06	0.354874	0.199935	0.641544	0.0108279	NO	NO	NO	NO	NO	NO	NO
Trip12	ENSMUSG00000026219	1.47737	6.21e-06	1.37803	5.92e-07	1.43212	3.13e-06	NO	YES	NO	YES	NO	NO	NO
Atp2b4	ENSMUSG00000026463	1.47522	0.00343005	3.29076	6.37e-13	2.42933	1.1e-06	NO	YES	YES	NO	YES	NO	YES
Col4a2	ENSMUSG00000031503	1.472	0.00031811	3.39521	8.9e-26	2.96779	6.91e-33	NO	YES	NO	NO	NO	NO	NO
Sik2	ENSMUSG00000037112	1.47004	0.000267449	3.72842	5.47e-32	2.22093	5.5e-08	NO	YES	NO	NO	NO	NO	NO
Smarca1	ENSMUSG00000031099	1.46988	0.000101009	1.29244	0.00528586	1.61499	1.24e-06	NO	YES	NO	NO	NO	NO	YES
Ddb1	ENSMUSG00000024740	1.46263	7.24e-07	1.65982	7.81e-07	1.88567	1.33e-18	NO	YES	NO	NO	NO	NO	NO
Hdac5	ENSMUSG00000008855	1.45543	5.91e-07	0.807017	0.00404303	1.22901	4.59e-06	NO	YES	NO	YES	NO	NO	NO
Ipo5	ENSMUSG00000030662	1.4539	1.01e-06	1.32915	9.48e-08	1.1616	7.46e-05	NO	YES	NO	YES	NO	NO	NO
Numa1	ENSMUSG00000066306	1.45372	7.4e-07	1.75807	1.65e-08	1.63927	8.28e-10	NO	YES	NO	NO	NO	NO	NO
Myh10	ENSMUSG00000020900	1.45216	0.000113535	2.84229	5.56e-33	1.59549	1.51e-13	NO	NO	NO	NO	NO	NO	NO
Col18a1	ENSMUSG00000001435	1.45107	1.16e-06	2.17979	2.09e-10	2.11379	1.29e-13	NO	YES	NO	NO	NO	NO	YES
Cchcr1	ENSMUSG00000040312	1.44667	0.000931879	2.7452	4.37e-13	2.04429	5.12e-09	NO	YES	NO	NO	NO	NO	NO
Copb2	ENSMUSG00000032458	1.44615	2.89e-07	1.58907	2.8e-11	1.24996	1.67e-05	NO	YES	NO	NO	NO	NO	NO
Atp2a2	ENSMUSG00000029467	1.44453	1.49e-08	1.59361	9.54e-15	1.53592	1.58e-11	NO	YES	NO	NO	NO	NO	NO
Supt16	ENSMUSG00000035726	1.43046	2.17e-05	1.7116	2.15e-09	1.13236	0.00022677	NO	YES	NO	NO	NO	NO	NO
Lig3	ENSMUSG00000020697	1.42847	1.48e-06	1.08436	0.00085286	1.25423	0.000197716	NO	YES	NO	NO	NO	NO	NO
Eln	ENSMUSG00000029675	1.41909	0.000445675	2.12162	3.86e-06	2.11732	2.73e-11	NO	YES	NO	NO	NO	NO	NO
Hdac6	ENSMUSG00000031161	1.41503	0.000221961	1.23418	7.35e-06	0.688155	0.133353	NO	YES	NO	NO	NO	NO	NO
Lmna	ENSMUSG00000028063	1.41063	7.99e-07	1.36277	1.89e-10	1.20633	2.94e-06	NO	YES	YES	NO	NO	YES	NO
Osbpl5	ENSMUSG00000037606	1.40243	0.000132672	0.7901	0.00530484	1.13906	0.0447586	NO	NO	NO	NO	NO	NO	NO
Dnmt3a	ENSMUSG00000020661	1.39759	3.15e-08	1.69769	3.69e-15	1.23034	5.2e-07	NO	YES	NO	YES	NO	NO	NO
Dgkd	ENSMUSG00000070738	1.39019	0.000141204	1.97277	4.13e-09	1.49909	1.15e-05	NO	YES	NO	YES	NO	NO	NO
Herc3	ENSMUSG00000029804	1.38863	0.00369236	3.54795	1.29e-20	2.26966	1.94e-06	NO	YES	NO	NO	NO	NO	NO
Stk31	ENSMUSG00000023403	1.38644	0.000419056	1.08043	0.0011795	0.585959	0.185787	YES	YES	NO	YES	NO	NO	NO
Snrnp70	ENSMUSG00000063511	1.38487	0.0003585	0.453556	0.036808	0.913872	3.43e-05	NO	YES	NO	NO	NO	NO	NO
Cpt1a	ENSMUSG00000024900	1.38206	1.83e-05	1.24156	0.00727159	1.01434	0.000502022	NO	YES	NO	NO	NO	NO	NO
Bmp1	ENSMUSG00000022098	1.37831	0.000315629	1.55044	9.69e-11	2.00194	1.04e-08	NO	YES	NO	NO	NO	NO	YES
Dennd5b	ENSMUSG00000030313	1.37607	0.00039963	0.862885	0.0443815	0.43822	0.136259	NO	NO	NO	NO	NO	NO	YES
Eif3c	ENSMUSG00000030738	1.36551	4.46e-06	0.944168	0.000347861	1.07045	0.00011385	NO	YES	NO	NO	NO	NO	NO
Dhtkd1	ENSMUSG00000025815	1.36356	0.0011653	3.23315	4.96e-20	2.33354	6.48e-07	NO	NO	NO	NO	NO	NO	NO
Mcmdc2	ENSMUSG00000046101	1.36192	0.00382606	2.998	3.62e-13	2.01577	0.000151898	NO	YES	NO	NO	NO	NO	NO
Eml4	ENSMUSG00000032624	1.35851	2.53e-06	1.24687	9.53e-07	0.921188	0.00252281	NO	YES	NO	NO	NO	NO	NO
	ENSMUSG00000044060	1.35847	0.00149487	2.41667	0.00154589	1.99858	6.3e-06	NO	NO	NO	NO	NO	NO	NO
Peg3	ENSMUSG00000002265	1.35821	0.000172852	2.47769	1.05e-11	2.02449	2.08e-16	NO	YES	YES	NO	NO	NO	YES
Uba1	ENSMUSG00000001924	1.35261	1.2e-09	1.68439	5.51e-09	1.55767	2.28e-18	NO	YES	NO	NO	NO	NO	YES
Adamts2	ENSMUSG00000036545	1.34315	2.93e-06	1.68318	5.46e-13	1.43269	5.84e-08	NO	YES	NO	NO	YES	NO	YES
Grk4	ENSMUSG00000052783	1.34303	0.00125459	3.07395	1.27e-19	2.25425	1.72e-08	NO	YES	NO	NO	NO	NO	NO
Pfkl	ENSMUSG00000020277	1.3399	2.98e-05	1.59177	3.02e-06	1.54008	4.83e-09	NO	YES	NO	NO	NO	NO	YES
Kcnmb4	ENSMUSG00000054934	1.33873	0.00342806	1.06968	0.0015017	1.00555	0.0615573	NO	NO	NO	NO	NO	NO	NO
Tmem72	ENSMUSG00000048108	1.33744	0.00108749	4.68191	1.03e-38	2.52348	2.59e-10	NO	NO	NO	NO	NO	NO	NO
Adamtsl4	ENSMUSG00000015850	1.33701	0.0280885	2.87446	1.83e-07	1.64957	0.000673922	NO	NO	NO	NO	NO	NO	NO
Mcm3	ENSMUSG00000041859	1.33174	4.54e-07	1.71603	1.18e-10	1.32994	1.29e-05	NO	YES	NO	NO	NO	NO	NO
Traf5	ENSMUSG00000026637	1.32804	8.61e-05	2.31081	1.91e-12	2.0526	1.9e-10	NO	YES	NO	NO	NO	NO	NO
Hsd17b4	ENSMUSG00000024507	1.32223	2.3e-05	1.42166	1.18e-06	1.40341	9.39e-07	YES	YES	NO	NO	NO	NO	NO
Twnk	ENSMUSG00000025209	1.31998	0.00455342	0.239085	0.650434	1.12325	0.0040979	YES	YES	NO	NO	NO	NO	NO
Ppp2r5a	ENSMUSG00000026626	1.31981	0.000121967	2.06773	9.37e-16	1.61559	2.82e-06	NO	YES	NO	NO	NO	NO	NO
Itsn1	ENSMUSG00000022957	1.31808	2.5e-05	0.855464	0.00200082	1.37836	0.000535394	NO	YES	NO	NO	NO	NO	NO
Ints3	ENSMUSG00000027933	1.31761	0.000166338	1.68094	1.25e-11	1.08875	0.023761	NO	YES	NO	NO	NO	NO	NO
Lonp1	ENSMUSG00000041168	1.31298	0.000128502	1.49682	2.55e-09	1.44758	5.73e-06	NO	YES	NO	YES	NO	NO	YES
Pdgfrb	ENSMUSG00000024620	1.30861	2.72e-05	1.85209	6.68e-11	2.03385	1.09e-08	NO	YES	NO	NO	YES	NO	NO
Nedd4	ENSMUSG00000032216	1.30858	1.28e-06	2.26291	2.2e-20	1.66664	5.01e-12	NO	YES	NO	NO	NO	NO	YES
Pygb	ENSMUSG00000033059	1.30488	0.000179683	1.72243	6.03e-18	2.2123	4.09e-20	NO	YES	NO	NO	NO	NO	NO
Erc1	ENSMUSG00000030172	1.30467	0.000312354	2.62471	1.25e-32	1.42126	1.06e-05	NO	YES	NO	NO	NO	NO	NO
Pnpla7	ENSMUSG00000036833	1.30412	0.00160743	1.1616	4.73e-06	0.963837	0.0121699	YES	YES	NO	YES	NO	NO	NO
Tysnd1	ENSMUSG00000020087	1.3036	0.00577739	1.54853	3.71e-07	1.34015	0.000619225	NO	YES	NO	NO	NO	NO	NO
Dab2ip	ENSMUSG00000026883	1.30344	0.00187158	1.26567	5.07e-07	1.79561	3.05e-06	NO	YES	NO	YES	NO	NO	YES
Ptprs	ENSMUSG00000013236	1.30171	6.2e-05	1.34908	0.000705546	1.49282	6.83e-09	NO	YES	NO	NO	NO	NO	NO
Eprs	ENSMUSG00000026615	1.30125	4.53e-06	1.44758	4.08e-14	1.43652	3.52e-11	NO	YES	NO	NO	NO	NO	NO
Xpo7	ENSMUSG00000022100	1.29684	0.000273847	-0.206728	0.578019	-0.267503	0.615348	NO	YES	NO	NO	NO	NO	NO
Wnk1	ENSMUSG00000045962	1.29559	0.000222999	1.68787	9.4e-13	1.47682	6.97e-06	NO	YES	YES	NO	NO	NO	YES
Golgb1	ENSMUSG00000034243	1.29498	0.000569186	2.31734	4.14e-19	0.632156	0.132822	NO	YES	NO	NO	NO	NO	NO
Lamb1	ENSMUSG00000002900	1.28368	5.26e-05	2.25769	4.93e-13	2.18805	2.28e-12	NO	YES	NO	YES	NO	NO	YES
Ptk7	ENSMUSG00000023972	1.27781	7.73e-05	1.37336	4.29e-06	1.79997	2.69e-10	NO	YES	NO	NO	NO	NO	NO
Atp1a1	ENSMUSG00000033161	1.26943	1.82e-05	1.37867	0.000506203	1.14451	0.000285687	NO	YES	NO	YES	YES	NO	YES
Ctnna1	ENSMUSG00000037815	1.26157	5.04e-07	2.03042	1.23e-12	2.10702	2.39e-17	NO	YES	NO	NO	NO	NO	YES
Jak1	ENSMUSG00000028530	1.26018	0.000213604	1.76971	7.71e-20	1.49809	1.42e-10	NO	YES	YES	NO	NO	NO	YES
Carmil1	ENSMUSG00000021338	1.25898	3.6e-05	1.17611	0.000412204	0.822167	0.0147701	NO	YES	NO	NO	NO	NO	NO
Hexdc	ENSMUSG00000039307	1.25297	0.000990097	2.18968	3.02e-12	1.66143	3.89e-08	NO	YES	NO	NO	NO	NO	NO
Tcirg1	ENSMUSG00000001750	1.25238	0.00270929	2.32351	1.52e-14	2.14646	5.79e-11	NO	YES	NO	NO	NO	NO	NO
Plcb3	ENSMUSG00000024960	1.24627	2.21e-05	1.07443	0.000280286	2.04279	5.01e-11	NO	YES	NO	NO	NO	NO	NO
Ap1b1	ENSMUSG00000009090	1.24527	2.53e-05	1.18406	2.2e-07	1.18162	0.000690966	NO	YES	NO	YES	NO	NO	NO
Anapc1	ENSMUSG00000014355	1.24221	0.000129949	1.63272	3.37e-05	1.91382	9.47e-07	NO	YES	NO	NO	NO	NO	NO
Itgav	ENSMUSG00000027087	1.24032	0.000373486	0.986545	0.00565819	0.728544	0.0414784	NO	YES	NO	NO	NO	NO	NO
Hmgcr	ENSMUSG00000021670	1.22655	1.12e-05	0.848118	0.000225383	0.847478	0.00338607	NO	YES	NO	NO	NO	NO	YES
Acly	ENSMUSG00000020917	1.22375	4.95e-06	1.26017	4.95e-09	1.00277	0.000104265	NO	YES	NO	YES	NO	NO	YES
Map3k11	ENSMUSG00000004054	1.22089	0.000222343	0.21496	0.439235	0.227416	0.539284	NO	YES	NO	NO	NO	NO	YES
Recql	ENSMUSG00000030243	1.21921	0.0080273	2.24571	9.04e-09	1.79325	0.000223348	YES	YES	NO	NO	NO	NO	NO
Aars	ENSMUSG00000031960	1.21915	0.000177812	1.48214	3.56e-08	1.53738	2.84e-11	NO	YES	NO	NO	NO	NO	YES
Lrrc41	ENSMUSG00000028703	1.21885	5.61e-05	1.47314	4.48e-11	1.37565	7.74e-11	NO	YES	NO	NO	NO	NO	NO
Ddx58	ENSMUSG00000040296	1.21631	0.00110218	2.93269	3.56e-14	2.09509	4e-08	YES	YES	NO	NO	NO	NO	NO
Nes	ENSMUSG00000004891	1.21612	0.00203966	2.52161	2.24e-14	1.39901	0.000583395	NO	YES	NO	NO	NO	NO	YES
Ltbp4	ENSMUSG00000040488	1.21521	4.97e-05	2.27627	4.7e-17	2.18255	2.66e-18	NO	YES	NO	NO	YES	NO	YES
Epb41l2	ENSMUSG00000019978	1.21434	2.57e-05	1.10567	1.31e-05	1.72042	1.04e-06	NO	YES	NO	NO	NO	NO	NO
Ltbp1	ENSMUSG00000001870	1.21342	0.00142548	2.21575	1.26e-14	2.10143	8.31e-13	NO	YES	NO	NO	NO	NO	NO
Wdr6	ENSMUSG00000066357	1.2085	4.51e-06	1.46187	1.5e-09	1.14644	8.64e-09	NO	YES	NO	NO	NO	NO	NO
Igfbp5	ENSMUSG00000026185	1.20745	2.44e-05	0.996053	0.000166329	1.27255	5.94e-05	NO	NO	NO	NO	YES	NO	NO
Mark2	ENSMUSG00000024969	1.20404	0.00094691	0.486722	0.0598166	0.694203	0.0458555	NO	YES	NO	NO	NO	NO	NO
Nckap1	ENSMUSG00000027002	1.20282	1.99e-06	0.734302	0.0167761	1.20257	7.83e-09	NO	YES	NO	NO	NO	NO	NO
Fgd4	ENSMUSG00000022788	1.19708	0.000207768	2.43195	8.48e-17	1.79897	7.28e-08	NO	YES	NO	NO	NO	NO	NO
Lrp1	ENSMUSG00000040249	1.19231	7.21e-05	3.26286	6.56e-41	1.86937	7.61e-10	NO	YES	NO	NO	NO	NO	NO
Pcdhgc3	ENSMUSG00000102918	1.19088	8.77e-05	0.7287	0.0260084	1.62727	1.91e-07	NO	YES	NO	NO	NO	NO	NO
Slc38a10	ENSMUSG00000061306	1.18975	1.71e-06	1.35329	5.01e-08	1.70487	2.11e-15	NO	YES	NO	NO	NO	NO	NO
Anln	ENSMUSG00000036777	1.18825	0.000173832	1.36333	5.5e-07	1.13503	0.000275012	NO	YES	NO	NO	NO	NO	NO
Wars	ENSMUSG00000021266	1.18761	0.000175531	1.00564	0.000283183	1.54154	0.000259611	NO	YES	NO	NO	NO	NO	NO
Tubgcp2	ENSMUSG00000025474	1.1876	0.000607905	1.91466	4.56e-06	1.914	5.3e-07	NO	YES	NO	NO	NO	NO	NO
Ocrl	ENSMUSG00000001173	1.18687	0.0107651	1.93623	2.76e-07	1.47825	0.00126487	NO	YES	NO	NO	NO	NO	NO
Col6a2	ENSMUSG00000020241	1.18662	0.00253472	1.64209	1.62e-09	1.83381	4.51e-15	NO	YES	NO	NO	YES	NO	YES
Zfp704	ENSMUSG00000040209	1.18445	6.62e-05	1.68171	1.03e-09	1.76073	5.35e-06	NO	YES	NO	NO	NO	NO	NO
Ephb4	ENSMUSG00000029710	1.1806	6.19e-05	1.13782	5.54e-05	1.4954	1.08e-06	NO	YES	NO	NO	NO	NO	NO
Cep57	ENSMUSG00000031922	1.17656	0.00391154	2.02658	2.91e-15	1.6662	6.21e-06	NO	YES	NO	NO	NO	NO	NO
Loxl2	ENSMUSG00000034205	1.17429	0.00112648	1.47224	4.17e-07	0.984577	0.00780865	NO	YES	YES	NO	YES	NO	YES
Coq5	ENSMUSG00000041733	1.17364	0.00829022	0.117202	0.665181	0.554639	0.134388	NO	YES	NO	NO	NO	NO	NO
Map4	ENSMUSG00000032479	1.17166	9.5e-05	1.03026	1.27e-06	0.65967	0.00677377	NO	YES	NO	NO	NO	NO	NO
Rrp12	ENSMUSG00000035049	1.17116	0.00496584	1.69147	3.3e-06	1.36834	0.00142811	NO	YES	NO	YES	NO	NO	NO
Zmym4	ENSMUSG00000042446	1.16945	0.00052358	1.38222	8.55e-06	0.661259	0.0589095	NO	YES	NO	NO	NO	NO	NO
Iars	ENSMUSG00000037851	1.16548	0.000105472	1.53754	1.16e-09	0.964224	0.000345652	NO	YES	NO	NO	NO	NO	NO
Invs	ENSMUSG00000028344	1.16363	0.00308148	1.42971	1.35e-05	0.857698	0.0576606	NO	NO	NO	NO	NO	NO	NO
Trim32	ENSMUSG00000051675	1.16339	0.00279332	0.596877	0.0614047	0.670082	0.0166698	NO	YES	NO	NO	YES	NO	YES
Smarcc1	ENSMUSG00000032481	1.16279	0.00385596	1.59032	1.11e-06	1.403	7.21e-06	NO	YES	NO	NO	NO	NO	NO
Smg8	ENSMUSG00000020495	1.16188	0.00159923	0.879184	0.00363469	0.158919	0.712442	YES	YES	NO	NO	NO	NO	NO
Rnf135	ENSMUSG00000020707	1.16153	0.019506	1.39458	1.63e-05	1.46313	0.00429685	NO	YES	NO	NO	NO	NO	NO
Gtpbp1	ENSMUSG00000042535	1.16111	0.000549148	0.396771	0.322183	0.45194	0.212804	NO	YES	NO	NO	NO	NO	NO
Trim28	ENSMUSG00000005566	1.16102	0.000126722	1.47064	5.97e-14	1.07702	3.6e-06	NO	YES	NO	NO	NO	NO	NO
Uty	ENSMUSG00000068457	1.15916	0.000777397	1.03642	0.007173	1.70569	2.92e-07	NO	YES	NO	NO	NO	NO	NO
Msh6	ENSMUSG00000005370	1.15653	0.000319994	2.05214	1.32e-10	1.3746	3.38e-05	YES	YES	NO	NO	NO	NO	NO
Aldh18a1	ENSMUSG00000025007	1.15465	0.000382464	0.819992	0.00103516	0.937769	0.0114096	NO	YES	NO	NO	NO	NO	NO
Aplp2	ENSMUSG00000031996	1.15408	0.0155696	2.19503	2.93e-15	1.91661	1.19e-20	NO	YES	YES	NO	NO	NO	YES
Acad9	ENSMUSG00000027710	1.15369	0.000192741	1.41541	1.86e-08	1.13805	0.00251923	NO	YES	NO	NO	NO	NO	NO
Tmem131l	ENSMUSG00000033767	1.15277	0.000756197	1.47631	2.23e-05	1.44536	2.25e-06	NO	YES	NO	NO	NO	NO	NO
Brpf1	ENSMUSG00000001632	1.14855	0.000409638	0.426533	0.107618	0.989446	0.0165322	NO	YES	NO	NO	NO	NO	NO
Qsox2	ENSMUSG00000036327	1.14746	0.000925897	0.704138	0.0112242	1.23473	0.00024433	NO	YES	NO	NO	YES	NO	NO
Cand2	ENSMUSG00000030319	1.1437	0.000123682	1.85709	4.24e-08	1.42922	4.29e-06	NO	YES	NO	NO	NO	NO	NO
Dcbld2	ENSMUSG00000035107	1.14305	0.000226662	0.766094	0.0060606	0.643036	0.0119024	NO	YES	NO	NO	NO	NO	YES
Stag2	ENSMUSG00000025862	1.1419	0.00147114	1.15067	0.00015259	0.717467	0.0560207	NO	YES	NO	NO	NO	NO	NO
Igf2bp1	ENSMUSG00000013415	1.14149	0.00156078	0.949875	0.066074	1.13341	0.00838815	NO	YES	YES	NO	NO	NO	NO
Gpd1l	ENSMUSG00000050627	1.14116	0.00429011	0.316098	0.502528	0.476695	0.288309	NO	YES	NO	NO	NO	NO	NO
Ppfia1	ENSMUSG00000037519	1.1353	6.71e-05	1.2444	1.02e-08	0.781134	0.0218139	NO	YES	NO	NO	NO	NO	NO
Tgm2	ENSMUSG00000037820	1.13235	0.000103698	1.63336	1.21e-08	1.43535	2.54e-08	NO	YES	NO	NO	NO	NO	NO
Ift80	ENSMUSG00000027778	1.13177	0.00266906	2.06827	2.32e-11	1.95009	3.13e-11	NO	YES	NO	NO	NO	NO	NO
Atad2	ENSMUSG00000022360	1.13017	0.000674588	0.717555	0.054112	0.738788	0.00287684	YES	YES	NO	YES	NO	NO	NO
Eif4g1	ENSMUSG00000045983	1.129	0.000405691	1.92897	1.07e-20	1.25212	5.49e-09	NO	YES	NO	NO	NO	NO	NO
Itga9	ENSMUSG00000039115	1.12836	0.00040771	1.6862	2.74e-09	1.58502	2.1e-15	NO	YES	NO	NO	YES	NO	YES
Reck	ENSMUSG00000028476	1.12703	0.00169951	0.894943	0.0155531	1.73328	8.49e-07	NO	NO	NO	NO	NO	YES	NO
Jade1	ENSMUSG00000025764	1.12487	0.000180222	1.21387	6.05e-05	0.931077	0.00568715	NO	YES	NO	NO	NO	NO	NO
Mtmr3	ENSMUSG00000034354	1.12455	2.2e-05	0.631341	0.00869783	0.954007	0.000149704	NO	YES	NO	YES	NO	NO	NO
Pign	ENSMUSG00000056536	1.12314	0.00251602	1.42415	5.65e-12	0.87535	0.00825075	NO	NO	NO	NO	NO	NO	NO
Ap1g1	ENSMUSG00000031731	1.12246	0.000272857	1.81353	3.64e-15	1.99747	1.02e-10	NO	YES	NO	NO	NO	NO	NO
Slc12a7	ENSMUSG00000017756	1.1214	0.0122504	1.25408	3.62e-05	0.744507	0.0137811	NO	YES	NO	NO	NO	NO	NO
Dnmt1	ENSMUSG00000004099	1.11911	0.00414842	1.87461	3.34e-15	1.62966	0.000152759	NO	YES	NO	NO	NO	NO	NO
Cdc23	ENSMUSG00000024370	1.11546	4.01e-06	0.51857	0.0312717	0.966029	1.74e-06	NO	YES	NO	NO	NO	NO	NO
Slc1a3	ENSMUSG00000005360	1.11418	0.0177539	1.35924	1.46e-06	1.12637	0.00129748	NO	YES	NO	NO	NO	NO	YES
Usp4	ENSMUSG00000032612	1.11378	9.81e-05	1.6495	2.91e-13	0.679699	0.0150934	YES	YES	NO	NO	NO	NO	NO
Sema4d	ENSMUSG00000021451	1.11059	0.0200319	1.51739	0.000726414	1.45236	0.00550632	NO	NO	NO	NO	NO	NO	NO
Sptan1	ENSMUSG00000057738	1.11024	0.00405002	2.32948	3.82e-20	1.50358	2.94e-12	YES	YES	NO	YES	NO	NO	NO
Fbxw8	ENSMUSG00000032867	1.10918	0.000317519	1.22769	0.00021617	0.629888	0.0250277	NO	NO	NO	NO	NO	NO	NO
Usp48	ENSMUSG00000043411	1.10904	0.00178407	0.796749	0.0241294	0.56384	0.0695985	YES	YES	NO	NO	NO	NO	NO
Sel1l	ENSMUSG00000020964	1.10711	9.07e-06	1.15584	4.45e-05	1.55176	6.36e-08	NO	YES	NO	NO	NO	NO	YES
Slc39a6	ENSMUSG00000024270	1.10655	0.00191709	0.736971	0.00678953	0.00471593	0.98441	NO	YES	NO	NO	NO	NO	YES
Fn1	ENSMUSG00000026193	1.10183	0.00412948	2.44115	9.15e-33	1.87173	1.04e-16	NO	YES	NO	NO	NO	NO	YES
Mcm2	ENSMUSG00000002870	1.10177	0.000155076	1.2649	2.97e-09	0.855566	0.000417118	YES	YES	NO	NO	NO	NO	NO
Ptprf	ENSMUSG00000033295	1.10111	0.00318107	1.57054	3.95e-09	1.43581	1.94e-12	NO	YES	NO	NO	YES	NO	YES
Spata5	ENSMUSG00000027722	1.10072	0.00981359	0.269196	0.571864	0.801452	0.0476133	NO	YES	NO	NO	NO	NO	NO
Hdac4	ENSMUSG00000026313	1.10047	0.0015431	2.10361	2.45e-09	1.20928	0.000192547	NO	NO	NO	NO	NO	NO	NO
Uggt1	ENSMUSG00000037470	1.09885	0.00154197	2.06637	3.17e-10	2.03974	7.28e-14	NO	YES	NO	NO	NO	NO	NO
Tnpo1	ENSMUSG00000009470	1.0976	0.00186589	0.712814	0.0217579	0.767039	0.0324962	NO	YES	NO	NO	NO	NO	NO
Chd2	ENSMUSG00000078671	1.09542	0.0077018	1.59327	4.21e-07	1.43361	0.00031906	NO	YES	NO	NO	NO	NO	NO
Smarca5	ENSMUSG00000031715	1.09412	5.28e-05	1.50087	4.36e-11	1.29638	2.67e-09	NO	YES	NO	NO	NO	NO	NO
Chid1	ENSMUSG00000025512	1.09228	0.00924522	0.220925	0.459203	-0.197213	0.691931	NO	YES	NO	NO	NO	NO	NO
Ap2a1	ENSMUSG00000060279	1.09156	7.95e-05	0.977238	8.31e-05	1.36233	3.46e-05	NO	YES	NO	YES	NO	NO	NO
Ube3c	ENSMUSG00000039000	1.08991	0.00223281	0.822841	0.000618544	1.41541	1.13e-05	NO	YES	NO	NO	NO	NO	NO
Rangap1	ENSMUSG00000022391	1.08853	2.19e-05	1.44499	1.22e-10	1.02608	0.00129929	NO	YES	NO	NO	NO	NO	NO
Hspa1b	ENSMUSG00000090877	1.08742	0.00903871	1.2291	3.85e-05	1.24815	1.79e-05	NO	NO	NO	NO	NO	NO	NO
Mcmbp	ENSMUSG00000048170	1.08673	0.000162079	1.19881	1.08e-06	1.34011	1.03e-06	YES	YES	NO	NO	NO	NO	NO
Arhgap23	ENSMUSG00000049807	1.08558	0.00309585	0.672836	0.00822646	0.833727	0.0783804	NO	YES	NO	NO	NO	NO	NO
Sfi1	ENSMUSG00000023764	1.0825	0.00155814	1.70307	3.49e-06	1.05445	0.0070885	NO	YES	NO	YES	NO	NO	NO
Svil	ENSMUSG00000024236	1.08204	0.00159289	2.23078	1.06e-26	1.41328	1.84e-06	NO	YES	NO	NO	NO	NO	NO
Zfp668	ENSMUSG00000049728	1.08004	0.023943	0.708839	0.0227818	-0.401222	0.552882	NO	YES	NO	NO	NO	NO	NO
Trim24	ENSMUSG00000029833	1.07861	0.00375312	1.79678	7.73e-08	1.55945	9.42e-05	NO	YES	NO	NO	NO	NO	NO
Cavin1	ENSMUSG00000004044	1.07722	0.000628298	0.453363	0.113485	1.06195	0.000150672	NO	YES	NO	NO	NO	NO	NO
Erbb2	ENSMUSG00000062312	1.07625	0.000531234	0.919814	0.000189782	1.07186	0.00142465	NO	NO	NO	NO	YES	NO	NO
Iars2	ENSMUSG00000026618	1.07618	0.00101353	1.35559	1.03e-05	0.883179	0.0319668	NO	YES	NO	YES	NO	NO	NO
Pdgfra	ENSMUSG00000029231	1.07391	0.000386945	1.65773	2.25e-10	1.73986	9.95e-15	NO	YES	NO	NO	YES	NO	YES
Dpp3	ENSMUSG00000063904	1.06773	0.00062525	1.25571	2.34e-05	1.08463	0.00562835	NO	YES	NO	NO	NO	NO	NO
Cul7	ENSMUSG00000038545	1.06769	0.000913067	1.76557	7.28e-08	1.26271	1.06e-07	NO	YES	NO	NO	NO	NO	NO
Niban2	ENSMUSG00000026796	1.06591	0.00288736	0.995568	0.00115044	1.57077	1.39e-05	NO	YES	NO	NO	NO	NO	NO
Ninl	ENSMUSG00000068115	1.06524	0.00348545	1.34172	1.15e-05	1.524	0.000862658	NO	YES	NO	NO	NO	NO	YES
Palld	ENSMUSG00000058056	1.06348	0.000125319	1.10126	2.67e-05	1.25336	0.000140996	NO	YES	NO	YES	YES	NO	YES
Trrap	ENSMUSG00000045482	1.06302	0.0014965	2.63314	4.58e-13	1.35231	0.027015	NO	YES	NO	NO	NO	NO	YES
Il6st	ENSMUSG00000021756	1.0629	0.000425677	1.00789	5.2e-05	1.4889	7.69e-06	NO	YES	NO	NO	NO	NO	YES
Hs6st2	ENSMUSG00000062184	1.06285	0.00537617	0.590948	0.0128149	0.435749	0.133382	NO	YES	NO	NO	NO	NO	YES
Cep131	ENSMUSG00000039781	1.06111	0.00881745	1.57653	0.000527377	0.918138	0.0451767	NO	YES	NO	YES	NO	NO	NO
Supt5	ENSMUSG00000003435	1.06092	0.0162672	0.905835	0.000415414	1.15811	0.0024068	NO	YES	NO	NO	NO	NO	NO
Vps11	ENSMUSG00000032127	1.06083	0.00132045	0.89729	0.000401312	0.676806	0.029701	YES	YES	NO	NO	NO	NO	NO
Ehd4	ENSMUSG00000027293	1.06073	0.00632839	0.692684	0.171834	1.12882	0.00079474	NO	YES	NO	NO	YES	NO	YES
Ipo13	ENSMUSG00000033365	1.06057	0.0093837	0.697587	0.0608801	0.48241	0.207477	NO	YES	NO	NO	NO	NO	NO
Eml1	ENSMUSG00000058070	1.05844	0.00480584	1.05291	0.00063057	0.93386	0.000343132	NO	YES	NO	NO	NO	YES	NO
Slc25a25	ENSMUSG00000026819	1.05805	0.00222048	-0.481874	0.23928	1.1286	0.0178839	NO	NO	NO	NO	NO	NO	NO
Sf3b3	ENSMUSG00000033732	1.05704	5.45e-05	1.17972	0.00186241	0.846156	0.000609065	YES	YES	NO	NO	NO	NO	NO
Snx9	ENSMUSG00000002365	1.05639	0.00138426	0.93384	2.15e-05	1.49289	1.75e-07	NO	YES	NO	NO	NO	NO	NO
Plagl1	ENSMUSG00000019817	1.0563	0.00251331	0.91334	0.00204823	1.01214	0.00138223	NO	YES	NO	NO	NO	NO	YES
Kif24	ENSMUSG00000028438	1.05427	0.00490049	0.615297	0.101589	1.08396	0.00565815	YES	YES	NO	NO	NO	NO	NO
Cdk14	ENSMUSG00000028926	1.05401	0.000484503	0.912982	0.000583219	0.699189	0.00414019	NO	YES	NO	NO	NO	NO	NO
Nomo1	ENSMUSG00000030835	1.05272	0.0033216	2.32169	1.66e-15	1.44518	0.000131408	NO	YES	NO	NO	NO	NO	NO
Ubc	ENSMUSG00000008348	1.05155	0.00364602	1.31145	4.08e-06	1.32575	4.4e-15	NO	YES	NO	NO	NO	NO	YES
Acer2	ENSMUSG00000038007	1.05128	0.00819336	2.22883	1.45e-10	2.10878	2.59e-08	NO	YES	NO	NO	NO	NO	YES
Tpp2	ENSMUSG00000041763	1.04584	0.00036351	0.322529	0.345232	0.373357	0.270208	NO	YES	NO	NO	NO	NO	NO
C1qtnf1	ENSMUSG00000017446	1.04191	0.0224226	0.579816	0.101243	0.979926	0.0841725	NO	YES	NO	NO	NO	NO	NO
Adgrl3	ENSMUSG00000037605	1.04107	0.0219466	1.52987	0.00126855	1.50565	0.000102271	NO	YES	NO	NO	NO	NO	YES
Casp8ap2	ENSMUSG00000028282	1.04102	0.00512266	0.770767	0.0208169	0.432739	0.260249	NO	YES	NO	NO	NO	NO	NO
Tfip11	ENSMUSG00000029345	1.04076	0.00160634	0.915622	7.1e-05	0.480286	0.136604	NO	YES	NO	NO	NO	NO	NO
Klhl12	ENSMUSG00000026455	1.03527	0.000521303	0.614316	0.00980674	0.420183	0.189816	NO	YES	NO	NO	NO	NO	NO
Zdhhc21	ENSMUSG00000028403	1.03388	0.000778758	0.822926	0.0383346	1.35918	0.000135174	NO	YES	NO	NO	NO	NO	NO
Psmd2	ENSMUSG00000006998	1.03376	2.47e-05	1.41687	9.71e-15	1.45893	3.58e-08	NO	YES	NO	YES	NO	NO	NO
Ptk2b	ENSMUSG00000059456	1.03255	0.00114109	1.05507	0.0117811	0.136136	0.816416	NO	YES	NO	NO	YES	YES	NO
Gemin5	ENSMUSG00000037275	1.03223	0.00324217	0.522356	0.090133	1.25333	0.000695866	YES	YES	NO	NO	NO	NO	NO
Aen	ENSMUSG00000030609	1.03217	0.000197146	0.852433	0.00111469	0.797308	0.0198728	NO	YES	NO	NO	NO	NO	NO
Nfix	ENSMUSG00000001911	1.03168	0.0235222	1.01623	0.00117548	0.970937	0.00801068	NO	NO	NO	NO	YES	NO	YES
Cd209c	ENSMUSG00000040165	1.03111	0.0113935	1.90638	8.45e-08	1.87625	1.06e-07	NO	NO	NO	NO	NO	NO	NO
Aco1	ENSMUSG00000028405	1.02808	0.000202814	1.08042	1.97e-05	1.62926	1.98e-09	NO	YES	NO	NO	NO	NO	NO
Ccdc34	ENSMUSG00000027160	1.02691	0.00038077	1.18626	1.01e-05	1.28997	3.03e-05	NO	YES	NO	NO	NO	NO	NO
Dctn1	ENSMUSG00000031865	1.02441	0.000589487	1.82592	2.63e-10	1.7191	2.88e-14	NO	YES	NO	YES	NO	NO	YES
Bnc2	ENSMUSG00000028487	1.02435	0.00284208	1.3054	3.95e-07	1.23479	6.83e-05	YES	YES	NO	NO	NO	NO	NO
Ccdc8	ENSMUSG00000041117	1.02278	0.00553959	0.573114	0.137013	0.665204	0.0111871	NO	YES	NO	NO	NO	NO	YES
Hyou1	ENSMUSG00000032115	1.02263	0.00575784	1.58074	9.32e-05	1.80156	2.75e-10	NO	YES	NO	NO	NO	NO	NO
Epb41l5	ENSMUSG00000026383	1.0219	0.000899268	1.45451	9.25e-09	0.582035	0.0849079	NO	NO	NO	NO	NO	NO	NO
Prpf40a	ENSMUSG00000061136	1.02151	0.00309349	1.08675	9.49e-05	0.604877	0.121658	NO	YES	NO	NO	NO	NO	NO
Zc3hc1	ENSMUSG00000039130	1.02003	0.000769734	0.927367	0.000219277	0.819907	0.00318585	NO	YES	NO	NO	NO	NO	NO
Kdm4b	ENSMUSG00000024201	1.01821	0.00459366	1.40787	1.77e-06	1.74442	2.02e-06	NO	YES	NO	NO	NO	NO	NO
Prkci	ENSMUSG00000037643	1.01806	0.00013463	1.16809	1.55e-05	1.2047	0.000241564	NO	YES	NO	NO	NO	NO	NO
Col16a1	ENSMUSG00000040690	1.0103	0.030966	2.05518	3.05e-12	1.93772	1.02e-12	NO	YES	NO	NO	NO	NO	NO
Champ1	ENSMUSG00000047710	1.00964	0.00051036	1.67681	1.27e-06	0.241342	0.57514	NO	YES	NO	NO	NO	NO	NO
Dync1h1	ENSMUSG00000018707	1.00947	0.00660123	3.28299	6.44e-20	1.84359	0.000166867	NO	YES	NO	NO	NO	NO	NO
Copa	ENSMUSG00000026553	1.00926	0.000196688	1.53777	2.63e-15	1.27184	3.53e-12	NO	YES	NO	NO	NO	NO	NO
Robo2	ENSMUSG00000052516	1.0072	0.000287487	1.00438	0.00021049	1.15021	0.00155838	NO	YES	NO	NO	YES	YES	YES
Rest	ENSMUSG00000029249	1.00697	0.00249861	1.31954	4.27e-11	1.29202	6.65e-08	NO	YES	NO	NO	NO	NO	NO
Polrmt	ENSMUSG00000020329	1.00667	0.0281738	0.916473	0.0013276	-0.12315	0.772692	NO	YES	NO	NO	NO	NO	NO
Mrpl48	ENSMUSG00000030706	1.00557	0.000198974	1.39474	6.41e-11	1.54013	1.87e-08	NO	YES	NO	YES	NO	NO	NO
Camsap1	ENSMUSG00000026933	1.00307	0.00163183	1.28588	3.44e-07	0.77944	0.0206101	NO	YES	NO	NO	NO	NO	NO
Lrrc58	ENSMUSG00000034158	1.00256	0.000151865	0.576638	0.0017991	0.805205	0.000250014	NO	YES	NO	NO	NO	NO	YES
Pcsk6	ENSMUSG00000030513	1.00224	0.0469559	1.46384	5.06e-07	1.88364	0.00433204	NO	NO	NO	NO	NO	NO	YES
Fbxo38	ENSMUSG00000042211	1.00097	0.00274977	0.497865	0.0345147	0.617298	0.0570601	NO	YES	NO	NO	NO	NO	NO
Repin1	ENSMUSG00000052751	1.00073	0.0112123	0.375281	0.240916	0.320422	0.489259	NO	NO	NO	NO	NO	NO	NO

## Sheet: 14ONLYtarget
symbol	gene_id	l2fc_14	pvalue_14	l2fc_16	pvalue_16	l2fc_18	pvalue_18	gc_j	gc_l	gc_t_i	gc_t_t1	s_j	s_s	s_t
Vcp-rs	ENSMUSG00000083327	1.75853	6.12e-06	2.06749		2.40432	0.129234	NO	NO	NO	NO	NO	NO	NO
Parp12	ENSMUSG00000038507	1.65308	0.000142462	1.26181	0.000692325	0.710405	0.0809044	YES	YES	NO	NO	NO	YES	NO
Apc	ENSMUSG00000005871	1.51221	8.1e-07	1.3703	1.07e-05	0.987344	0.0430351	NO	YES	NO	NO	NO	NO	NO
Prpf6	ENSMUSG00000002455	1.47909	1.38e-06	0.984665	0.000342399	1.12751	0.0034554	NO	YES	NO	YES	NO	NO	NO
Ano6	ENSMUSG00000064210	1.47812	6.71e-06	0.354874	0.199935	0.641544	0.0108279	NO	NO	NO	NO	NO	NO	NO
Hdac5	ENSMUSG00000008855	1.45543	5.91e-07	0.807017	0.00404303	1.22901	4.59e-06	NO	YES	NO	YES	NO	NO	NO
Hdac6	ENSMUSG00000031161	1.41503	0.000221961	1.23418	7.35e-06	0.688155	0.133353	NO	YES	NO	NO	NO	NO	NO
Osbpl5	ENSMUSG00000037606	1.40243	0.000132672	0.7901	0.00530484	1.13906	0.0447586	NO	NO	NO	NO	NO	NO	NO
Stk31	ENSMUSG00000023403	1.38644	0.000419056	1.08043	0.0011795	0.585959	0.185787	YES	YES	NO	YES	NO	NO	NO
Snrnp70	ENSMUSG00000063511	1.38487	0.0003585	0.453556	0.036808	0.913872	3.43e-05	NO	YES	NO	NO	NO	NO	NO
Dennd5b	ENSMUSG00000030313	1.37607	0.00039963	0.862885	0.0443815	0.43822	0.136259	NO	NO	NO	NO	NO	NO	YES
Eif3c	ENSMUSG00000030738	1.36551	4.46e-06	0.944168	0.000347861	1.07045	0.00011385	NO	YES	NO	NO	NO	NO	NO
Eml4	ENSMUSG00000032624	1.35851	2.53e-06	1.24687	9.53e-07	0.921188	0.00252281	NO	YES	NO	NO	NO	NO	NO
Kcnmb4	ENSMUSG00000054934	1.33873	0.00342806	1.06968	0.0015017	1.00555	0.0615573	NO	NO	NO	NO	NO	NO	NO
Twnk	ENSMUSG00000025209	1.31998	0.00455342	0.239085	0.650434	1.12325	0.0040979	YES	YES	NO	NO	NO	NO	NO
Itsn1	ENSMUSG00000022957	1.31808	2.5e-05	0.855464	0.00200082	1.37836	0.000535394	NO	YES	NO	NO	NO	NO	NO
Pnpla7	ENSMUSG00000036833	1.30412	0.00160743	1.1616	4.73e-06	0.963837	0.0121699	YES	YES	NO	YES	NO	NO	NO
Xpo7	ENSMUSG00000022100	1.29684	0.000273847	-0.206728	0.578019	-0.267503	0.615348	NO	YES	NO	NO	NO	NO	NO
Golgb1	ENSMUSG00000034243	1.29498	0.000569186	2.31734	4.14e-19	0.632156	0.132822	NO	YES	NO	NO	NO	NO	NO
Carmil1	ENSMUSG00000021338	1.25898	3.6e-05	1.17611	0.000412204	0.822167	0.0147701	NO	YES	NO	NO	NO	NO	NO
Itgav	ENSMUSG00000027087	1.24032	0.000373486	0.986545	0.00565819	0.728544	0.0414784	NO	YES	NO	NO	NO	NO	NO
Hmgcr	ENSMUSG00000021670	1.22655	1.12e-05	0.848118	0.000225383	0.847478	0.00338607	NO	YES	NO	NO	NO	NO	YES
Map3k11	ENSMUSG00000004054	1.22089	0.000222343	0.21496	0.439235	0.227416	0.539284	NO	YES	NO	NO	NO	NO	YES
Igfbp5	ENSMUSG00000026185	1.20745	2.44e-05	0.996053	0.000166329	1.27255	5.94e-05	NO	NO	NO	NO	YES	NO	NO
Mark2	ENSMUSG00000024969	1.20404	0.00094691	0.486722	0.0598166	0.694203	0.0458555	NO	YES	NO	NO	NO	NO	NO
Nckap1	ENSMUSG00000027002	1.20282	1.99e-06	0.734302	0.0167761	1.20257	7.83e-09	NO	YES	NO	NO	NO	NO	NO
Pcdhgc3	ENSMUSG00000102918	1.19088	8.77e-05	0.7287	0.0260084	1.62727	1.91e-07	NO	YES	NO	NO	NO	NO	NO
Loxl2	ENSMUSG00000034205	1.17429	0.00112648	1.47224	4.17e-07	0.984577	0.00780865	NO	YES	YES	NO	YES	NO	YES
Coq5	ENSMUSG00000041733	1.17364	0.00829022	0.117202	0.665181	0.554639	0.134388	NO	YES	NO	NO	NO	NO	NO
Map4	ENSMUSG00000032479	1.17166	9.5e-05	1.03026	1.27e-06	0.65967	0.00677377	NO	YES	NO	NO	NO	NO	NO
Zmym4	ENSMUSG00000042446	1.16945	0.00052358	1.38222	8.55e-06	0.661259	0.0589095	NO	YES	NO	NO	NO	NO	NO
Iars	ENSMUSG00000037851	1.16548	0.000105472	1.53754	1.16e-09	0.964224	0.000345652	NO	YES	NO	NO	NO	NO	NO
Invs	ENSMUSG00000028344	1.16363	0.00308148	1.42971	1.35e-05	0.857698	0.0576606	NO	NO	NO	NO	NO	NO	NO
Trim32	ENSMUSG00000051675	1.16339	0.00279332	0.596877	0.0614047	0.670082	0.0166698	NO	YES	NO	NO	YES	NO	YES
Smg8	ENSMUSG00000020495	1.16188	0.00159923	0.879184	0.00363469	0.158919	0.712442	YES	YES	NO	NO	NO	NO	NO
Gtpbp1	ENSMUSG00000042535	1.16111	0.000549148	0.396771	0.322183	0.45194	0.212804	NO	YES	NO	NO	NO	NO	NO
Aldh18a1	ENSMUSG00000025007	1.15465	0.000382464	0.819992	0.00103516	0.937769	0.0114096	NO	YES	NO	NO	NO	NO	NO
Brpf1	ENSMUSG00000001632	1.14855	0.000409638	0.426533	0.107618	0.989446	0.0165322	NO	YES	NO	NO	NO	NO	NO
Qsox2	ENSMUSG00000036327	1.14746	0.000925897	0.704138	0.0112242	1.23473	0.00024433	NO	YES	NO	NO	YES	NO	NO
Dcbld2	ENSMUSG00000035107	1.14305	0.000226662	0.766094	0.0060606	0.643036	0.0119024	NO	YES	NO	NO	NO	NO	YES
Stag2	ENSMUSG00000025862	1.1419	0.00147114	1.15067	0.00015259	0.717467	0.0560207	NO	YES	NO	NO	NO	NO	NO
Igf2bp1	ENSMUSG00000013415	1.14149	0.00156078	0.949875	0.066074	1.13341	0.00838815	NO	YES	YES	NO	NO	NO	NO
Gpd1l	ENSMUSG00000050627	1.14116	0.00429011	0.316098	0.502528	0.476695	0.288309	NO	YES	NO	NO	NO	NO	NO
Ppfia1	ENSMUSG00000037519	1.1353	6.71e-05	1.2444	1.02e-08	0.781134	0.0218139	NO	YES	NO	NO	NO	NO	NO
Atad2	ENSMUSG00000022360	1.13017	0.000674588	0.717555	0.054112	0.738788	0.00287684	YES	YES	NO	YES	NO	NO	NO
Reck	ENSMUSG00000028476	1.12703	0.00169951	0.894943	0.0155531	1.73328	8.49e-07	NO	NO	NO	NO	NO	YES	NO
Jade1	ENSMUSG00000025764	1.12487	0.000180222	1.21387	6.05e-05	0.931077	0.00568715	NO	YES	NO	NO	NO	NO	NO
Mtmr3	ENSMUSG00000034354	1.12455	2.2e-05	0.631341	0.00869783	0.954007	0.000149704	NO	YES	NO	YES	NO	NO	NO
Pign	ENSMUSG00000056536	1.12314	0.00251602	1.42415	5.65e-12	0.87535	0.00825075	NO	NO	NO	NO	NO	NO	NO
Slc12a7	ENSMUSG00000017756	1.1214	0.0122504	1.25408	3.62e-05	0.744507	0.0137811	NO	YES	NO	NO	NO	NO	NO
Cdc23	ENSMUSG00000024370	1.11546	4.01e-06	0.51857	0.0312717	0.966029	1.74e-06	NO	YES	NO	NO	NO	NO	NO
Usp4	ENSMUSG00000032612	1.11378	9.81e-05	1.6495	2.91e-13	0.679699	0.0150934	YES	YES	NO	NO	NO	NO	NO
Fbxw8	ENSMUSG00000032867	1.10918	0.000317519	1.22769	0.00021617	0.629888	0.0250277	NO	NO	NO	NO	NO	NO	NO
Usp48	ENSMUSG00000043411	1.10904	0.00178407	0.796749	0.0241294	0.56384	0.0695985	YES	YES	NO	NO	NO	NO	NO
Slc39a6	ENSMUSG00000024270	1.10655	0.00191709	0.736971	0.00678953	0.00471593	0.98441	NO	YES	NO	NO	NO	NO	YES
Mcm2	ENSMUSG00000002870	1.10177	0.000155076	1.2649	2.97e-09	0.855566	0.000417118	YES	YES	NO	NO	NO	NO	NO
Spata5	ENSMUSG00000027722	1.10072	0.00981359	0.269196	0.571864	0.801452	0.0476133	NO	YES	NO	NO	NO	NO	NO
Tnpo1	ENSMUSG00000009470	1.0976	0.00186589	0.712814	0.0217579	0.767039	0.0324962	NO	YES	NO	NO	NO	NO	NO
Chid1	ENSMUSG00000025512	1.09228	0.00924522	0.220925	0.459203	-0.197213	0.691931	NO	YES	NO	NO	NO	NO	NO
Ap2a1	ENSMUSG00000060279	1.09156	7.95e-05	0.977238	8.31e-05	1.36233	3.46e-05	NO	YES	NO	YES	NO	NO	NO
Ube3c	ENSMUSG00000039000	1.08991	0.00223281	0.822841	0.000618544	1.41541	1.13e-05	NO	YES	NO	NO	NO	NO	NO
Arhgap23	ENSMUSG00000049807	1.08558	0.00309585	0.672836	0.00822646	0.833727	0.0783804	NO	YES	NO	NO	NO	NO	NO
Zfp668	ENSMUSG00000049728	1.08004	0.023943	0.708839	0.0227818	-0.401222	0.552882	NO	YES	NO	NO	NO	NO	NO
Cavin1	ENSMUSG00000004044	1.07722	0.000628298	0.453363	0.113485	1.06195	0.000150672	NO	YES	NO	NO	NO	NO	NO
Erbb2	ENSMUSG00000062312	1.07625	0.000531234	0.919814	0.000189782	1.07186	0.00142465	NO	NO	NO	NO	YES	NO	NO
Iars2	ENSMUSG00000026618	1.07618	0.00101353	1.35559	1.03e-05	0.883179	0.0319668	NO	YES	NO	YES	NO	NO	NO
Niban2	ENSMUSG00000026796	1.06591	0.00288736	0.995568	0.00115044	1.57077	1.39e-05	NO	YES	NO	NO	NO	NO	NO
Hs6st2	ENSMUSG00000062184	1.06285	0.00537617	0.590948	0.0128149	0.435749	0.133382	NO	YES	NO	NO	NO	NO	YES
Cep131	ENSMUSG00000039781	1.06111	0.00881745	1.57653	0.000527377	0.918138	0.0451767	NO	YES	NO	YES	NO	NO	NO
Supt5	ENSMUSG00000003435	1.06092	0.0162672	0.905835	0.000415414	1.15811	0.0024068	NO	YES	NO	NO	NO	NO	NO
Vps11	ENSMUSG00000032127	1.06083	0.00132045	0.89729	0.000401312	0.676806	0.029701	YES	YES	NO	NO	NO	NO	NO
Ehd4	ENSMUSG00000027293	1.06073	0.00632839	0.692684	0.171834	1.12882	0.00079474	NO	YES	NO	NO	YES	NO	YES
Ipo13	ENSMUSG00000033365	1.06057	0.0093837	0.697587	0.0608801	0.48241	0.207477	NO	YES	NO	NO	NO	NO	NO
Eml1	ENSMUSG00000058070	1.05844	0.00480584	1.05291	0.00063057	0.93386	0.000343132	NO	YES	NO	NO	NO	YES	NO
Slc25a25	ENSMUSG00000026819	1.05805	0.00222048	-0.481874	0.23928	1.1286	0.0178839	NO	NO	NO	NO	NO	NO	NO
Sf3b3	ENSMUSG00000033732	1.05704	5.45e-05	1.17972	0.00186241	0.846156	0.000609065	YES	YES	NO	NO	NO	NO	NO
Snx9	ENSMUSG00000002365	1.05639	0.00138426	0.93384	2.15e-05	1.49289	1.75e-07	NO	YES	NO	NO	NO	NO	NO
Plagl1	ENSMUSG00000019817	1.0563	0.00251331	0.91334	0.00204823	1.01214	0.00138223	NO	YES	NO	NO	NO	NO	YES
Kif24	ENSMUSG00000028438	1.05427	0.00490049	0.615297	0.101589	1.08396	0.00565815	YES	YES	NO	NO	NO	NO	NO
Cdk14	ENSMUSG00000028926	1.05401	0.000484503	0.912982	0.000583219	0.699189	0.00414019	NO	YES	NO	NO	NO	NO	NO
Tpp2	ENSMUSG00000041763	1.04584	0.00036351	0.322529	0.345232	0.373357	0.270208	NO	YES	NO	NO	NO	NO	NO
C1qtnf1	ENSMUSG00000017446	1.04191	0.0224226	0.579816	0.101243	0.979926	0.0841725	NO	YES	NO	NO	NO	NO	NO
Casp8ap2	ENSMUSG00000028282	1.04102	0.00512266	0.770767	0.0208169	0.432739	0.260249	NO	YES	NO	NO	NO	NO	NO
Tfip11	ENSMUSG00000029345	1.04076	0.00160634	0.915622	7.1e-05	0.480286	0.136604	NO	YES	NO	NO	NO	NO	NO
Klhl12	ENSMUSG00000026455	1.03527	0.000521303	0.614316	0.00980674	0.420183	0.189816	NO	YES	NO	NO	NO	NO	NO
Zdhhc21	ENSMUSG00000028403	1.03388	0.000778758	0.822926	0.0383346	1.35918	0.000135174	NO	YES	NO	NO	NO	NO	NO
Ptk2b	ENSMUSG00000059456	1.03255	0.00114109	1.05507	0.0117811	0.136136	0.816416	NO	YES	NO	NO	YES	YES	NO
Gemin5	ENSMUSG00000037275	1.03223	0.00324217	0.522356	0.090133	1.25333	0.000695866	YES	YES	NO	NO	NO	NO	NO
Aen	ENSMUSG00000030609	1.03217	0.000197146	0.852433	0.00111469	0.797308	0.0198728	NO	YES	NO	NO	NO	NO	NO
Nfix	ENSMUSG00000001911	1.03168	0.0235222	1.01623	0.00117548	0.970937	0.00801068	NO	NO	NO	NO	YES	NO	YES
Ccdc8	ENSMUSG00000041117	1.02278	0.00553959	0.573114	0.137013	0.665204	0.0111871	NO	YES	NO	NO	NO	NO	YES
Epb41l5	ENSMUSG00000026383	1.0219	0.000899268	1.45451	9.25e-09	0.582035	0.0849079	NO	NO	NO	NO	NO	NO	NO
Prpf40a	ENSMUSG00000061136	1.02151	0.00309349	1.08675	9.49e-05	0.604877	0.121658	NO	YES	NO	NO	NO	NO	NO
Zc3hc1	ENSMUSG00000039130	1.02003	0.000769734	0.927367	0.000219277	0.819907	0.00318585	NO	YES	NO	NO	NO	NO	NO
Champ1	ENSMUSG00000047710	1.00964	0.00051036	1.67681	1.27e-06	0.241342	0.57514	NO	YES	NO	NO	NO	NO	NO
Polrmt	ENSMUSG00000020329	1.00667	0.0281738	0.916473	0.0013276	-0.12315	0.772692	NO	YES	NO	NO	NO	NO	NO
Camsap1	ENSMUSG00000026933	1.00307	0.00163183	1.28588	3.44e-07	0.77944	0.0206101	NO	YES	NO	NO	NO	NO	NO
Lrrc58	ENSMUSG00000034158	1.00256	0.000151865	0.576638	0.0017991	0.805205	0.000250014	NO	YES	NO	NO	NO	NO	YES
Fbxo38	ENSMUSG00000042211	1.00097	0.00274977	0.497865	0.0345147	0.617298	0.0570601	NO	YES	NO	NO	NO	NO	NO
Repin1	ENSMUSG00000052751	1.00073	0.0112123	0.375281	0.240916	0.320422	0.489259	NO	NO	NO	NO	NO	NO	NO

## Sheet: 16target
symbol	gene_id	l2fc_14	pvalue_14	l2fc_16	pvalue_16	l2fc_18	pvalue_18	gc_j	gc_l	gc_t_i	gc_t_t1	s_j	s_s	s_t
Nudt16	ENSMUSG00000032565	1.49199	0.00473516	3.51062	1.41e-25	2.50939	8.27e-07	NO	YES	NO	NO	NO	NO	NO
Col4a2	ENSMUSG00000031503	1.472	0.00031811	3.39521	8.9e-26	2.96779	6.91e-33	NO	YES	NO	NO	NO	NO	NO
Dhtkd1	ENSMUSG00000025815	1.36356	0.0011653	3.23315	4.96e-20	2.33354	6.48e-07	NO	NO	NO	NO	NO	NO	NO
Col3a1	ENSMUSG00000026043	1.81964	2.1e-09	3.0645	5.86e-22	2.59959	1.26e-30	NO	YES	NO	NO	YES	NO	YES
Col1a1	ENSMUSG00000001506	2.15496	1.17e-09	3.00013	4.04e-14	2.69224	7.73e-32	NO	YES	NO	NO	YES	NO	YES
Col5a1	ENSMUSG00000026837	1.7995	2.73e-06	2.97947	4.3e-32	2.31947	1.19e-13	NO	YES	NO	NO	NO	NO	YES
Col4a1	ENSMUSG00000031502	1.74909	5.93e-07	2.94479	5.41e-19	3.04017	2.38e-27	NO	YES	NO	YES	NO	NO	NO
Col1a2	ENSMUSG00000029661	1.64379	8.21e-07	2.93873	2.46e-17	2.37183	5.86e-21	NO	YES	NO	NO	NO	NO	YES
Ddx58	ENSMUSG00000040296	1.21631	0.00110218	2.93269	3.56e-14	2.09509	4e-08	YES	YES	NO	NO	NO	NO	NO
Mid1	ENSMUSG00000035299	1.76404	2.45e-06	2.86674	4.05e-18	2.04534	2.14e-08	NO	NO	YES	NO	NO	NO	NO
Ftsj3	ENSMUSG00000020706	2.09766	2.16e-10	2.84346	6.47e-20	2.7759	3.36e-12	YES	YES	NO	NO	NO	NO	NO
Myh10	ENSMUSG00000020900	1.45216	0.000113535	2.84229	5.56e-33	1.59549	1.51e-13	NO	NO	NO	NO	NO	NO	NO
Cchcr1	ENSMUSG00000040312	1.44667	0.000931879	2.7452	4.37e-13	2.04429	5.12e-09	NO	YES	NO	NO	NO	NO	NO
Npepps	ENSMUSG00000001441	1.48203	2.72e-05	2.66806	6.68e-12	1.98178	0.000569188	NO	YES	NO	NO	NO	NO	NO
Glg1	ENSMUSG00000003316	1.72669	1.87e-09	2.62198	1.06e-17	1.97117	3.02e-11	NO	YES	NO	NO	NO	NO	NO
Nid2	ENSMUSG00000021806	1.94608	5.82e-09	2.57772	7.71e-24	2.2591	1.55e-16	NO	YES	NO	NO	NO	NO	YES
Peg3	ENSMUSG00000002265	1.35821	0.000172852	2.47769	1.05e-11	2.02449	2.08e-16	NO	YES	YES	NO	NO	NO	YES
Flna	ENSMUSG00000031328	0.948472	0.0111274	2.46584	2.87e-33	1.77003	1.13e-10	NO	YES	NO	NO	NO	NO	YES
Fn1	ENSMUSG00000026193	1.10183	0.00412948	2.44115	9.15e-33	1.87173	1.04e-16	NO	YES	NO	NO	NO	NO	YES
Fgd4	ENSMUSG00000022788	1.19708	0.000207768	2.43195	8.48e-17	1.79897	7.28e-08	NO	YES	NO	NO	NO	NO	NO
	ENSMUSG00000044060	1.35847	0.00149487	2.41667	0.00154589	1.99858	6.3e-06	NO	NO	NO	NO	NO	NO	NO
Atrx	ENSMUSG00000031229	0.782478	0.0311408	2.41176	3.33e-26	0.924606	0.000876697	YES	YES	NO	NO	NO	NO	YES
Cltc	ENSMUSG00000047126	1.70081	2.1e-06	2.37027	9.01e-17	2.04403	1.44e-18	NO	YES	YES	NO	NO	NO	NO
Sptan1	ENSMUSG00000057738	1.11024	0.00405002	2.32948	3.82e-20	1.50358	2.94e-12	YES	YES	NO	YES	NO	NO	NO
Tcirg1	ENSMUSG00000001750	1.25238	0.00270929	2.32351	1.52e-14	2.14646	5.79e-11	NO	YES	NO	NO	NO	NO	NO
Golgb1	ENSMUSG00000034243	1.29498	0.000569186	2.31734	4.14e-19	0.632156	0.132822	NO	YES	NO	NO	NO	NO	NO
Cyfip1	ENSMUSG00000030447	1.50782	4.14e-07	2.31592	9.93e-21	2.37387	1.21e-17	NO	YES	NO	NO	NO	NO	NO
Traf5	ENSMUSG00000026637	1.32804	8.61e-05	2.31081	1.91e-12	2.0526	1.9e-10	NO	YES	NO	NO	NO	NO	NO
Tpr	ENSMUSG00000006005	0.813114	0.0338153	2.30279	4.26e-16	1.20113	2.17e-05	NO	YES	NO	NO	NO	NO	NO
Phf20	ENSMUSG00000038116	0.408392	0.412989	2.28797	7.62e-17	1.32153	0.000188844	YES	YES	NO	NO	NO	NO	NO
Ltbp4	ENSMUSG00000040488	1.21521	4.97e-05	2.27627	4.7e-17	2.18255	2.66e-18	NO	YES	NO	NO	YES	NO	YES
Nedd4	ENSMUSG00000032216	1.30858	1.28e-06	2.26291	2.2e-20	1.66664	5.01e-12	NO	YES	NO	NO	NO	NO	YES
Lamb1	ENSMUSG00000002900	1.28368	5.26e-05	2.25769	4.93e-13	2.18805	2.28e-12	NO	YES	NO	YES	NO	NO	YES
Vcp	ENSMUSG00000028452	1.56569	1.69e-08	2.2568	8.61e-24	1.84556	3.11e-08	NO	YES	NO	NO	NO	NO	NO
Recql	ENSMUSG00000030243	1.21921	0.0080273	2.24571	9.04e-09	1.79325	0.000223348	YES	YES	NO	NO	NO	NO	NO
Svil	ENSMUSG00000024236	1.08204	0.00159289	2.23078	1.06e-26	1.41328	1.84e-06	NO	YES	NO	NO	NO	NO	NO
Ltbp1	ENSMUSG00000001870	1.21342	0.00142548	2.21575	1.26e-14	2.10143	8.31e-13	NO	YES	NO	NO	NO	NO	NO
Prrc2c	ENSMUSG00000040225	0.608683	0.107339	2.21241	2.24e-19	1.26883	9.09e-05	NO	YES	NO	NO	NO	NO	NO
Lrpprc	ENSMUSG00000024120	0.761169	0.0226632	2.207	2.49e-15	1.91042	1.61e-08	NO	YES	NO	YES	NO	NO	NO
Aplp2	ENSMUSG00000031996	1.15408	0.0155696	2.19503	2.93e-15	1.91661	1.19e-20	NO	YES	YES	NO	NO	NO	YES
Hexdc	ENSMUSG00000039307	1.25297	0.000990097	2.18968	3.02e-12	1.66143	3.89e-08	NO	YES	NO	NO	NO	NO	NO
Col18a1	ENSMUSG00000001435	1.45107	1.16e-06	2.17979	2.09e-10	2.11379	1.29e-13	NO	YES	NO	NO	NO	NO	YES
Phip	ENSMUSG00000032253	0.780087	0.00719129	2.14385	5.99e-24	1.46859	7.95e-07	NO	YES	YES	NO	NO	NO	NO
Eln	ENSMUSG00000029675	1.41909	0.000445675	2.12162	3.86e-06	2.11732	2.73e-11	NO	YES	NO	NO	NO	NO	NO
Ankhd1	ENSMUSG00000024483	0.99521	0.011672	2.09985	4.37e-13	1.50147	1.02e-07	NO	YES	NO	YES	NO	NO	NO
Ckap5	ENSMUSG00000040549	0.846257	0.00742102	2.09593	4.39e-22	1.512	1.56e-06	NO	YES	NO	NO	NO	NO	NO
Gsn	ENSMUSG00000026879	2.13465	1.81e-06	2.09227	9.17e-06	2.11474	2.19e-14	NO	YES	NO	YES	NO	NO	NO
Ift80	ENSMUSG00000027778	1.13177	0.00266906	2.06827	2.32e-11	1.95009	3.13e-11	NO	YES	NO	NO	NO	NO	NO
Ppp2r5a	ENSMUSG00000026626	1.31981	0.000121967	2.06773	9.37e-16	1.61559	2.82e-06	NO	YES	NO	NO	NO	NO	NO
Pak2	ENSMUSG00000022781	0.866972	0.00529285	2.06547	1.15e-15	1.33344	0.000187618	NO	YES	NO	NO	NO	NO	NO
Smarca4	ENSMUSG00000032187	1.56218	1.56e-07	2.06373	3.07e-14	1.58717	1.73e-14	NO	YES	NO	NO	NO	NO	NO
Top1	ENSMUSG00000070544	1.62615	1.07e-06	2.05553	7.01e-28	1.50518	1.67e-06	NO	YES	NO	NO	NO	NO	YES
Col16a1	ENSMUSG00000040690	1.0103	0.030966	2.05518	3.05e-12	1.93772	1.02e-12	NO	YES	NO	NO	NO	NO	NO
Msh6	ENSMUSG00000005370	1.15653	0.000319994	2.05214	1.32e-10	1.3746	3.38e-05	YES	YES	NO	NO	NO	NO	NO
Ctnna1	ENSMUSG00000037815	1.26157	5.04e-07	2.03042	1.23e-12	2.10702	2.39e-17	NO	YES	NO	NO	NO	NO	YES
Fbln2	ENSMUSG00000064080	1.80653	1.18e-11	2.02999	5.89e-16	1.77004	2.57e-08	NO	NO	NO	NO	YES	YES	YES
Cep57	ENSMUSG00000031922	1.17656	0.00391154	2.02658	2.91e-15	1.6662	6.21e-06	NO	YES	NO	NO	NO	NO	NO
Egflam	ENSMUSG00000042961	1.70258	9.64e-08	1.99096	1.72e-13	2.30844	1.69e-12	NO	YES	NO	NO	YES	YES	YES
Emilin1	ENSMUSG00000029163	1.58412	1.17e-07	1.9842	6.59e-14	2.04297	1.22e-21	NO	YES	NO	NO	NO	NO	YES
Flii	ENSMUSG00000002812	0.829906	0.00956752	1.95058	6.53e-11	0.67904	0.0385287	NO	YES	NO	NO	NO	NO	NO
Pxdn	ENSMUSG00000020674	1.5116	7.91e-08	1.94791	3.73e-06	1.99518	2.77e-10	NO	YES	NO	NO	NO	NO	YES
Eif4g1	ENSMUSG00000045983	1.129	0.000405691	1.92897	1.07e-20	1.25212	5.49e-09	NO	YES	NO	NO	NO	NO	NO
Tepsin	ENSMUSG00000025377	1.48393	0.000560844	1.92069	1.2e-06	2.0203	2.1e-08	NO	YES	NO	NO	NO	NO	NO
Cd209c	ENSMUSG00000040165	1.03111	0.0113935	1.90638	8.45e-08	1.87625	1.06e-07	NO	NO	NO	NO	NO	NO	NO
Dnmt1	ENSMUSG00000004099	1.11911	0.00414842	1.87461	3.34e-15	1.62966	0.000152759	NO	YES	NO	NO	NO	NO	NO
Cand2	ENSMUSG00000030319	1.1437	0.000123682	1.85709	4.24e-08	1.42922	4.29e-06	NO	YES	NO	NO	NO	NO	NO
Pard3	ENSMUSG00000025812	0.827619	0.0213852	1.85649	1.92e-12	1.54028	1.51e-05	NO	YES	YES	NO	NO	NO	NO
Pdgfrb	ENSMUSG00000024620	1.30861	2.72e-05	1.85209	6.68e-11	2.03385	1.09e-08	NO	YES	NO	NO	YES	NO	NO
Morc2a	ENSMUSG00000034543	0.654188	0.131957	1.84183	3.72e-06	1.67808	1.32e-05	YES	YES	NO	NO	NO	NO	NO
Aff4	ENSMUSG00000049470	0.912192	0.00119337	1.83523	7.28e-14	1.26541	0.000845305	NO	YES	YES	NO	NO	NO	NO
Top2a	ENSMUSG00000020914	0.913587	0.000471411	1.83007	1.23e-19	0.947007	0.000174761	NO	YES	NO	NO	NO	YES	NO
Dctn1	ENSMUSG00000031865	1.02441	0.000589487	1.82592	2.63e-10	1.7191	2.88e-14	NO	YES	NO	YES	NO	NO	YES
Mybpc3	ENSMUSG00000002100	0.85709	0.0915028	1.82008	1.3e-11	1.53706	0.000893953	NO	YES	NO	NO	YES	YES	NO
Nid1	ENSMUSG00000005397	1.71775	8.22e-11	1.81418	3e-09	1.87112	1.43e-18	NO	YES	NO	NO	NO	YES	NO
Ap1g1	ENSMUSG00000031731	1.12246	0.000272857	1.81353	3.64e-15	1.99747	1.02e-10	NO	YES	NO	NO	NO	NO	NO
Pbrm1	ENSMUSG00000042323	0.862753	0.00198428	1.79973	3.09e-14	1.23541	7.17e-06	NO	YES	YES	NO	NO	NO	NO
Tln1	ENSMUSG00000028465	0.313173	0.312306	1.79714	9.64e-15	0.576122	0.0135476	NO	YES	NO	NO	NO	NO	YES
Afdn	ENSMUSG00000068036	0.612071	0.10681	1.77781	6.28e-07	1.13017	0.0212129	NO	YES	NO	NO	NO	NO	YES
Sf3b2	ENSMUSG00000024853	0.921208	0.000124835	1.77379	4.17e-21	1.7052	3.74e-16	NO	YES	NO	NO	NO	NO	NO
Jak1	ENSMUSG00000028530	1.26018	0.000213604	1.76971	7.71e-20	1.49809	1.42e-10	NO	YES	YES	NO	NO	NO	YES
Cul7	ENSMUSG00000038545	1.06769	0.000913067	1.76557	7.28e-08	1.26271	1.06e-07	NO	YES	NO	NO	NO	NO	NO
Snrk	ENSMUSG00000038145	1.58807	3.94e-05	1.75591	8.67e-11	1.35984	5.37e-07	NO	YES	NO	NO	YES	NO	YES
Snd1	ENSMUSG00000001424	1.50365	3.75e-10	1.74128	2.69e-06	1.57196	4.43e-13	NO	YES	NO	NO	NO	NO	NO
Amh	ENSMUSG00000035262	0.810488	0.0340406	1.72619	6.1e-05	1.70379	4.56e-09	NO	YES	NO	NO	YES	YES	YES
Pygb	ENSMUSG00000033059	1.30488	0.000179683	1.72243	6.03e-18	2.2123	4.09e-20	NO	YES	NO	NO	NO	NO	NO
	ENSMUSG00000097810	0.817509	0.15478	1.71823	8.94e-06	0.626441	0.233667	NO	NO	NO	NO	NO	NO	NO
Mbtps2	ENSMUSG00000046873	1.89404	4.74e-06	1.71621	1.94e-05	1.80746	2.38e-06	NO	YES	NO	NO	NO	NO	NO
Mcm3	ENSMUSG00000041859	1.33174	4.54e-07	1.71603	1.18e-10	1.32994	1.29e-05	NO	YES	NO	NO	NO	NO	NO
Supt16	ENSMUSG00000035726	1.43046	2.17e-05	1.7116	2.15e-09	1.13236	0.00022677	NO	YES	NO	NO	NO	NO	NO
Sfi1	ENSMUSG00000023764	1.0825	0.00155814	1.70307	3.49e-06	1.05445	0.0070885	NO	YES	NO	YES	NO	NO	NO
Kdm5b	ENSMUSG00000042207	0.76132	0.015317	1.70064	1.14e-08	1.0986	2.56e-06	NO	YES	NO	NO	NO	NO	NO
Dnmt3a	ENSMUSG00000020661	1.39759	3.15e-08	1.69769	3.69e-15	1.23034	5.2e-07	NO	YES	NO	YES	NO	NO	NO
Wnk1	ENSMUSG00000045962	1.29559	0.000222999	1.68787	9.4e-13	1.47682	6.97e-06	NO	YES	YES	NO	NO	NO	YES
Itga9	ENSMUSG00000039115	1.12836	0.00040771	1.6862	2.74e-09	1.58502	2.1e-15	NO	YES	NO	NO	YES	NO	YES
Uba1	ENSMUSG00000001924	1.35261	1.2e-09	1.68439	5.51e-09	1.55767	2.28e-18	NO	YES	NO	NO	NO	NO	YES
Adamts2	ENSMUSG00000036545	1.34315	2.93e-06	1.68318	5.46e-13	1.43269	5.84e-08	NO	YES	NO	NO	YES	NO	YES
Ints3	ENSMUSG00000027933	1.31761	0.000166338	1.68094	1.25e-11	1.08875	0.023761	NO	YES	NO	NO	NO	NO	NO
Champ1	ENSMUSG00000047710	1.00964	0.00051036	1.67681	1.27e-06	0.241342	0.57514	NO	YES	NO	NO	NO	NO	NO
Tbl3	ENSMUSG00000040688	0.8005	0.0110207	1.67109	9.21e-07	1.1996	0.000809997	NO	YES	NO	NO	NO	NO	NO
Obsl1	ENSMUSG00000026211	0.740369	0.0123273	1.66693	9.62e-21	1.11947	1.2e-07	NO	YES	NO	NO	NO	NO	YES
Ddb1	ENSMUSG00000024740	1.46263	7.24e-07	1.65982	7.81e-07	1.88567	1.33e-18	NO	YES	NO	NO	NO	NO	NO
Son	ENSMUSG00000022961	0.533212	0.117749	1.65928	2.76e-10	0.951788	0.00111357	NO	YES	NO	NO	NO	NO	NO
Pdgfra	ENSMUSG00000029231	1.07391	0.000386945	1.65773	2.25e-10	1.73986	9.95e-15	NO	YES	NO	NO	YES	NO	YES
Col6a1	ENSMUSG00000001119	0.781335	0.0248825	1.65578	2.61e-11	1.72909	2.52e-14	NO	YES	NO	NO	YES	YES	YES
Usp4	ENSMUSG00000032612	1.11378	9.81e-05	1.6495	2.91e-13	0.679699	0.0150934	YES	YES	NO	NO	NO	NO	NO
Nav1	ENSMUSG00000009418	0.869254	0.0218086	1.64832	4.2e-05	1.59054	4.18e-11	NO	YES	NO	NO	NO	NO	NO
Thoc2	ENSMUSG00000037475	0.409131	0.163093	1.64605	3.95e-07	0.827048	0.014677	NO	YES	NO	NO	NO	NO	NO
Vcl	ENSMUSG00000021823	1.29061	0.00088698	1.64534	3.01e-10	1.19011	4.71e-05	NO	YES	NO	NO	NO	NO	YES
Col6a2	ENSMUSG00000020241	1.18662	0.00253472	1.64209	1.62e-09	1.83381	4.51e-15	NO	YES	NO	NO	YES	NO	YES
Dhx16	ENSMUSG00000024422	0.995351	0.0020963	1.63341	8.07e-10	1.39083	0.00491022	NO	YES	NO	NO	NO	NO	NO
Tgm2	ENSMUSG00000037820	1.13235	0.000103698	1.63336	1.21e-08	1.43535	2.54e-08	NO	YES	NO	NO	NO	NO	NO
Anapc1	ENSMUSG00000014355	1.24221	0.000129949	1.63272	3.37e-05	1.91382	9.47e-07	NO	YES	NO	NO	NO	NO	NO
Brd1	ENSMUSG00000022387	0.606032	0.102148	1.62987	1.26e-12	0.898004	0.0216759	NO	YES	NO	NO	NO	NO	NO
Hk1	ENSMUSG00000037012	0.882615	0.0110906	1.61455	1.93e-07	1.23684	5.15e-06	NO	YES	NO	NO	NO	NO	NO
Appl1	ENSMUSG00000040760	0.804449	0.0136449	1.61274	1.17e-10	0.909984	0.00384275	NO	YES	NO	NO	NO	NO	NO
Nsf	ENSMUSG00000034187	0.989556	0.0042457	1.61084	7.2e-09	0.837517	0.00927957	NO	NO	NO	NO	NO	NO	NO
Usp5	ENSMUSG00000038429	0.83052	0.00531328	1.60483	5.92e-16	1.04486	2.42e-05	NO	YES	NO	NO	NO	NO	NO
Ccdc141	ENSMUSG00000044033	1.16765	0.00676311	1.60432	2.9e-08	1.05578	0.0155718	NO	YES	NO	NO	YES	YES	NO
Stag1	ENSMUSG00000037286	0.930084	0.0111551	1.60045	2.07e-08	0.183589	0.64344	NO	YES	NO	NO	NO	NO	NO
Irf2bp2	ENSMUSG00000051495	0.542516	0.186289	1.59999	7.22e-15	1.63407	5.81e-05	NO	YES	NO	NO	NO	NO	NO
Atp2a2	ENSMUSG00000029467	1.44453	1.49e-08	1.59361	9.54e-15	1.53592	1.58e-11	NO	YES	NO	NO	NO	NO	NO
Chd2	ENSMUSG00000078671	1.09542	0.0077018	1.59327	4.21e-07	1.43361	0.00031906	NO	YES	NO	NO	NO	NO	NO
Pfkl	ENSMUSG00000020277	1.3399	2.98e-05	1.59177	3.02e-06	1.54008	4.83e-09	NO	YES	NO	NO	NO	NO	YES
Gcn1	ENSMUSG00000041638	0.543401	0.133485	1.59026	6.76e-08	0.945053	8.83e-05	NO	YES	NO	YES	NO	NO	NO
Lars	ENSMUSG00000024493	0.783613	0.045686	1.59	1.6e-09	1.28585	0.000395496	NO	YES	NO	NO	NO	NO	NO
Copb2	ENSMUSG00000032458	1.44615	2.89e-07	1.58907	2.8e-11	1.24996	1.67e-05	NO	YES	NO	NO	NO	NO	NO
Akap12	ENSMUSG00000038587	1.14968	0.00231736	1.57782	4.83e-08	1.82068	5.91e-08	NO	YES	YES	NO	NO	NO	YES
Ptprf	ENSMUSG00000033295	1.10111	0.00318107	1.57054	3.95e-09	1.43581	1.94e-12	NO	YES	NO	NO	YES	NO	YES
Cand1	ENSMUSG00000020114	0.998181	0.00155772	1.56698	6.77e-08	1.56631	7.2e-11	NO	YES	NO	NO	NO	NO	NO
Plxnb2	ENSMUSG00000036606	0.998061	0.00520946	1.56587	1.25e-12	1.79965	8.83e-15	NO	YES	NO	NO	NO	NO	NO
Stat3	ENSMUSG00000004040	0.947152	0.00822548	1.55347	4.43e-11	0.965618	0.0195009	NO	YES	NO	NO	NO	NO	NO
Bmp1	ENSMUSG00000022098	1.37831	0.000315629	1.55044	9.69e-11	2.00194	1.04e-08	NO	YES	NO	NO	NO	NO	YES
Tysnd1	ENSMUSG00000020087	1.3036	0.00577739	1.54853	3.71e-07	1.34015	0.000619225	NO	YES	NO	NO	NO	NO	NO
Pwwp3a	ENSMUSG00000020156	0.548136	0.0353026	1.5422	2.33e-13	1.04539	0.000222228	NO	YES	NO	NO	NO	NO	NO
Wdr3	ENSMUSG00000033285	0.487685	0.269197	1.54191	6.4e-05	0.423691	0.398723	YES	YES	NO	NO	NO	NO	NO
Copa	ENSMUSG00000026553	1.00926	0.000196688	1.53777	2.63e-15	1.27184	3.53e-12	NO	YES	NO	NO	NO	NO	NO
Iars	ENSMUSG00000037851	1.16548	0.000105472	1.53754	1.16e-09	0.964224	0.000345652	NO	YES	NO	NO	NO	NO	NO
Adgrl3	ENSMUSG00000037605	1.04107	0.0219466	1.52987	0.00126855	1.50565	0.000102271	NO	YES	NO	NO	NO	NO	YES
Aebp1	ENSMUSG00000020473	1.54728	4.12e-07	1.51591	6.87e-06	1.7073	3.43e-11	NO	NO	NO	NO	YES	NO	YES
Smarca5	ENSMUSG00000031715	1.09412	5.28e-05	1.50087	4.36e-11	1.29638	2.67e-09	NO	YES	NO	NO	NO	NO	NO
Lonp1	ENSMUSG00000041168	1.31298	0.000128502	1.49682	2.55e-09	1.44758	5.73e-06	NO	YES	NO	YES	NO	NO	YES
Zfp871	ENSMUSG00000024298	0.350541	0.391253	1.49491	5.15e-08	0.567047	0.163482	NO	NO	NO	NO	NO	NO	NO
Lig1	ENSMUSG00000056394	0.958844	0.00603946	1.48406	8.65e-11	1.3537	1.64e-05	NO	YES	NO	NO	NO	NO	NO
Aars	ENSMUSG00000031960	1.21915	0.000177812	1.48214	3.56e-08	1.53738	2.84e-11	NO	YES	NO	NO	NO	NO	YES
Gapvd1	ENSMUSG00000026867	0.580629	0.120342	1.4809	4.51e-05	1.38505	2.01e-05	NO	YES	NO	NO	NO	NO	NO
Zc3h18	ENSMUSG00000017478	0.978532	0.0112925	1.48063	2.87e-06	1.13723	0.00107095	NO	YES	NO	NO	NO	NO	NO
Fance	ENSMUSG00000007570	0.853959	0.0225688	1.47805	4.05e-06	1.05575	0.0037591	NO	YES	NO	NO	NO	NO	NO
Lrrc41	ENSMUSG00000028703	1.21885	5.61e-05	1.47314	4.48e-11	1.37565	7.74e-11	NO	YES	NO	NO	NO	NO	NO
Msh3	ENSMUSG00000014850	0.846528	0.00888889	1.47229	5.92e-08	1.38637	0.000311649	NO	YES	NO	NO	NO	NO	NO
Loxl2	ENSMUSG00000034205	1.17429	0.00112648	1.47224	4.17e-07	0.984577	0.00780865	NO	YES	YES	NO	YES	NO	YES
Trim28	ENSMUSG00000005566	1.16102	0.000126722	1.47064	5.97e-14	1.07702	3.6e-06	NO	YES	NO	NO	NO	NO	NO
Arap1	ENSMUSG00000032812	0.917003	0.00226092	1.46865	2.22e-09	1.24267	8.66e-08	NO	YES	NO	NO	NO	NO	YES
Add1	ENSMUSG00000029106	0.874272	0.00117418	1.4673	6.21e-18	1.42917	2.78e-09	NO	YES	NO	NO	NO	NO	NO
Pcsk6	ENSMUSG00000030513	1.00224	0.0469559	1.46384	5.06e-07	1.88364	0.00433204	NO	NO	NO	NO	NO	NO	YES
Wdr6	ENSMUSG00000066357	1.2085	4.51e-06	1.46187	1.5e-09	1.14644	8.64e-09	NO	YES	NO	NO	NO	NO	NO
Pcx	ENSMUSG00000024892	1.15457	0.00354014	1.46158	4.03e-05	1.21171	2.91e-08	NO	YES	NO	YES	NO	NO	YES
Myo1c	ENSMUSG00000017774	0.948489	0.0225443	1.45916	3.56e-08	1.19361	0.000519587	NO	YES	NO	NO	NO	NO	NO
Gpatch8	ENSMUSG00000034621	-0.0674015	0.887142	1.45704	6.85e-05	0.728092	0.0265033	NO	YES	NO	NO	NO	NO	NO
Lima1	ENSMUSG00000023022	0.911371	0.00604071	1.45554	5.71e-11	0.965793	0.00399946	NO	YES	YES	NO	NO	NO	NO
Fbln1	ENSMUSG00000006369	0.684453	0.0563366	1.45543	1.02e-08	1.65133	3.19e-07	NO	YES	NO	NO	YES	YES	YES
Epb41l5	ENSMUSG00000026383	1.0219	0.000899268	1.45451	9.25e-09	0.582035	0.0849079	NO	NO	NO	NO	NO	NO	NO
Aacs	ENSMUSG00000029482	0.676555	0.0951577	1.44983	4.82e-06	1.43104	4.55e-05	NO	YES	NO	NO	NO	NO	NO
Fmnl3	ENSMUSG00000023008	0.682944	0.0301647	1.44942	1.57e-10	1.33564	6.58e-05	NO	YES	NO	NO	NO	NO	YES
Eprs	ENSMUSG00000026615	1.30125	4.53e-06	1.44758	4.08e-14	1.43652	3.52e-11	NO	YES	NO	NO	NO	NO	NO
Rangap1	ENSMUSG00000022391	1.08853	2.19e-05	1.44499	1.22e-10	1.02608	0.00129929	NO	YES	NO	NO	NO	NO	NO
Jup	ENSMUSG00000001552	0.758812	0.00707334	1.44002	1.19e-09	1.74629	1.02e-06	NO	YES	NO	NO	NO	NO	YES
Ccdc88a	ENSMUSG00000032740	0.526499	0.187286	1.4387	2.64e-05	1.43469	0.000207637	NO	YES	NO	NO	NO	NO	NO
Smc2	ENSMUSG00000028312	0.781665	0.0167552	1.43529	8.75e-09	1.01771	0.000593375	NO	YES	NO	NO	NO	NO	NO
Trappc12	ENSMUSG00000020628	0.349259	0.302619	1.43474	2.7e-08	1.62497	2.94e-05	NO	YES	NO	NO	NO	NO	NO
Tut4	ENSMUSG00000034610	0.405903	0.178535	1.43076	5.88e-09	0.375447	0.268379	NO	NO	NO	NO	NO	NO	NO
Gtf2i	ENSMUSG00000060261	1.5738	9.74e-06	1.42597	7.79e-07	1.20268	0.00147422	NO	YES	NO	NO	NO	NO	NO
Pign	ENSMUSG00000056536	1.12314	0.00251602	1.42415	5.65e-12	0.87535	0.00825075	NO	NO	NO	NO	NO	NO	NO
Krt8	ENSMUSG00000049382	-0.140592	0.915872	1.42197	1.01e-07	0.808233	0.146377	NO	YES	NO	NO	YES	NO	YES
Hsd17b4	ENSMUSG00000024507	1.32223	2.3e-05	1.42166	1.18e-06	1.40341	9.39e-07	YES	YES	NO	NO	NO	NO	NO
Thrap3	ENSMUSG00000043962	0.648526	0.0465163	1.41961	1.82e-11	0.897565	0.00102653	NO	YES	NO	NO	NO	NO	NO
Psmd2	ENSMUSG00000006998	1.03376	2.47e-05	1.41687	9.71e-15	1.45893	3.58e-08	NO	YES	NO	YES	NO	NO	NO
Ubtf	ENSMUSG00000020923	0.853431	0.00431481	1.41604	2.37e-10	1.31135	6.83e-05	NO	YES	NO	NO	NO	NO	NO
Acad9	ENSMUSG00000027710	1.15369	0.000192741	1.41541	1.86e-08	1.13805	0.00251923	NO	YES	NO	NO	NO	NO	NO
Slk	ENSMUSG00000025060	0.574212	0.237642	1.41299	9.4e-08	1.51286	4.05e-05	NO	YES	NO	NO	NO	NO	NO
Nup214	ENSMUSG00000001855	0.34027	0.416358	1.40932	2.13e-05	1.46593	3.64e-05	NO	YES	NO	NO	NO	NO	NO
Eps8	ENSMUSG00000015766	1.49907	6.73e-06	1.40838	3.19e-07	1.50312	0.00282232	NO	YES	NO	NO	YES	YES	YES
Kdm4b	ENSMUSG00000024201	1.01821	0.00459366	1.40787	1.77e-06	1.74442	2.02e-06	NO	YES	NO	NO	NO	NO	NO
Sdha	ENSMUSG00000021577	0.788819	0.00500069	1.4033	3.34e-12	1.28206	5.62e-09	NO	YES	NO	NO	NO	NO	YES
Polr2b	ENSMUSG00000029250	0.723201	0.0192088	1.4024	5.97e-06	1.49707	1.48e-11	YES	YES	NO	NO	NO	NO	NO
Mrpl48	ENSMUSG00000030706	1.00557	0.000198974	1.39474	6.41e-11	1.54013	1.87e-08	NO	YES	NO	YES	NO	NO	NO
Rnf135	ENSMUSG00000020707	1.16153	0.019506	1.39458	1.63e-05	1.46313	0.00429685	NO	YES	NO	NO	NO	NO	NO
Cluh	ENSMUSG00000020741	0.26327	0.558071	1.38374	3.02e-06	0.684415	0.0401664	NO	YES	NO	NO	NO	NO	YES
Zmym4	ENSMUSG00000042446	1.16945	0.00052358	1.38222	8.55e-06	0.661259	0.0589095	NO	YES	NO	NO	NO	NO	NO
Smc3	ENSMUSG00000024974	0.91107	0.00107264	1.38108	1.58e-07	1.12294	0.000104231	NO	YES	NO	NO	NO	NO	NO
Anxa6	ENSMUSG00000018340	0.919162	0.000903152	1.38085	6.72e-07	1.33792	5.56e-09	NO	NO	NO	NO	NO	YES	YES
Med23	ENSMUSG00000019984	0.90089	0.029427	1.37924	5.02e-05	1.15525	0.00056857	NO	YES	NO	YES	NO	NO	NO
Atp1a1	ENSMUSG00000033161	1.26943	1.82e-05	1.37867	0.000506203	1.14451	0.000285687	NO	YES	NO	YES	YES	NO	YES
Trip12	ENSMUSG00000026219	1.47737	6.21e-06	1.37803	5.92e-07	1.43212	3.13e-06	NO	YES	NO	YES	NO	NO	NO
Srrm2	ENSMUSG00000039218	0.0148507	0.968424	1.37617	1.23e-08	0.372673	0.323784	NO	YES	NO	NO	NO	NO	NO
Ankrd50	ENSMUSG00000044864	0.94493	0.0100023	1.37584	0.000692546	1.39051	2.59e-07	NO	YES	NO	YES	NO	NO	NO
Mars1	ENSMUSG00000040354	0.981353	0.00275428	1.37428	1.45e-05	1.17599	0.000694871	YES	YES	NO	NO	NO	NO	NO
Ptk7	ENSMUSG00000023972	1.27781	7.73e-05	1.37336	4.29e-06	1.79997	2.69e-10	NO	YES	NO	NO	NO	NO	NO
Apc	ENSMUSG00000005871	1.51221	8.1e-07	1.3703	1.07e-05	0.987344	0.0430351	NO	YES	NO	NO	NO	NO	NO
Ccser2	ENSMUSG00000058690	1.3582	0.00156864	1.36926	0.000155451	0.649694	0.235771	NO	YES	NO	NO	NO	NO	YES
Anln	ENSMUSG00000036777	1.18825	0.000173832	1.36333	5.5e-07	1.13503	0.000275012	NO	YES	NO	NO	NO	NO	NO
Lmna	ENSMUSG00000028063	1.41063	7.99e-07	1.36277	1.89e-10	1.20633	2.94e-06	NO	YES	YES	NO	NO	YES	NO
Asap1	ENSMUSG00000022377	0.0473849	0.913826	1.3604	0.000305698	0.897444	0.000907309	NO	YES	NO	YES	NO	NO	YES
Slc1a3	ENSMUSG00000005360	1.11418	0.0177539	1.35924	1.46e-06	1.12637	0.00129748	NO	YES	NO	NO	NO	NO	YES
Zfp106	ENSMUSG00000027288	0.842742	0.00402438	1.35746	1.75e-08	1.20206	0.00364559	YES	YES	NO	YES	NO	NO	NO
Iars2	ENSMUSG00000026618	1.07618	0.00101353	1.35559	1.03e-05	0.883179	0.0319668	NO	YES	NO	YES	NO	NO	NO
Slc38a10	ENSMUSG00000061306	1.18975	1.71e-06	1.35329	5.01e-08	1.70487	2.11e-15	NO	YES	NO	NO	NO	NO	NO
Atic	ENSMUSG00000026192	0.770921	0.0384882	1.35233	6.06e-05	1.25604	0.0057776	YES	YES	NO	NO	NO	NO	NO
Agap1	ENSMUSG00000055013	0.872069	0.00785777	1.35051	1.52e-08	1.58921	4.1e-06	NO	YES	NO	NO	NO	NO	NO
Ptprs	ENSMUSG00000013236	1.30171	6.2e-05	1.34908	0.000705546	1.49282	6.83e-09	NO	YES	NO	NO	NO	NO	NO
Sirt1	ENSMUSG00000020063	0.69503	0.0542244	1.3489	6.93e-07	1.10939	0.00967942	NO	YES	NO	NO	NO	NO	NO
Clcn7	ENSMUSG00000036636	0.885069	0.0111776	1.34848	8.35e-05	1.35415	2.02e-05	NO	YES	NO	NO	NO	NO	NO
Ninl	ENSMUSG00000068115	1.06524	0.00348545	1.34172	1.15e-05	1.524	0.000862658	NO	YES	NO	NO	NO	NO	YES
Erbin	ENSMUSG00000021709	1.08412	0.00143374	1.33971	2.77e-06	1.27348	1.65e-05	NO	YES	NO	NO	NO	NO	NO
Chd1	ENSMUSG00000023852	0.825808	0.0302661	1.33725	2.22e-05	0.42007	0.357867	NO	YES	NO	YES	NO	NO	NO
Gnaq	ENSMUSG00000024639	0.953118	0.023631	1.33371	5.01e-06	1.61727	3.41e-07	NO	YES	NO	NO	NO	NO	NO
Ipo5	ENSMUSG00000030662	1.4539	1.01e-06	1.32915	9.48e-08	1.1616	7.46e-05	NO	YES	NO	YES	NO	NO	NO
Cenpf	ENSMUSG00000026605	0.47996	0.124396	1.32742	2.89e-05	0.635398	0.055989	NO	YES	NO	NO	NO	NO	NO
Usp37	ENSMUSG00000033364	0.805082	0.00694872	1.32373	2.68e-07	0.616824	0.107527	NO	YES	NO	NO	NO	NO	NO
Knl1	ENSMUSG00000027326	0.713169	0.11194	1.32354	0.00336038	1.2929	0.00746095	NO	YES	NO	NO	NO	NO	NO
Cbx6	ENSMUSG00000089715	1.63659	2.55e-06	1.32099	9.65e-06	1.67779	1.32e-10	NO	NO	NO	NO	NO	NO	YES
Rest	ENSMUSG00000029249	1.00697	0.00249861	1.31954	4.27e-11	1.29202	6.65e-08	NO	YES	NO	NO	NO	NO	NO
Rnf214	ENSMUSG00000042790	0.935211	0.024908	1.3143	2.83e-05	1.53859	3.01e-06	NO	YES	NO	YES	NO	NO	NO
Eno1b	ENSMUSG00000059040	0.506822	0.105271	1.31369	7.74e-07	0.531411	0.140094	NO	YES	NO	NO	YES	NO	YES
Mfn1	ENSMUSG00000027668	0.974791	0.00827621	1.31333	4.9e-06	1.30005	0.00010833	NO	YES	NO	NO	NO	NO	NO
Ubc	ENSMUSG00000008348	1.05155	0.00364602	1.31145	4.08e-06	1.32575	4.4e-15	NO	YES	NO	NO	NO	NO	YES
Mybbp1a	ENSMUSG00000040463	0.883146	0.000904433	1.31069	2.61e-05	1.01211	0.000111504	YES	YES	NO	YES	NO	NO	NO
Ibtk	ENSMUSG00000035941	0.632456	0.0766825	1.30808	6.64e-10	0.968693	7.53e-05	NO	YES	NO	NO	NO	NO	NO
Bnc2	ENSMUSG00000028487	1.02435	0.00284208	1.3054	3.95e-07	1.23479	6.83e-05	YES	YES	NO	NO	NO	NO	NO
Zfp618	ENSMUSG00000028358	0.32104	0.476738	1.3022	2.61e-05	1.46775	1.86e-05	NO	YES	NO	YES	NO	NO	NO
Ctr9	ENSMUSG00000005609	0.723645	0.0259942	1.30088	1.36e-05	0.86396	0.000904324	YES	YES	NO	YES	NO	NO	NO
Wdr36	ENSMUSG00000038299	0.646341	0.0886524	1.29863	6.06e-05	0.471125	0.477711	YES	YES	NO	NO	NO	NO	NO
Mmp2	ENSMUSG00000031740	0.865059	0.000501912	1.29717	1.27e-07	1.33442	9.87e-09	NO	YES	NO	YES	YES	NO	YES
Kank1	ENSMUSG00000032702	0.375868	0.358831	1.29429	2.69e-05	0.910432	0.0277174	NO	YES	NO	NO	NO	NO	NO
Smarca1	ENSMUSG00000031099	1.46988	0.000101009	1.29244	0.00528586	1.61499	1.24e-06	NO	YES	NO	NO	NO	NO	YES
Dact1	ENSMUSG00000044548	0.703845	0.030666	1.29041	1.94e-07	0.747801	0.106482	NO	YES	NO	NO	YES	NO	NO
Zfp229	ENSMUSG00000061544	0.958402	0.015934	1.29018	3.78e-05	1.22486	0.00329285	NO	YES	NO	NO	NO	NO	NO
Eif3b	ENSMUSG00000056076	0.830536	0.00369078	1.28933	8.06e-08	1.00597	4.44e-07	NO	YES	NO	YES	NO	NO	NO
Camsap1	ENSMUSG00000026933	1.00307	0.00163183	1.28588	3.44e-07	0.77944	0.0206101	NO	YES	NO	NO	NO	NO	NO
P3h2	ENSMUSG00000038168	0.543511	0.224977	1.28013	3.56e-06	1.95108	4.9e-05	NO	NO	NO	NO	NO	NO	NO
Edc4	ENSMUSG00000036270	0.799708	0.0359112	1.27742	0.000167759	1.4636	4.98e-09	NO	YES	NO	NO	NO	NO	NO
Trp53bp1	ENSMUSG00000043909	0.241489	0.527179	1.2733	0.000664393	0.892005	0.00409969	NO	YES	NO	YES	NO	NO	NO
Yars	ENSMUSG00000028811	0.786633	0.00434937	1.27023	3.57e-09	0.975424	0.00858685	NO	NO	NO	NO	NO	NO	NO
Dab2ip	ENSMUSG00000026883	1.30344	0.00187158	1.26567	5.07e-07	1.79561	3.05e-06	NO	YES	NO	YES	NO	NO	YES
Pear1	ENSMUSG00000028073	0.462413	0.201758	1.26533	1.5e-06	0.630075	0.0127589	NO	NO	NO	NO	NO	NO	NO
Mcm2	ENSMUSG00000002870	1.10177	0.000155076	1.2649	2.97e-09	0.855566	0.000417118	YES	YES	NO	NO	NO	NO	NO
Pold1	ENSMUSG00000038644	0.716656	0.0170893	1.26382	1.47e-11	0.69951	0.0794584	NO	YES	NO	NO	NO	NO	NO
Elmod2	ENSMUSG00000035151	0.8829	0.0141333	1.26382	8.81e-05	1.45299	5.7e-07	NO	NO	NO	NO	NO	NO	NO
Ppat	ENSMUSG00000029246	0.839342	0.0423406	1.26361	5.4e-07	1.09325	0.0115785	NO	YES	NO	NO	NO	NO	NO
Ttc3	ENSMUSG00000040785	0.989571	0.000362388	1.26047	1.75e-14	1.00804	0.000130744	NO	YES	NO	NO	NO	NO	YES
Acly	ENSMUSG00000020917	1.22375	4.95e-06	1.26017	4.95e-09	1.00277	0.000104265	NO	YES	NO	YES	NO	NO	YES
Brpf3	ENSMUSG00000063952	0.934605	0.0126371	1.26005	1.15e-05	0.850726	0.0037574	NO	YES	NO	NO	YES	NO	NO
Tcof1	ENSMUSG00000024613	1.69339	8.72e-09	1.25912	7.85e-06	1.12815	0.000705943	NO	YES	NO	NO	NO	NO	NO
Eif3a	ENSMUSG00000024991	0.72148	0.0220419	1.25873	4.42e-12	0.918159	0.00322597	NO	YES	NO	NO	NO	NO	NO
Abhd5	ENSMUSG00000032540	0.938719	0.0100662	1.25852	2.64e-05	1.40207	0.000185618	NO	YES	NO	NO	NO	NO	NO
Armc5	ENSMUSG00000042178	-0.176654	0.789924	1.25825	2.1e-07	0.0545623	0.924394	NO	YES	NO	NO	NO	NO	NO
Chaf1a	ENSMUSG00000002835	0.825896	0.0115009	1.25699	4.31e-09	1.20459	0.000369907	NO	YES	NO	NO	NO	NO	NO
Zfp777	ENSMUSG00000071477	0.257566	0.640002	1.25599	0.000728295	1.9188	8.48e-09	NO	YES	NO	NO	NO	NO	NO
Dpp3	ENSMUSG00000063904	1.06773	0.00062525	1.25571	2.34e-05	1.08463	0.00562835	NO	YES	NO	NO	NO	NO	NO
Aff3	ENSMUSG00000037138	0.41254	0.238833	1.25484	1.52e-10	1.20226	1.23e-05	NO	YES	NO	NO	NO	NO	YES
Slc12a7	ENSMUSG00000017756	1.1214	0.0122504	1.25408	3.62e-05	0.744507	0.0137811	NO	YES	NO	NO	NO	NO	NO
Trpc4ap	ENSMUSG00000038324	0.722711	0.00257097	1.25391	3.4e-13	0.922277	9.08e-06	NO	YES	NO	NO	NO	NO	NO
Klhl25	ENSMUSG00000055652	0.872325	0.0257545	1.25081	1.55e-05	0.000268117	0.999426	NO	NO	NO	NO	NO	NO	NO
Plod1	ENSMUSG00000019055	0.497204	0.0827781	1.24822	1.41e-06	1.84093	1.82e-06	NO	YES	NO	NO	NO	NO	YES
Eml4	ENSMUSG00000032624	1.35851	2.53e-06	1.24687	9.53e-07	0.921188	0.00252281	NO	YES	NO	NO	NO	NO	NO
Pex5	ENSMUSG00000005069	0.736094	0.0227231	1.24579	0.000102658	1.23961	0.000100159	NO	YES	NO	NO	NO	NO	NO
Ppfia1	ENSMUSG00000037519	1.1353	6.71e-05	1.2444	1.02e-08	0.781134	0.0218139	NO	YES	NO	NO	NO	NO	NO
Emc1	ENSMUSG00000078517	0.834486	0.00325415	1.24408	0.00293534	1.89099	1.11e-11	NO	YES	NO	NO	NO	NO	NO
Tango2	ENSMUSG00000013539	0.522914	0.113004	1.24393	2.08e-06	0.520126	0.0995132	NO	YES	NO	NO	NO	NO	NO
Cpt1a	ENSMUSG00000024900	1.38206	1.83e-05	1.24156	0.00727159	1.01434	0.000502022	NO	YES	NO	NO	NO	NO	NO
Usp47	ENSMUSG00000059263	0.894174	0.020968	1.2408	6.64e-05	1.46138	9.13e-06	NO	YES	NO	NO	NO	NO	NO
Acss1	ENSMUSG00000027452	1.43726	0.000455176	1.2396	1.46e-05	1.80906	7.1e-06	NO	YES	NO	NO	NO	NO	NO
Rere	ENSMUSG00000039852	0.0105566	0.982626	1.23944	0.0004583	0.38424	0.335858	NO	YES	NO	NO	NO	NO	NO
Lpl	ENSMUSG00000015568	0.983295	0.00261368	1.23689	0.000110349	1.34718	0.000498049	NO	NO	NO	NO	YES	NO	YES
Col9a2	ENSMUSG00000028626	0.624147	0.0734018	1.23676	0.00326933	1.31564	0.000489839	NO	YES	NO	NO	NO	NO	NO
Rngtt	ENSMUSG00000028274	0.977953	0.00410916	1.23645	9.75e-06	1.59838	2.46e-05	NO	YES	NO	NO	NO	NO	NO
Hdac6	ENSMUSG00000031161	1.41503	0.000221961	1.23418	7.35e-06	0.688155	0.133353	NO	YES	NO	NO	NO	NO	NO
Tbcd	ENSMUSG00000039230	0.908826	0.0196816	1.23292	0.000190078	1.38472	9.89e-05	NO	YES	NO	NO	NO	NO	NO
Anapc2	ENSMUSG00000026965	0.853978	0.0248696	1.23109	1.99e-09	1.21513	1.41e-06	NO	YES	NO	NO	NO	NO	NO
Ddx54	ENSMUSG00000029599	0.908222	0.0290787	1.22945	5.87e-06	1.03056	0.00737237	NO	YES	NO	NO	NO	NO	NO
Hspa1b	ENSMUSG00000090877	1.08742	0.00903871	1.2291	3.85e-05	1.24815	1.79e-05	NO	NO	NO	NO	NO	NO	NO
Fbxw8	ENSMUSG00000032867	1.10918	0.000317519	1.22769	0.00021617	0.629888	0.0250277	NO	NO	NO	NO	NO	NO	NO
Pkn1	ENSMUSG00000057672	0.904843	0.00206664	1.22649	1.35e-09	1.02974	0.00436416	YES	YES	NO	NO	NO	NO	NO
Abl1	ENSMUSG00000026842	0.582385	0.139987	1.22369	1.54e-05	1.47851	1.2e-06	NO	YES	NO	NO	NO	NO	NO
Kif5b	ENSMUSG00000006740	0.488847	0.0958378	1.22218	3.32e-12	0.820874	0.0218854	NO	YES	NO	NO	NO	NO	YES
Slx4	ENSMUSG00000039738	0.211347	0.643566	1.22092	0.000624469	1.06988	0.069024	NO	YES	NO	NO	NO	NO	NO
Tmem132a	ENSMUSG00000024736	0.837121	0.0527908	1.21621	2.45e-06	1.2696	2.1e-06	NO	NO	NO	NO	NO	NO	NO
Eif4g3	ENSMUSG00000028760	0.158889	0.750918	1.2146	0.000248761	1.01094	0.00599892	NO	YES	NO	NO	NO	NO	NO
Capn6	ENSMUSG00000067276	0.586531	0.139051	1.2145	1.65e-08	0.725757	0.0241196	NO	YES	NO	NO	NO	NO	YES
Hspa1a	ENSMUSG00000091971	1.08675	0.0168084	1.21393	1.86e-06	1.12285	0.00537425	NO	NO	NO	NO	NO	NO	NO
Jade1	ENSMUSG00000025764	1.12487	0.000180222	1.21387	6.05e-05	0.931077	0.00568715	NO	YES	NO	NO	NO	NO	NO
Gspt1	ENSMUSG00000062203	0.872793	0.0019071	1.21231	1.01e-06	0.562497	0.0228472	NO	YES	NO	NO	NO	NO	NO
Larp1	ENSMUSG00000037331	0.829396	0.00423364	1.21134	2.29e-07	1.06858	6.63e-05	NO	YES	NO	NO	NO	NO	NO
Ncaph	ENSMUSG00000034906	0.671628	0.13092	1.20458	1.41e-07	1.06202	0.000460242	NO	YES	NO	NO	NO	NO	NO
Gtpbp2	ENSMUSG00000023952	-1.0184	0.0283128	1.1997	0.000348502	-0.0268141	0.963075	NO	YES	NO	NO	NO	NO	NO
Mcmbp	ENSMUSG00000048170	1.08673	0.000162079	1.19881	1.08e-06	1.34011	1.03e-06	YES	YES	NO	NO	NO	NO	NO
Ankrd12	ENSMUSG00000034647	0.813109	0.0867511	1.19773	0.000199989	0.786019	0.0370292	YES	YES	NO	NO	NO	NO	NO
Casc3	ENSMUSG00000078676	0.345018	0.291125	1.1898	0.000723445	0.463956	0.227794	NO	YES	NO	NO	NO	NO	NO
Rif1	ENSMUSG00000036202	0.00740781	0.982972	1.18688	2.22e-06	1.0555	0.00637615	NO	YES	NO	NO	NO	NO	YES
Spag5	ENSMUSG00000002055	-0.20629	0.638397	1.18652	0.00116397	0.360589	0.412166	NO	YES	NO	NO	NO	NO	NO
Ccdc34	ENSMUSG00000027160	1.02691	0.00038077	1.18626	1.01e-05	1.28997	3.03e-05	NO	YES	NO	NO	NO	NO	NO
Ap1b1	ENSMUSG00000009090	1.24527	2.53e-05	1.18406	2.2e-07	1.18162	0.000690966	NO	YES	NO	YES	NO	NO	NO
Tbrg4	ENSMUSG00000000384	0.455734	0.41759	1.18343	0.0106591	0.807444	0.055515	YES	YES	NO	NO	NO	NO	NO
Nsd2	ENSMUSG00000057406	0.837969	0.06042	1.18103	1.09e-07	0.683045	0.0374316	NO	YES	NO	NO	NO	NO	NO
Sf3b3	ENSMUSG00000033732	1.05704	5.45e-05	1.17972	0.00186241	0.846156	0.000609065	YES	YES	NO	NO	NO	NO	NO
Mcm4	ENSMUSG00000022673	0.958281	0.00403819	1.1788	2.2e-06	1.21511	0.00010591	NO	YES	NO	NO	NO	NO	NO
Kat14	ENSMUSG00000027425	0.494335	0.273223	1.17841	6.8e-05	-0.0924617	0.837292	NO	YES	NO	NO	NO	NO	NO
Gfm1	ENSMUSG00000027774	0.450888	0.231318	1.17688	0.00091626	0.68477	0.162355	NO	YES	NO	NO	NO	NO	NO
Gys1	ENSMUSG00000003865	0.993693	0.0058728	1.17671	1e-07	0.971356	0.0337174	NO	YES	NO	NO	NO	NO	NO
Carmil1	ENSMUSG00000021338	1.25898	3.6e-05	1.17611	0.000412204	0.822167	0.0147701	NO	YES	NO	NO	NO	NO	NO
Strip1	ENSMUSG00000014601	0.598736	0.109377	1.17418	2.29e-05	1.19905	0.0129451	NO	YES	NO	NO	NO	NO	NO
Bbx	ENSMUSG00000022641	0.760742	0.0595719	1.17088	0.000162754	1.18011	5.76e-05	NO	YES	NO	YES	NO	NO	NO
Fam91a1	ENSMUSG00000037119	0.832055	0.00530662	1.16968	0.000118201	1.18401	6.17e-07	YES	YES	YES	NO	NO	NO	NO
Klf13	ENSMUSG00000052040	0.679434	0.101839	1.16963	5.39e-07	0.863019	0.00547385	NO	YES	NO	NO	NO	NO	YES
Topbp1	ENSMUSG00000032555	0.925244	0.00468785	1.16878	8.98e-09	1.19267	0.000128581	NO	YES	NO	NO	NO	NO	NO
Dpysl3	ENSMUSG00000024501	0.626527	0.155786	1.1683	0.00112524	1.14399	3.06e-05	NO	YES	NO	NO	NO	NO	YES
Prkci	ENSMUSG00000037643	1.01806	0.00013463	1.16809	1.55e-05	1.2047	0.000241564	NO	YES	NO	NO	NO	NO	NO
Mcm6	ENSMUSG00000026355	0.853873	0.00820434	1.16629	2.88e-07	1.37253	2.32e-09	NO	YES	NO	NO	NO	NO	NO
Drosha	ENSMUSG00000022191	0.488286	0.191411	1.16482	0.000190066	1.36602	0.0001282	YES	YES	NO	NO	NO	NO	NO
Dag1	ENSMUSG00000039952	0.901144	0.00266261	1.1646	0.000202996	1.47595	5.75e-10	NO	YES	NO	NO	YES	YES	YES
Slc6a6	ENSMUSG00000030096	0.931981	0.00162225	1.16281	4.27e-07	1.44835	2.29e-06	NO	YES	NO	NO	YES	NO	NO
Ext2	ENSMUSG00000027198	0.79638	0.00917316	1.16217	9.8e-08	1.04639	3.6e-07	NO	YES	NO	NO	NO	NO	NO
Pnpla7	ENSMUSG00000036833	1.30412	0.00160743	1.1616	4.73e-06	0.963837	0.0121699	YES	YES	NO	YES	NO	NO	NO
Agtpbp1	ENSMUSG00000021557	0.889278	0.04923	1.16063	0.00108458	0.869017	0.0209718	NO	YES	NO	NO	NO	NO	NO
Chpf	ENSMUSG00000032997	0.874489	0.00687384	1.15856	0.000163561	1.86354	8.6e-10	NO	NO	NO	NO	NO	NO	NO
Setdb1	ENSMUSG00000015697	0.310621	0.353845	1.15768	3.57e-05	0.666181	0.0459797	NO	YES	NO	NO	NO	NO	NO
Phrf1	ENSMUSG00000038611	0.400694	0.24582	1.15725	1.49e-07	1.2037	2.49e-05	NO	YES	NO	NO	NO	NO	NO
Sel1l	ENSMUSG00000020964	1.10711	9.07e-06	1.15584	4.45e-05	1.55176	6.36e-08	NO	YES	NO	NO	NO	NO	YES
Actn4	ENSMUSG00000054808	0.967865	3.8e-05	1.15575	3.12e-06	1.4243	8.04e-12	NO	YES	NO	NO	NO	NO	YES
Pcolce	ENSMUSG00000029718	0.442701	0.098445	1.15548	5.34e-06	1.02051	7.81e-06	NO	YES	NO	NO	NO	NO	YES
Cers6	ENSMUSG00000027035	-0.038924	0.915993	1.15291	0.00242907	1.58328	0.00164298	NO	YES	NO	NO	NO	NO	NO
Trim35	ENSMUSG00000022043	0.688988	0.0102015	1.15261	1.64e-07	1.43575	1.18e-08	NO	YES	NO	NO	NO	NO	YES
Kif11	ENSMUSG00000012443	0.778762	0.0298517	1.14386	1.76e-05	0.990528	0.00358792	NO	YES	NO	NO	NO	NO	NO
Bcam	ENSMUSG00000002980	0.406503	0.364504	1.14372	0.000709593	1.42404	3.21e-06	NO	YES	NO	NO	NO	NO	YES
Pygm	ENSMUSG00000032648	1.20593	0.00430563	1.14114	0.000336152	1.6414	2.47e-05	NO	YES	NO	NO	NO	NO	NO
Ror2	ENSMUSG00000021464	1.00915	0.0301069	1.14002	0.000154586	1.04497	0.00254816	NO	YES	NO	NO	NO	NO	NO
	ENSMUSG00000100725	0.871175	0.00136721	1.13813	1.12e-09	1.04432	1.17e-08	NO	NO	NO	NO	NO	NO	NO
Ephb4	ENSMUSG00000029710	1.1806	6.19e-05	1.13782	5.54e-05	1.4954	1.08e-06	NO	YES	NO	NO	NO	NO	NO
Mrm2	ENSMUSG00000029557	0.0650321	0.893663	1.13776	0.00141425	-0.22171	0.75806	NO	YES	NO	NO	NO	NO	NO
Cul4a	ENSMUSG00000031446	0.919266	0.000562484	1.13704	3.74e-06	1.44936	8.6e-08	NO	YES	NO	NO	NO	NO	NO
Ktn1	ENSMUSG00000021843	0.605272	0.0333345	1.13698	1.9e-06	0.488749	0.107561	YES	YES	NO	NO	NO	NO	NO
Med16	ENSMUSG00000013833	0.679207	0.0228093	1.13051	0.000764563	1.21147	0.000107847	NO	YES	NO	NO	NO	NO	NO
Ncapd2	ENSMUSG00000038252	-0.0916958	0.80997	1.13019	1.49e-09	0.269935	0.48738	NO	YES	NO	NO	NO	NO	NO
Phldb2	ENSMUSG00000033149	0.651038	0.0396911	1.13013	7.09e-05	1.37527	4.47e-08	NO	NO	NO	NO	NO	NO	NO
Tmem135	ENSMUSG00000039428	0.446196	0.25556	1.12757	6.22e-05	1.12872	0.00455535	NO	NO	NO	NO	NO	NO	NO
Tmc6	ENSMUSG00000025572	-0.0941977	0.836784	1.12644	0.00248174	0.435497	0.277488	NO	YES	NO	NO	NO	NO	NO
Nr3c1	ENSMUSG00000024431	0.280997	0.53676	1.12549	0.000111232	0.754093	0.0375618	NO	YES	YES	NO	NO	NO	NO
Haus5	ENSMUSG00000078762	0.437822	0.229407	1.12517	0.000362049	1.06178	0.0186144	NO	YES	NO	NO	NO	NO	NO
Arhgap39	ENSMUSG00000033697	0.600663	0.112876	1.123	0.00332823	0.312699	0.287536	NO	YES	NO	NO	NO	NO	NO
Ap2a2	ENSMUSG00000002957	0.948483	0.00549674	1.12252	7.21e-10	1.12369	0.000111662	NO	YES	NO	YES	NO	NO	NO
Bag6	ENSMUSG00000024392	0.605791	0.111102	1.12105	4.57e-06	0.751634	0.0130967	NO	YES	NO	YES	NO	NO	NO
Ctnnb1	ENSMUSG00000006932	0.833989	0.000340134	1.12016	1.1e-06	1.40211	2.39e-10	NO	YES	YES	NO	NO	NO	YES
Adamts7	ENSMUSG00000032363	0.638456	0.0665975	1.11741	0.00111033	1.41491	0.00360335	NO	YES	NO	NO	NO	NO	NO
Nol11	ENSMUSG00000018433	0.621377	0.0635092	1.11657	2.31e-05	0.203924	0.591629	NO	YES	NO	NO	NO	NO	NO
Acss2	ENSMUSG00000027605	-0.102676	0.830939	1.11554	0.00213054	0.416939	0.453529	NO	YES	NO	NO	YES	NO	YES
Casq2	ENSMUSG00000027861	0.815335	0.0445033	1.11443	0.000334576	0.873325	0.00850632	NO	NO	NO	NO	YES	YES	YES
Cse1l	ENSMUSG00000002718	0.502654	0.0471211	1.11335	6.11e-06	0.848723	0.00290602	NO	YES	NO	NO	NO	NO	NO
Ide	ENSMUSG00000056999	0.921733	0.0323336	1.11242	0.000583708	0.441216	0.173508	YES	YES	NO	NO	NO	NO	NO
Nnt	ENSMUSG00000025453	0.293635	0.486853	1.1124	0.00061664	1.49973	0.000273748	NO	NO	NO	NO	NO	NO	NO
L3mbtl2	ENSMUSG00000022394	0.542414	0.158106	1.11043	0.0155927	1.94195	1.53e-05	YES	YES	NO	NO	NO	NO	NO
Shcbp1	ENSMUSG00000022322	0.145841	0.816921	1.10953	1.1e-05	0.851731	0.118635	NO	YES	NO	NO	NO	NO	NO
Rnpep	ENSMUSG00000041926	0.837453	0.0891727	1.10677	0.000115956	1.20077	0.000432073	NO	YES	NO	NO	NO	NO	YES
Nrip1	ENSMUSG00000048490	0.843739	0.0155811	1.10639	8.75e-06	1.21769	0.00054797	NO	YES	NO	NO	NO	NO	NO
Epb41l2	ENSMUSG00000019978	1.21434	2.57e-05	1.10567	1.31e-05	1.72042	1.04e-06	NO	YES	NO	NO	NO	NO	NO
Mlxip	ENSMUSG00000038342	0.969215	0.00810549	1.1042	0.000182538	0.746929	0.0421708	NO	YES	NO	NO	NO	NO	NO
Tdrd7	ENSMUSG00000035517	0.949588	0.0243251	1.10351	0.000103916	1.04108	0.000327709	YES	YES	NO	NO	NO	NO	NO
Rasa3	ENSMUSG00000031453	0.639672	0.0638205	1.10345	0.00682541	0.712815	0.0502397	NO	YES	NO	NO	NO	NO	NO
Rrm1	ENSMUSG00000030978	0.861742	0.00467138	1.10159	1.79e-08	1.34514	1.5e-09	NO	YES	NO	NO	NO	NO	NO
Palld	ENSMUSG00000058056	1.06348	0.000125319	1.10126	2.67e-05	1.25336	0.000140996	NO	YES	NO	YES	YES	NO	YES
Plekhh3	ENSMUSG00000035172	0.358202	0.73191	1.09915	1.42e-07	0.770752	0.0197553	NO	YES	NO	NO	NO	NO	NO
Parp1	ENSMUSG00000026496	0.615652	0.0105986	1.09876	1.02e-09	0.374482	0.0574381	YES	YES	NO	NO	NO	NO	NO
Ncstn	ENSMUSG00000003458	0.253528	0.401792	1.09731	3.3e-07	0.820729	9.06e-05	NO	YES	NO	NO	NO	NO	NO
Os9	ENSMUSG00000040462	0.355424	0.315689	1.09599	1.61e-05	0.952963	0.00332839	NO	YES	NO	NO	NO	NO	NO
Rubcn	ENSMUSG00000035629	0.98612	0.0258953	1.09445	0.00291505	1.16413	0.00468156	NO	YES	NO	NO	NO	NO	NO
Afap1l2	ENSMUSG00000025083	0.918908	0.0240743	1.08973	0.000504727	1.42171	0.000380042	NO	NO	NO	NO	NO	NO	NO
Parg	ENSMUSG00000021911	0.357669	0.362805	1.08911	7e-06	1.12782	0.00176839	YES	YES	NO	NO	NO	NO	NO
Luzp1	ENSMUSG00000001089	0.786229	0.0303208	1.08805	0.000143093	1.10086	0.000240925	NO	YES	NO	NO	NO	NO	NO
Map1s	ENSMUSG00000019261	0.993089	0.0115278	1.08777	4.03e-07	0.845118	0.0145948	NO	YES	NO	NO	NO	NO	NO
Prpf40a	ENSMUSG00000061136	1.02151	0.00309349	1.08675	9.49e-05	0.604877	0.121658	NO	YES	NO	NO	NO	NO	NO
Plod2	ENSMUSG00000032374	0.546744	0.106899	1.08631	8.74e-06	0.366377	0.272797	NO	YES	NO	NO	YES	NO	NO
Pum3	ENSMUSG00000041360	0.656438	0.0497768	1.08599	0.00356881	1.03313	0.0180308	NO	YES	NO	NO	NO	NO	NO
Yeats2	ENSMUSG00000041215	0.516781	0.117023	1.0847	0.00541472	1.51011	1.17e-09	NO	YES	NO	NO	NO	NO	NO
Nup107	ENSMUSG00000052798	0.555717	0.0857959	1.08414	5.19e-05	1.16136	1.02e-05	YES	YES	NO	NO	NO	NO	NO
Tchp	ENSMUSG00000002486	0.149964	0.755536	1.08394	0.00348798	0.672725	0.154928	NO	NO	NO	NO	NO	NO	NO
Piwil2	ENSMUSG00000033644	1.46362	8.44e-05	1.08309	0.00476131	0.932146	0.0438501	YES	YES	NO	YES	NO	NO	NO
Atp6v0a1	ENSMUSG00000019302	0.700738	0.0474147	1.08262	5.67e-05	0.696032	0.101045	NO	YES	NO	NO	NO	NO	NO
Smg9	ENSMUSG00000002210	0.360719	0.422105	1.08248	0.00226864	0.130187	0.748536	NO	NO	NO	NO	NO	NO	NO
Htra1	ENSMUSG00000006205	0.617717	0.0662931	1.08157	0.00161449	1.07239	3.59e-06	NO	YES	NO	NO	YES	NO	NO
Ndufs1	ENSMUSG00000025968	0.748568	0.00963824	1.0815	4.6e-06	1.04978	1.77e-05	NO	YES	NO	NO	NO	NO	YES
Tsr1	ENSMUSG00000038335	0.858109	0.00471605	1.08138	0.0146663	0.897995	0.0193154	YES	YES	NO	NO	NO	NO	NO
Stk31	ENSMUSG00000023403	1.38644	0.000419056	1.08043	0.0011795	0.585959	0.185787	YES	YES	NO	YES	NO	NO	NO
Aco1	ENSMUSG00000028405	1.02808	0.000202814	1.08042	1.97e-05	1.62926	1.98e-09	NO	YES	NO	NO	NO	NO	NO
Plcb3	ENSMUSG00000024960	1.24627	2.21e-05	1.07443	0.000280286	2.04279	5.01e-11	NO	YES	NO	NO	NO	NO	NO
Kcnmb4	ENSMUSG00000054934	1.33873	0.00342806	1.06968	0.0015017	1.00555	0.0615573	NO	NO	NO	NO	NO	NO	NO
Cpe	ENSMUSG00000037852	0.697654	0.0186944	1.06799	2.12e-05	1.13493	1.92e-08	NO	YES	NO	NO	YES	NO	YES
Fgfr1	ENSMUSG00000031565	0.944762	0.00429508	1.06773	0.000538991	1.21951	9.04e-05	NO	YES	NO	NO	NO	NO	YES
Slc25a13	ENSMUSG00000015112	0.569105	0.130593	1.06761	2.46e-05	0.480858	0.14332	NO	YES	NO	NO	NO	NO	YES
Bcan	ENSMUSG00000004892	0.496219	0.513482	1.06709	8.63e-05	0.132807	0.713442	NO	YES	NO	NO	NO	NO	YES
Polg	ENSMUSG00000039176	0.328213	0.371879	1.06692	0.00105645	0.71864	0.00762021	NO	YES	NO	NO	NO	NO	NO
Dhx30	ENSMUSG00000032480	0.193008	0.677736	1.06541	0.000172882	0.99294	0.00406755	NO	YES	NO	YES	NO	NO	NO
Cryzl2	ENSMUSG00000033488	0.852471	0.0163607	1.06537	4.38e-05	1.20103	0.00196105	NO	YES	NO	NO	NO	NO	YES
Oga	ENSMUSG00000025220	0.89319	0.00108025	1.06446	3.6e-05	1.12941	6.08e-06	NO	YES	NO	NO	NO	NO	NO
Rnf8	ENSMUSG00000090083	0.730312	0.0781603	1.06412	0.00186137	0.391062	0.411283	NO	YES	NO	NO	NO	NO	NO
Sympk	ENSMUSG00000023118	0.993688	0.0134493	1.06357	0.000207937	0.952714	0.00550282	NO	YES	NO	YES	NO	NO	NO
Pgm1	ENSMUSG00000025791	0.415885	0.30024	1.06155	0.000183194	1.45731	2.11e-05	NO	YES	NO	NO	YES	NO	NO
Swt1	ENSMUSG00000052748	0.478677	0.129613	1.05911	0.000317925	0.762608	0.016143	NO	NO	NO	NO	NO	NO	NO
Gaa	ENSMUSG00000025579	0.838294	0.00623523	1.05901	0.00114837	1.02845	5.67e-05	NO	YES	NO	YES	NO	NO	YES
Nisch	ENSMUSG00000021910	0.284897	0.288898	1.05866	3.45e-06	0.628792	0.00161583	NO	YES	NO	NO	NO	NO	NO
Atp9a	ENSMUSG00000027546	0.782307	0.0166946	1.05604	0.00138089	1.32722	7.62e-05	NO	YES	NO	YES	NO	NO	NO
Eml1	ENSMUSG00000058070	1.05844	0.00480584	1.05291	0.00063057	0.93386	0.000343132	NO	YES	NO	NO	NO	YES	NO
Rtf2	ENSMUSG00000027502	0.418833	0.151543	1.05288	0.000110508	-0.0326606	0.911947	NO	YES	NO	NO	NO	NO	NO
Rpap1	ENSMUSG00000034032	0.361479	0.406627	1.05139	0.00638452	0.331939	0.378321	NO	YES	NO	NO	NO	NO	NO
Tbc1d9b	ENSMUSG00000036644	0.0486229	0.903323	1.05105	8.46e-05	0.811962	0.0123714	NO	NO	NO	NO	NO	NO	NO
Lmf1	ENSMUSG00000002279	-0.0648621	0.859089	1.04984	0.0036017	0.558706	0.144508	NO	YES	NO	NO	YES	NO	NO
Nrp1	ENSMUSG00000025810	1.69904	1.59e-05	1.04848	0.00540791	2.22565	7.09e-07	NO	YES	NO	NO	NO	NO	NO
P3h1	ENSMUSG00000028641	0.322027	0.287453	1.04811	9.01e-06	1.19146	0.00150868	NO	YES	NO	NO	NO	NO	NO
Usp40	ENSMUSG00000005501	0.910382	0.00701294	1.04742	0.00176724	0.542702	0.118453	NO	YES	NO	NO	NO	NO	NO
Smurf1	ENSMUSG00000038780	0.742144	0.0195681	1.04647	0.00047586	1.45276	1.35e-05	NO	YES	NO	NO	NO	NO	NO
Lrp10	ENSMUSG00000022175	0.788433	0.0943766	1.04572	0.000324311	1.52272	5.18e-07	NO	YES	NO	NO	NO	NO	YES
Dhx9	ENSMUSG00000042699	0.442206	0.248049	1.04561	0.000201986	0.605543	0.237906	NO	YES	NO	NO	NO	NO	NO
Prepl	ENSMUSG00000024127	0.632384	0.136651	1.04552	1.91e-05	0.868293	0.112802	YES	YES	NO	NO	NO	NO	NO
Adgre5	ENSMUSG00000002885	0.575425	0.134361	1.04291	0.000306149	0.50253	0.279448	NO	YES	NO	NO	NO	NO	YES
Afg3l1	ENSMUSG00000031967	0.676493	0.0597062	1.04129	2.01e-05	0.577441	0.120636	NO	YES	NO	NO	NO	NO	NO
P3h3	ENSMUSG00000023191	-0.1849	0.554526	1.03935	0.00103942	0.480019	0.0927937	NO	YES	NO	NO	NO	NO	YES
Gcc2	ENSMUSG00000038039	0.21048	0.579265	1.03755	0.00117436	0.957717	0.0729021	NO	YES	NO	NO	NO	NO	YES
Uty	ENSMUSG00000068457	1.15916	0.000777397	1.03642	0.007173	1.70569	2.92e-07	NO	YES	NO	NO	NO	NO	NO
Map4	ENSMUSG00000032479	1.17166	9.5e-05	1.03026	1.27e-06	0.65967	0.00677377	NO	YES	NO	NO	NO	NO	NO
Tbc1d2b	ENSMUSG00000037410	1.00628	0.00508414	1.02832	0.00106606	1.12692	3.55e-05	NO	NO	NO	NO	YES	YES	NO
Mov10	ENSMUSG00000002227	0.726038	0.0147028	1.02711	0.000451148	0.770848	0.0092345	NO	YES	NO	NO	YES	NO	NO
Eftud2	ENSMUSG00000020929	0.885873	0.000453123	1.02538	0.000158258	1.34993	3.85e-07	NO	YES	NO	NO	NO	NO	NO
Vps33b	ENSMUSG00000030534	0.817909	0.0571344	1.02535	0.00139492	0.431708	0.449744	YES	YES	NO	NO	NO	NO	NO
Scube1	ENSMUSG00000016763	0.863715	0.00587646	1.02486	3.4e-05	1.33732	3.84e-05	NO	YES	NO	NO	YES	NO	NO
Brd4	ENSMUSG00000024002	0.43028	0.111755	1.02441	1.72e-05	0.756162	0.0085505	NO	YES	NO	NO	NO	NO	NO
Sfpq	ENSMUSG00000028820	0.403018	0.259836	1.02213	6.47e-08	0.846982	0.00410146	NO	YES	NO	NO	NO	NO	YES
Capn2	ENSMUSG00000026509	0.736976	0.0132962	1.02092	9.3e-08	1.03574	0.000163287	NO	NO	NO	NO	NO	NO	NO
Skiv2l	ENSMUSG00000040356	0.200244	0.651095	1.01792	0.00044555	1.12573	0.000839585	NO	YES	NO	NO	NO	NO	NO
Nfix	ENSMUSG00000001911	1.03168	0.0235222	1.01623	0.00117548	0.970937	0.00801068	NO	NO	NO	NO	YES	NO	YES
Sgsm3	ENSMUSG00000042303	0.184056	0.625712	1.01585	1.66e-05	0.727794	0.030334	NO	YES	NO	NO	NO	NO	NO
Slc27a6	ENSMUSG00000024600	0.390445	0.365279	1.01503	0.00258195	0.592564	0.147015	NO	NO	NO	NO	YES	YES	NO
Crnkl1	ENSMUSG00000001767	0.658429	0.121224	1.01462	0.000164792	0.0748698	0.869068	NO	YES	NO	NO	NO	NO	NO
Atp6v1a	ENSMUSG00000052459	0.952631	0.000694384	1.01445	0.0017247	0.185325	0.507482	NO	YES	NO	NO	NO	NO	NO
Ppp1r13b	ENSMUSG00000021285	0.489288	0.219514	1.01417	0.00011545	1.16252	0.000684234	NO	YES	NO	NO	NO	NO	YES
Calcoco1	ENSMUSG00000023055	0.379657	0.195089	1.01347	0.000276206	0.927154	0.00598996	NO	YES	NO	NO	YES	NO	NO
Nr0b1	ENSMUSG00000025056	0.448789	0.601187	1.01274	0.0201197	1.00217	0.0364284	NO	YES	NO	NO	NO	NO	YES
Cactin	ENSMUSG00000034889	0.800803	0.0161544	1.01133	0.0359642	0.246181	0.428115	NO	YES	NO	YES	NO	NO	NO
Atf7ip	ENSMUSG00000030213	0.89977	0.00649612	1.01124	0.000111145	0.589696	0.0557601	NO	YES	NO	NO	NO	NO	NO
Abcf1	ENSMUSG00000038762	0.471047	0.195394	1.0108	6.32e-05	0.611428	0.0993437	NO	YES	NO	NO	NO	NO	NO
Rcc2	ENSMUSG00000040945	0.94872	8.13e-05	1.01045	1.03e-05	1.30977	1.21e-10	YES	YES	NO	NO	NO	NO	NO
Pccb	ENSMUSG00000032527	0.507323	0.14252	1.00884	0.00770287	1.06049	0.00568534	NO	YES	NO	NO	NO	NO	NO
Pold3	ENSMUSG00000030726	0.58579	0.0934875	1.00872	0.000276145	0.83171	0.00813954	YES	YES	NO	NO	NO	NO	NO
Arhgap1	ENSMUSG00000027247	0.594678	0.030481	1.00861	0.000224494	1.5395	2.3e-08	NO	YES	NO	NO	NO	NO	NO
Il6st	ENSMUSG00000021756	1.0629	0.000425677	1.00789	5.2e-05	1.4889	7.69e-06	NO	YES	NO	NO	NO	NO	YES
Zfp280d	ENSMUSG00000038535	0.482062	0.27601	1.00704	0.0016188	0.376829	0.332404	NO	NO	NO	NO	NO	NO	NO
Slc16a2	ENSMUSG00000033965	1.20798	0.00885826	1.00658	0.00550905	1.41615	1.22e-06	NO	NO	NO	NO	NO	NO	YES
Wdr31	ENSMUSG00000028391	0.938778	0.0117153	1.00588	0.0030216	1.18189	0.00100267	YES	YES	NO	NO	NO	NO	NO
Wars	ENSMUSG00000021266	1.18761	0.000175531	1.00564	0.000283183	1.54154	0.000259611	NO	YES	NO	NO	NO	NO	NO
Cdc5l	ENSMUSG00000023932	0.596479	0.0673753	1.00512	4.18e-05	0.787219	0.00729674	NO	YES	NO	NO	NO	NO	NO
Robo2	ENSMUSG00000052516	1.0072	0.000287487	1.00438	0.00021049	1.15021	0.00155838	NO	YES	NO	NO	YES	YES	YES
Pakap	ENSMUSG00000089945	1.50605	1.92e-07	1.0007	0.00428894	1.52872	2.52e-06	NO	NO	NO	NO	NO	NO	NO
Itga5	ENSMUSG00000000555	1.08151	0.00183765	1.00052	0.00149764	1.53342	0.000868942	NO	YES	NO	NO	YES	NO	YES

## Sheet: 16ONLYtarget
symbol	gene_id	l2fc_14	pvalue_14	l2fc_16	pvalue_16	l2fc_18	pvalue_18	gc_j	gc_l	gc_t_i	gc_t_t1	s_j	s_s	s_t
Atrx	ENSMUSG00000031229	0.782478	0.0311408	2.41176	3.33e-26	0.924606	0.000876697	YES	YES	NO	NO	NO	NO	YES
Flii	ENSMUSG00000002812	0.829906	0.00956752	1.95058	6.53e-11	0.67904	0.0385287	NO	YES	NO	NO	NO	NO	NO
Top2a	ENSMUSG00000020914	0.913587	0.000471411	1.83007	1.23e-19	0.947007	0.000174761	NO	YES	NO	NO	NO	YES	NO
Tln1	ENSMUSG00000028465	0.313173	0.312306	1.79714	9.64e-15	0.576122	0.0135476	NO	YES	NO	NO	NO	NO	YES
	ENSMUSG00000097810	0.817509	0.15478	1.71823	8.94e-06	0.626441	0.233667	NO	NO	NO	NO	NO	NO	NO
Son	ENSMUSG00000022961	0.533212	0.117749	1.65928	2.76e-10	0.951788	0.00111357	NO	YES	NO	NO	NO	NO	NO
Thoc2	ENSMUSG00000037475	0.409131	0.163093	1.64605	3.95e-07	0.827048	0.014677	NO	YES	NO	NO	NO	NO	NO
Brd1	ENSMUSG00000022387	0.606032	0.102148	1.62987	1.26e-12	0.898004	0.0216759	NO	YES	NO	NO	NO	NO	NO
Appl1	ENSMUSG00000040760	0.804449	0.0136449	1.61274	1.17e-10	0.909984	0.00384275	NO	YES	NO	NO	NO	NO	NO
Nsf	ENSMUSG00000034187	0.989556	0.0042457	1.61084	7.2e-09	0.837517	0.00927957	NO	NO	NO	NO	NO	NO	NO
Stag1	ENSMUSG00000037286	0.930084	0.0111551	1.60045	2.07e-08	0.183589	0.64344	NO	YES	NO	NO	NO	NO	NO
Gcn1	ENSMUSG00000041638	0.543401	0.133485	1.59026	6.76e-08	0.945053	8.83e-05	NO	YES	NO	YES	NO	NO	NO
Stat3	ENSMUSG00000004040	0.947152	0.00822548	1.55347	4.43e-11	0.965618	0.0195009	NO	YES	NO	NO	NO	NO	NO
Wdr3	ENSMUSG00000033285	0.487685	0.269197	1.54191	6.4e-05	0.423691	0.398723	YES	YES	NO	NO	NO	NO	NO
Zfp871	ENSMUSG00000024298	0.350541	0.391253	1.49491	5.15e-08	0.567047	0.163482	NO	NO	NO	NO	NO	NO	NO
Gpatch8	ENSMUSG00000034621	-0.0674015	0.887142	1.45704	6.85e-05	0.728092	0.0265033	NO	YES	NO	NO	NO	NO	NO
Lima1	ENSMUSG00000023022	0.911371	0.00604071	1.45554	5.71e-11	0.965793	0.00399946	NO	YES	YES	NO	NO	NO	NO
Tut4	ENSMUSG00000034610	0.405903	0.178535	1.43076	5.88e-09	0.375447	0.268379	NO	NO	NO	NO	NO	NO	NO
Krt8	ENSMUSG00000049382	-0.140592	0.915872	1.42197	1.01e-07	0.808233	0.146377	NO	YES	NO	NO	YES	NO	YES
Thrap3	ENSMUSG00000043962	0.648526	0.0465163	1.41961	1.82e-11	0.897565	0.00102653	NO	YES	NO	NO	NO	NO	NO
Cluh	ENSMUSG00000020741	0.26327	0.558071	1.38374	3.02e-06	0.684415	0.0401664	NO	YES	NO	NO	NO	NO	YES
Srrm2	ENSMUSG00000039218	0.0148507	0.968424	1.37617	1.23e-08	0.372673	0.323784	NO	YES	NO	NO	NO	NO	NO
Asap1	ENSMUSG00000022377	0.0473849	0.913826	1.3604	0.000305698	0.897444	0.000907309	NO	YES	NO	YES	NO	NO	YES
Chd1	ENSMUSG00000023852	0.825808	0.0302661	1.33725	2.22e-05	0.42007	0.357867	NO	YES	NO	YES	NO	NO	NO
Cenpf	ENSMUSG00000026605	0.47996	0.124396	1.32742	2.89e-05	0.635398	0.055989	NO	YES	NO	NO	NO	NO	NO
Usp37	ENSMUSG00000033364	0.805082	0.00694872	1.32373	2.68e-07	0.616824	0.107527	NO	YES	NO	NO	NO	NO	NO
Eno1b	ENSMUSG00000059040	0.506822	0.105271	1.31369	7.74e-07	0.531411	0.140094	NO	YES	NO	NO	YES	NO	YES
Ibtk	ENSMUSG00000035941	0.632456	0.0766825	1.30808	6.64e-10	0.968693	7.53e-05	NO	YES	NO	NO	NO	NO	NO
Ctr9	ENSMUSG00000005609	0.723645	0.0259942	1.30088	1.36e-05	0.86396	0.000904324	YES	YES	NO	YES	NO	NO	NO
Wdr36	ENSMUSG00000038299	0.646341	0.0886524	1.29863	6.06e-05	0.471125	0.477711	YES	YES	NO	NO	NO	NO	NO
Kank1	ENSMUSG00000032702	0.375868	0.358831	1.29429	2.69e-05	0.910432	0.0277174	NO	YES	NO	NO	NO	NO	NO
Dact1	ENSMUSG00000044548	0.703845	0.030666	1.29041	1.94e-07	0.747801	0.106482	NO	YES	NO	NO	YES	NO	NO
Trp53bp1	ENSMUSG00000043909	0.241489	0.527179	1.2733	0.000664393	0.892005	0.00409969	NO	YES	NO	YES	NO	NO	NO
Yars	ENSMUSG00000028811	0.786633	0.00434937	1.27023	3.57e-09	0.975424	0.00858685	NO	NO	NO	NO	NO	NO	NO
Pear1	ENSMUSG00000028073	0.462413	0.201758	1.26533	1.5e-06	0.630075	0.0127589	NO	NO	NO	NO	NO	NO	NO
Pold1	ENSMUSG00000038644	0.716656	0.0170893	1.26382	1.47e-11	0.69951	0.0794584	NO	YES	NO	NO	NO	NO	NO
Brpf3	ENSMUSG00000063952	0.934605	0.0126371	1.26005	1.15e-05	0.850726	0.0037574	NO	YES	NO	NO	YES	NO	NO
Eif3a	ENSMUSG00000024991	0.72148	0.0220419	1.25873	4.42e-12	0.918159	0.00322597	NO	YES	NO	NO	NO	NO	NO
Armc5	ENSMUSG00000042178	-0.176654	0.789924	1.25825	2.1e-07	0.0545623	0.924394	NO	YES	NO	NO	NO	NO	NO
Trpc4ap	ENSMUSG00000038324	0.722711	0.00257097	1.25391	3.4e-13	0.922277	9.08e-06	NO	YES	NO	NO	NO	NO	NO
Klhl25	ENSMUSG00000055652	0.872325	0.0257545	1.25081	1.55e-05	0.000268117	0.999426	NO	NO	NO	NO	NO	NO	NO
Tango2	ENSMUSG00000013539	0.522914	0.113004	1.24393	2.08e-06	0.520126	0.0995132	NO	YES	NO	NO	NO	NO	NO
Rere	ENSMUSG00000039852	0.0105566	0.982626	1.23944	0.0004583	0.38424	0.335858	NO	YES	NO	NO	NO	NO	NO
Kif5b	ENSMUSG00000006740	0.488847	0.0958378	1.22218	3.32e-12	0.820874	0.0218854	NO	YES	NO	NO	NO	NO	YES
Slx4	ENSMUSG00000039738	0.211347	0.643566	1.22092	0.000624469	1.06988	0.069024	NO	YES	NO	NO	NO	NO	NO
Capn6	ENSMUSG00000067276	0.586531	0.139051	1.2145	1.65e-08	0.725757	0.0241196	NO	YES	NO	NO	NO	NO	YES
Gspt1	ENSMUSG00000062203	0.872793	0.0019071	1.21231	1.01e-06	0.562497	0.0228472	NO	YES	NO	NO	NO	NO	NO
Gtpbp2	ENSMUSG00000023952	-1.0184	0.0283128	1.1997	0.000348502	-0.0268141	0.963075	NO	YES	NO	NO	NO	NO	NO
Ankrd12	ENSMUSG00000034647	0.813109	0.0867511	1.19773	0.000199989	0.786019	0.0370292	YES	YES	NO	NO	NO	NO	NO
Casc3	ENSMUSG00000078676	0.345018	0.291125	1.1898	0.000723445	0.463956	0.227794	NO	YES	NO	NO	NO	NO	NO
Spag5	ENSMUSG00000002055	-0.20629	0.638397	1.18652	0.00116397	0.360589	0.412166	NO	YES	NO	NO	NO	NO	NO
Tbrg4	ENSMUSG00000000384	0.455734	0.41759	1.18343	0.0106591	0.807444	0.055515	YES	YES	NO	NO	NO	NO	NO
Nsd2	ENSMUSG00000057406	0.837969	0.06042	1.18103	1.09e-07	0.683045	0.0374316	NO	YES	NO	NO	NO	NO	NO
Kat14	ENSMUSG00000027425	0.494335	0.273223	1.17841	6.8e-05	-0.0924617	0.837292	NO	YES	NO	NO	NO	NO	NO
Gfm1	ENSMUSG00000027774	0.450888	0.231318	1.17688	0.00091626	0.68477	0.162355	NO	YES	NO	NO	NO	NO	NO
Gys1	ENSMUSG00000003865	0.993693	0.0058728	1.17671	1e-07	0.971356	0.0337174	NO	YES	NO	NO	NO	NO	NO
Klf13	ENSMUSG00000052040	0.679434	0.101839	1.16963	5.39e-07	0.863019	0.00547385	NO	YES	NO	NO	NO	NO	YES
Agtpbp1	ENSMUSG00000021557	0.889278	0.04923	1.16063	0.00108458	0.869017	0.0209718	NO	YES	NO	NO	NO	NO	NO
Setdb1	ENSMUSG00000015697	0.310621	0.353845	1.15768	3.57e-05	0.666181	0.0459797	NO	YES	NO	NO	NO	NO	NO
Kif11	ENSMUSG00000012443	0.778762	0.0298517	1.14386	1.76e-05	0.990528	0.00358792	NO	YES	NO	NO	NO	NO	NO
Mrm2	ENSMUSG00000029557	0.0650321	0.893663	1.13776	0.00141425	-0.22171	0.75806	NO	YES	NO	NO	NO	NO	NO
Ktn1	ENSMUSG00000021843	0.605272	0.0333345	1.13698	1.9e-06	0.488749	0.107561	YES	YES	NO	NO	NO	NO	NO
Ncapd2	ENSMUSG00000038252	-0.0916958	0.80997	1.13019	1.49e-09	0.269935	0.48738	NO	YES	NO	NO	NO	NO	NO
Tmc6	ENSMUSG00000025572	-0.0941977	0.836784	1.12644	0.00248174	0.435497	0.277488	NO	YES	NO	NO	NO	NO	NO
Nr3c1	ENSMUSG00000024431	0.280997	0.53676	1.12549	0.000111232	0.754093	0.0375618	NO	YES	YES	NO	NO	NO	NO
Arhgap39	ENSMUSG00000033697	0.600663	0.112876	1.123	0.00332823	0.312699	0.287536	NO	YES	NO	NO	NO	NO	NO
Bag6	ENSMUSG00000024392	0.605791	0.111102	1.12105	4.57e-06	0.751634	0.0130967	NO	YES	NO	YES	NO	NO	NO
Nol11	ENSMUSG00000018433	0.621377	0.0635092	1.11657	2.31e-05	0.203924	0.591629	NO	YES	NO	NO	NO	NO	NO
Acss2	ENSMUSG00000027605	-0.102676	0.830939	1.11554	0.00213054	0.416939	0.453529	NO	YES	NO	NO	YES	NO	YES
Casq2	ENSMUSG00000027861	0.815335	0.0445033	1.11443	0.000334576	0.873325	0.00850632	NO	NO	NO	NO	YES	YES	YES
Cse1l	ENSMUSG00000002718	0.502654	0.0471211	1.11335	6.11e-06	0.848723	0.00290602	NO	YES	NO	NO	NO	NO	NO
Ide	ENSMUSG00000056999	0.921733	0.0323336	1.11242	0.000583708	0.441216	0.173508	YES	YES	NO	NO	NO	NO	NO
Shcbp1	ENSMUSG00000022322	0.145841	0.816921	1.10953	1.1e-05	0.851731	0.118635	NO	YES	NO	NO	NO	NO	NO
Mlxip	ENSMUSG00000038342	0.969215	0.00810549	1.1042	0.000182538	0.746929	0.0421708	NO	YES	NO	NO	NO	NO	NO
Rasa3	ENSMUSG00000031453	0.639672	0.0638205	1.10345	0.00682541	0.712815	0.0502397	NO	YES	NO	NO	NO	NO	NO
Plekhh3	ENSMUSG00000035172	0.358202	0.73191	1.09915	1.42e-07	0.770752	0.0197553	NO	YES	NO	NO	NO	NO	NO
Parp1	ENSMUSG00000026496	0.615652	0.0105986	1.09876	1.02e-09	0.374482	0.0574381	YES	YES	NO	NO	NO	NO	NO
Ncstn	ENSMUSG00000003458	0.253528	0.401792	1.09731	3.3e-07	0.820729	9.06e-05	NO	YES	NO	NO	NO	NO	NO
Os9	ENSMUSG00000040462	0.355424	0.315689	1.09599	1.61e-05	0.952963	0.00332839	NO	YES	NO	NO	NO	NO	NO
Map1s	ENSMUSG00000019261	0.993089	0.0115278	1.08777	4.03e-07	0.845118	0.0145948	NO	YES	NO	NO	NO	NO	NO
Plod2	ENSMUSG00000032374	0.546744	0.106899	1.08631	8.74e-06	0.366377	0.272797	NO	YES	NO	NO	YES	NO	NO
Tchp	ENSMUSG00000002486	0.149964	0.755536	1.08394	0.00348798	0.672725	0.154928	NO	NO	NO	NO	NO	NO	NO
Atp6v0a1	ENSMUSG00000019302	0.700738	0.0474147	1.08262	5.67e-05	0.696032	0.101045	NO	YES	NO	NO	NO	NO	NO
Smg9	ENSMUSG00000002210	0.360719	0.422105	1.08248	0.00226864	0.130187	0.748536	NO	NO	NO	NO	NO	NO	NO
Tsr1	ENSMUSG00000038335	0.858109	0.00471605	1.08138	0.0146663	0.897995	0.0193154	YES	YES	NO	NO	NO	NO	NO
Slc25a13	ENSMUSG00000015112	0.569105	0.130593	1.06761	2.46e-05	0.480858	0.14332	NO	YES	NO	NO	NO	NO	YES
Bcan	ENSMUSG00000004892	0.496219	0.513482	1.06709	8.63e-05	0.132807	0.713442	NO	YES	NO	NO	NO	NO	YES
Polg	ENSMUSG00000039176	0.328213	0.371879	1.06692	0.00105645	0.71864	0.00762021	NO	YES	NO	NO	NO	NO	NO
Dhx30	ENSMUSG00000032480	0.193008	0.677736	1.06541	0.000172882	0.99294	0.00406755	NO	YES	NO	YES	NO	NO	NO
Rnf8	ENSMUSG00000090083	0.730312	0.0781603	1.06412	0.00186137	0.391062	0.411283	NO	YES	NO	NO	NO	NO	NO
Sympk	ENSMUSG00000023118	0.993688	0.0134493	1.06357	0.000207937	0.952714	0.00550282	NO	YES	NO	YES	NO	NO	NO
Swt1	ENSMUSG00000052748	0.478677	0.129613	1.05911	0.000317925	0.762608	0.016143	NO	NO	NO	NO	NO	NO	NO
Nisch	ENSMUSG00000021910	0.284897	0.288898	1.05866	3.45e-06	0.628792	0.00161583	NO	YES	NO	NO	NO	NO	NO
Rtf2	ENSMUSG00000027502	0.418833	0.151543	1.05288	0.000110508	-0.0326606	0.911947	NO	YES	NO	NO	NO	NO	NO
Rpap1	ENSMUSG00000034032	0.361479	0.406627	1.05139	0.00638452	0.331939	0.378321	NO	YES	NO	NO	NO	NO	NO
Tbc1d9b	ENSMUSG00000036644	0.0486229	0.903323	1.05105	8.46e-05	0.811962	0.0123714	NO	NO	NO	NO	NO	NO	NO
Lmf1	ENSMUSG00000002279	-0.0648621	0.859089	1.04984	0.0036017	0.558706	0.144508	NO	YES	NO	NO	YES	NO	NO
Usp40	ENSMUSG00000005501	0.910382	0.00701294	1.04742	0.00176724	0.542702	0.118453	NO	YES	NO	NO	NO	NO	NO
Dhx9	ENSMUSG00000042699	0.442206	0.248049	1.04561	0.000201986	0.605543	0.237906	NO	YES	NO	NO	NO	NO	NO
Prepl	ENSMUSG00000024127	0.632384	0.136651	1.04552	1.91e-05	0.868293	0.112802	YES	YES	NO	NO	NO	NO	NO
Adgre5	ENSMUSG00000002885	0.575425	0.134361	1.04291	0.000306149	0.50253	0.279448	NO	YES	NO	NO	NO	NO	YES
Afg3l1	ENSMUSG00000031967	0.676493	0.0597062	1.04129	2.01e-05	0.577441	0.120636	NO	YES	NO	NO	NO	NO	NO
P3h3	ENSMUSG00000023191	-0.1849	0.554526	1.03935	0.00103942	0.480019	0.0927937	NO	YES	NO	NO	NO	NO	YES
Gcc2	ENSMUSG00000038039	0.21048	0.579265	1.03755	0.00117436	0.957717	0.0729021	NO	YES	NO	NO	NO	NO	YES
Mov10	ENSMUSG00000002227	0.726038	0.0147028	1.02711	0.000451148	0.770848	0.0092345	NO	YES	NO	NO	YES	NO	NO
Vps33b	ENSMUSG00000030534	0.817909	0.0571344	1.02535	0.00139492	0.431708	0.449744	YES	YES	NO	NO	NO	NO	NO
Brd4	ENSMUSG00000024002	0.43028	0.111755	1.02441	1.72e-05	0.756162	0.0085505	NO	YES	NO	NO	NO	NO	NO
Sfpq	ENSMUSG00000028820	0.403018	0.259836	1.02213	6.47e-08	0.846982	0.00410146	NO	YES	NO	NO	NO	NO	YES
Sgsm3	ENSMUSG00000042303	0.184056	0.625712	1.01585	1.66e-05	0.727794	0.030334	NO	YES	NO	NO	NO	NO	NO
Slc27a6	ENSMUSG00000024600	0.390445	0.365279	1.01503	0.00258195	0.592564	0.147015	NO	NO	NO	NO	YES	YES	NO
Crnkl1	ENSMUSG00000001767	0.658429	0.121224	1.01462	0.000164792	0.0748698	0.869068	NO	YES	NO	NO	NO	NO	NO
Atp6v1a	ENSMUSG00000052459	0.952631	0.000694384	1.01445	0.0017247	0.185325	0.507482	NO	YES	NO	NO	NO	NO	NO
Calcoco1	ENSMUSG00000023055	0.379657	0.195089	1.01347	0.000276206	0.927154	0.00598996	NO	YES	NO	NO	YES	NO	NO
Cactin	ENSMUSG00000034889	0.800803	0.0161544	1.01133	0.0359642	0.246181	0.428115	NO	YES	NO	YES	NO	NO	NO
Atf7ip	ENSMUSG00000030213	0.89977	0.00649612	1.01124	0.000111145	0.589696	0.0557601	NO	YES	NO	NO	NO	NO	NO
Abcf1	ENSMUSG00000038762	0.471047	0.195394	1.0108	6.32e-05	0.611428	0.0993437	NO	YES	NO	NO	NO	NO	NO
Pold3	ENSMUSG00000030726	0.58579	0.0934875	1.00872	0.000276145	0.83171	0.00813954	YES	YES	NO	NO	NO	NO	NO
Zfp280d	ENSMUSG00000038535	0.482062	0.27601	1.00704	0.0016188	0.376829	0.332404	NO	NO	NO	NO	NO	NO	NO
Cdc5l	ENSMUSG00000023932	0.596479	0.0673753	1.00512	4.18e-05	0.787219	0.00729674	NO	YES	NO	NO	NO	NO	NO

## Sheet: 18target
symbol	gene_id	l2fc_14	pvalue_14	l2fc_16	pvalue_16	l2fc_18	pvalue_18	gc_j	gc_l	gc_t_i	gc_t_t1	s_j	s_s	s_t
Col4a1	ENSMUSG00000031502	1.74909	5.93e-07	2.94479	5.41e-19	3.04017	2.38e-27	NO	YES	NO	YES	NO	NO	NO
Col4a2	ENSMUSG00000031503	1.472	0.00031811	3.39521	8.9e-26	2.96779	6.91e-33	NO	YES	NO	NO	NO	NO	NO
	ENSMUSG00000096808	1.7623	9.85e-05	5.39205	2.41e-37	2.81526	7.7e-09	NO	NO	NO	NO	NO	NO	NO
Ftsj3	ENSMUSG00000020706	2.09766	2.16e-10	2.84346	6.47e-20	2.7759	3.36e-12	YES	YES	NO	NO	NO	NO	NO
Col1a1	ENSMUSG00000001506	2.15496	1.17e-09	3.00013	4.04e-14	2.69224	7.73e-32	NO	YES	NO	NO	YES	NO	YES
Col3a1	ENSMUSG00000026043	1.81964	2.1e-09	3.0645	5.86e-22	2.59959	1.26e-30	NO	YES	NO	NO	YES	NO	YES
Nudt16	ENSMUSG00000032565	1.49199	0.00473516	3.51062	1.41e-25	2.50939	8.27e-07	NO	YES	NO	NO	NO	NO	NO
Atp2b4	ENSMUSG00000026463	1.47522	0.00343005	3.29076	6.37e-13	2.42933	1.1e-06	NO	YES	YES	NO	YES	NO	YES
Cyfip1	ENSMUSG00000030447	1.50782	4.14e-07	2.31592	9.93e-21	2.37387	1.21e-17	NO	YES	NO	NO	NO	NO	NO
Col1a2	ENSMUSG00000029661	1.64379	8.21e-07	2.93873	2.46e-17	2.37183	5.86e-21	NO	YES	NO	NO	NO	NO	YES
Dhtkd1	ENSMUSG00000025815	1.36356	0.0011653	3.23315	4.96e-20	2.33354	6.48e-07	NO	NO	NO	NO	NO	NO	NO
Col5a1	ENSMUSG00000026837	1.7995	2.73e-06	2.97947	4.3e-32	2.31947	1.19e-13	NO	YES	NO	NO	NO	NO	YES
Egflam	ENSMUSG00000042961	1.70258	9.64e-08	1.99096	1.72e-13	2.30844	1.69e-12	NO	YES	NO	NO	YES	YES	YES
Herc3	ENSMUSG00000029804	1.38863	0.00369236	3.54795	1.29e-20	2.26966	1.94e-06	NO	YES	NO	NO	NO	NO	NO
Nid2	ENSMUSG00000021806	1.94608	5.82e-09	2.57772	7.71e-24	2.2591	1.55e-16	NO	YES	NO	NO	NO	NO	YES
Nox4	ENSMUSG00000030562	1.56983	6.86e-05	2.97632	9.75e-14	2.25725	3.13e-07	NO	YES	NO	NO	YES	NO	NO
Grk4	ENSMUSG00000052783	1.34303	0.00125459	3.07395	1.27e-19	2.25425	1.72e-08	NO	YES	NO	NO	NO	NO	NO
Ltbp3	ENSMUSG00000024940	1.53669	0.00021107	2.18533	1.04e-11	2.22211	2.67e-12	NO	YES	NO	NO	NO	NO	NO
Pygb	ENSMUSG00000033059	1.30488	0.000179683	1.72243	6.03e-18	2.2123	4.09e-20	NO	YES	NO	NO	NO	NO	NO
Lamb1	ENSMUSG00000002900	1.28368	5.26e-05	2.25769	4.93e-13	2.18805	2.28e-12	NO	YES	NO	YES	NO	NO	YES
Ltbp4	ENSMUSG00000040488	1.21521	4.97e-05	2.27627	4.7e-17	2.18255	2.66e-18	NO	YES	NO	NO	YES	NO	YES
Tcirg1	ENSMUSG00000001750	1.25238	0.00270929	2.32351	1.52e-14	2.14646	5.79e-11	NO	YES	NO	NO	NO	NO	NO
Eln	ENSMUSG00000029675	1.41909	0.000445675	2.12162	3.86e-06	2.11732	2.73e-11	NO	YES	NO	NO	NO	NO	NO
Gsn	ENSMUSG00000026879	2.13465	1.81e-06	2.09227	9.17e-06	2.11474	2.19e-14	NO	YES	NO	YES	NO	NO	NO
Col18a1	ENSMUSG00000001435	1.45107	1.16e-06	2.17979	2.09e-10	2.11379	1.29e-13	NO	YES	NO	NO	NO	NO	YES
Ctnna1	ENSMUSG00000037815	1.26157	5.04e-07	2.03042	1.23e-12	2.10702	2.39e-17	NO	YES	NO	NO	NO	NO	YES
Ltbp1	ENSMUSG00000001870	1.21342	0.00142548	2.21575	1.26e-14	2.10143	8.31e-13	NO	YES	NO	NO	NO	NO	NO
Lama4	ENSMUSG00000019846	0.990577	0.00179807	1.93555	5.7e-11	2.10008	9.51e-16	NO	YES	NO	NO	YES	NO	YES
Ddx58	ENSMUSG00000040296	1.21631	0.00110218	2.93269	3.56e-14	2.09509	4e-08	YES	YES	NO	NO	NO	NO	NO
Traf5	ENSMUSG00000026637	1.32804	8.61e-05	2.31081	1.91e-12	2.0526	1.9e-10	NO	YES	NO	NO	NO	NO	NO
Mid1	ENSMUSG00000035299	1.76404	2.45e-06	2.86674	4.05e-18	2.04534	2.14e-08	NO	NO	YES	NO	NO	NO	NO
Cchcr1	ENSMUSG00000040312	1.44667	0.000931879	2.7452	4.37e-13	2.04429	5.12e-09	NO	YES	NO	NO	NO	NO	NO
Cltc	ENSMUSG00000047126	1.70081	2.1e-06	2.37027	9.01e-17	2.04403	1.44e-18	NO	YES	YES	NO	NO	NO	NO
Emilin1	ENSMUSG00000029163	1.58412	1.17e-07	1.9842	6.59e-14	2.04297	1.22e-21	NO	YES	NO	NO	NO	NO	YES
Uggt1	ENSMUSG00000037470	1.09885	0.00154197	2.06637	3.17e-10	2.03974	7.28e-14	NO	YES	NO	NO	NO	NO	NO
Peg3	ENSMUSG00000002265	1.35821	0.000172852	2.47769	1.05e-11	2.02449	2.08e-16	NO	YES	YES	NO	NO	NO	YES
Tepsin	ENSMUSG00000025377	1.48393	0.000560844	1.92069	1.2e-06	2.0203	2.1e-08	NO	YES	NO	NO	NO	NO	NO
Mcmdc2	ENSMUSG00000046101	1.36192	0.00382606	2.998	3.62e-13	2.01577	0.000151898	NO	YES	NO	NO	NO	NO	NO
Bmp1	ENSMUSG00000022098	1.37831	0.000315629	1.55044	9.69e-11	2.00194	1.04e-08	NO	YES	NO	NO	NO	NO	YES
	ENSMUSG00000044060	1.35847	0.00149487	2.41667	0.00154589	1.99858	6.3e-06	NO	NO	NO	NO	NO	NO	NO
Ap1g1	ENSMUSG00000031731	1.12246	0.000272857	1.81353	3.64e-15	1.99747	1.02e-10	NO	YES	NO	NO	NO	NO	NO
Rasip1	ENSMUSG00000044562	0.416269	0.469479	0.973765	0.00108176	1.99035	1.97e-09	NO	YES	NO	YES	NO	NO	YES
Npepps	ENSMUSG00000001441	1.48203	2.72e-05	2.66806	6.68e-12	1.98178	0.000569188	NO	YES	NO	NO	NO	NO	NO
Glg1	ENSMUSG00000003316	1.72669	1.87e-09	2.62198	1.06e-17	1.97117	3.02e-11	NO	YES	NO	NO	NO	NO	NO
Thbs2	ENSMUSG00000023885	1.78027	0.00838162	1.80632	0.0010881	1.95547	2.59e-11	NO	NO	NO	NO	NO	NO	NO
Ift80	ENSMUSG00000027778	1.13177	0.00266906	2.06827	2.32e-11	1.95009	3.13e-11	NO	YES	NO	NO	NO	NO	NO
Col16a1	ENSMUSG00000040690	1.0103	0.030966	2.05518	3.05e-12	1.93772	1.02e-12	NO	YES	NO	NO	NO	NO	NO
Pkib	ENSMUSG00000019876	1.66774	2.86e-05	2.81652	4.66e-13	1.92738	1.06e-08	NO	YES	NO	NO	NO	NO	YES
Zfp777	ENSMUSG00000071477	0.257566	0.640002	1.25599	0.000728295	1.9188	8.48e-09	NO	YES	NO	NO	NO	NO	NO
Aplp2	ENSMUSG00000031996	1.15408	0.0155696	2.19503	2.93e-15	1.91661	1.19e-20	NO	YES	YES	NO	NO	NO	YES
Ddb1	ENSMUSG00000024740	1.46263	7.24e-07	1.65982	7.81e-07	1.88567	1.33e-18	NO	YES	NO	NO	NO	NO	NO
Cd209c	ENSMUSG00000040165	1.03111	0.0113935	1.90638	8.45e-08	1.87625	1.06e-07	NO	NO	NO	NO	NO	NO	NO
Fn1	ENSMUSG00000026193	1.10183	0.00412948	2.44115	9.15e-33	1.87173	1.04e-16	NO	YES	NO	NO	NO	NO	YES
Nid1	ENSMUSG00000005397	1.71775	8.22e-11	1.81418	3e-09	1.87112	1.43e-18	NO	YES	NO	NO	NO	YES	NO
Lrp1	ENSMUSG00000040249	1.19231	7.21e-05	3.26286	6.56e-41	1.86937	7.61e-10	NO	YES	NO	NO	NO	NO	NO
Chpf	ENSMUSG00000032997	0.874489	0.00687384	1.15856	0.000163561	1.86354	8.6e-10	NO	NO	NO	NO	NO	NO	NO
Vcp	ENSMUSG00000028452	1.56569	1.69e-08	2.2568	8.61e-24	1.84556	3.11e-08	NO	YES	NO	NO	NO	NO	NO
Plod1	ENSMUSG00000019055	0.497204	0.0827781	1.24822	1.41e-06	1.84093	1.82e-06	NO	YES	NO	NO	NO	NO	YES
Pikfyve	ENSMUSG00000025949	1.31895	0.000995168	2.3186	3.01e-12	1.83688	5.35e-11	NO	YES	NO	NO	NO	NO	NO
Col6a2	ENSMUSG00000020241	1.18662	0.00253472	1.64209	1.62e-09	1.83381	4.51e-15	NO	YES	NO	NO	YES	NO	YES
Myo7a	ENSMUSG00000030761	1.2376	0.0344513	2.50852	4.01e-10	1.83185	4.7e-10	NO	YES	YES	NO	YES	YES	YES
Akap12	ENSMUSG00000038587	1.14968	0.00231736	1.57782	4.83e-08	1.82068	5.91e-08	NO	YES	YES	NO	NO	NO	YES
Mbtps2	ENSMUSG00000046873	1.89404	4.74e-06	1.71621	1.94e-05	1.80746	2.38e-06	NO	YES	NO	NO	NO	NO	NO
Col5a2	ENSMUSG00000026042	1.44194	1.45e-05	2.29359	3.95e-15	1.80428	3.48e-09	NO	YES	NO	NO	NO	NO	YES
Hyou1	ENSMUSG00000032115	1.02263	0.00575784	1.58074	9.32e-05	1.80156	2.75e-10	NO	YES	NO	NO	NO	NO	NO
Plxnb2	ENSMUSG00000036606	0.998061	0.00520946	1.56587	1.25e-12	1.79965	8.83e-15	NO	YES	NO	NO	NO	NO	NO
Fgd4	ENSMUSG00000022788	1.19708	0.000207768	2.43195	8.48e-17	1.79897	7.28e-08	NO	YES	NO	NO	NO	NO	NO
Dab2ip	ENSMUSG00000026883	1.30344	0.00187158	1.26567	5.07e-07	1.79561	3.05e-06	NO	YES	NO	YES	NO	NO	YES
Col8a2	ENSMUSG00000056174	1.18771	0.0304095	1.68306	0.000207623	1.79146	4.15e-09	NO	YES	NO	NO	NO	NO	NO
Fbln2	ENSMUSG00000064080	1.80653	1.18e-11	2.02999	5.89e-16	1.77004	2.57e-08	NO	NO	NO	NO	YES	YES	YES
Flna	ENSMUSG00000031328	0.948472	0.0111274	2.46584	2.87e-33	1.77003	1.13e-10	NO	YES	NO	NO	NO	NO	YES
Jup	ENSMUSG00000001552	0.758812	0.00707334	1.44002	1.19e-09	1.74629	1.02e-06	NO	YES	NO	NO	NO	NO	YES
Kdm4b	ENSMUSG00000024201	1.01821	0.00459366	1.40787	1.77e-06	1.74442	2.02e-06	NO	YES	NO	NO	NO	NO	NO
Pdgfra	ENSMUSG00000029231	1.07391	0.000386945	1.65773	2.25e-10	1.73986	9.95e-15	NO	YES	NO	NO	YES	NO	YES
Col6a1	ENSMUSG00000001119	0.781335	0.0248825	1.65578	2.61e-11	1.72909	2.52e-14	NO	YES	NO	NO	YES	YES	YES
Pfas	ENSMUSG00000020899	1.12212	0.00643216	2.26609	1.77e-13	1.72359	4.23e-09	YES	YES	NO	NO	NO	NO	NO
Epb41l2	ENSMUSG00000019978	1.21434	2.57e-05	1.10567	1.31e-05	1.72042	1.04e-06	NO	YES	NO	NO	NO	NO	NO
Dctn1	ENSMUSG00000031865	1.02441	0.000589487	1.82592	2.63e-10	1.7191	2.88e-14	NO	YES	NO	YES	NO	NO	YES
Aebp1	ENSMUSG00000020473	1.54728	4.12e-07	1.51591	6.87e-06	1.7073	3.43e-11	NO	NO	NO	NO	YES	NO	YES
Uty	ENSMUSG00000068457	1.15916	0.000777397	1.03642	0.007173	1.70569	2.92e-07	NO	YES	NO	NO	NO	NO	NO
Sf3b2	ENSMUSG00000024853	0.921208	0.000124835	1.77379	4.17e-21	1.7052	3.74e-16	NO	YES	NO	NO	NO	NO	NO
Slc38a10	ENSMUSG00000061306	1.18975	1.71e-06	1.35329	5.01e-08	1.70487	2.11e-15	NO	YES	NO	NO	NO	NO	NO
Amh	ENSMUSG00000035262	0.810488	0.0340406	1.72619	6.1e-05	1.70379	4.56e-09	NO	YES	NO	NO	YES	YES	YES
Emilin3	ENSMUSG00000050700	0.70136	0.00776225	0.988576	0.0020576	1.69284	1.01e-11	NO	NO	NO	NO	NO	NO	NO
Extl1	ENSMUSG00000028838	1.52587	0.00315365	2.42579	7.48e-10	1.69168	0.000106594	NO	NO	NO	NO	NO	YES	NO
Clstn1	ENSMUSG00000039953	0.874682	0.00142119	0.884899	0.0111763	1.68521	1.45e-09	YES	YES	NO	NO	NO	NO	NO
Morc2a	ENSMUSG00000034543	0.654188	0.131957	1.84183	3.72e-06	1.67808	1.32e-05	YES	YES	NO	NO	NO	NO	NO
Cbx6	ENSMUSG00000089715	1.63659	2.55e-06	1.32099	9.65e-06	1.67779	1.32e-10	NO	NO	NO	NO	NO	NO	YES
Nedd4	ENSMUSG00000032216	1.30858	1.28e-06	2.26291	2.2e-20	1.66664	5.01e-12	NO	YES	NO	NO	NO	NO	YES
Cep57	ENSMUSG00000031922	1.17656	0.00391154	2.02658	2.91e-15	1.6662	6.21e-06	NO	YES	NO	NO	NO	NO	NO
Hexdc	ENSMUSG00000039307	1.25297	0.000990097	2.18968	3.02e-12	1.66143	3.89e-08	NO	YES	NO	NO	NO	NO	NO
Fbln1	ENSMUSG00000006369	0.684453	0.0563366	1.45543	1.02e-08	1.65133	3.19e-07	NO	YES	NO	NO	YES	YES	YES
Adamtsl4	ENSMUSG00000015850	1.33701	0.0280885	2.87446	1.83e-07	1.64957	0.000673922	NO	NO	NO	NO	NO	NO	NO
Pygm	ENSMUSG00000032648	1.20593	0.00430563	1.14114	0.000336152	1.6414	2.47e-05	NO	YES	NO	NO	NO	NO	NO
Irf2bp2	ENSMUSG00000051495	0.542516	0.186289	1.59999	7.22e-15	1.63407	5.81e-05	NO	YES	NO	NO	NO	NO	NO
Itih5	ENSMUSG00000025780	1.44945	5.54e-05	1.53416	1.59e-07	1.63192	3.87e-11	NO	YES	NO	NO	YES	YES	YES
Dnmt1	ENSMUSG00000004099	1.11911	0.00414842	1.87461	3.34e-15	1.62966	0.000152759	NO	YES	NO	NO	NO	NO	NO
Aco1	ENSMUSG00000028405	1.02808	0.000202814	1.08042	1.97e-05	1.62926	1.98e-09	NO	YES	NO	NO	NO	NO	NO
Pcdhgc3	ENSMUSG00000102918	1.19088	8.77e-05	0.7287	0.0260084	1.62727	1.91e-07	NO	YES	NO	NO	NO	NO	NO
Manba	ENSMUSG00000028164	0.87156	0.119853	1.55543	9.43e-06	1.62202	6.89e-09	NO	YES	NO	NO	NO	NO	NO
Gnaq	ENSMUSG00000024639	0.953118	0.023631	1.33371	5.01e-06	1.61727	3.41e-07	NO	YES	NO	NO	NO	NO	NO
Ppp2r5a	ENSMUSG00000026626	1.31981	0.000121967	2.06773	9.37e-16	1.61559	2.82e-06	NO	YES	NO	NO	NO	NO	NO
Smarca1	ENSMUSG00000031099	1.46988	0.000101009	1.29244	0.00528586	1.61499	1.24e-06	NO	YES	NO	NO	NO	NO	YES
Slfn9	ENSMUSG00000069793	1.08798	0.00167555	0.966198	0.000278622	1.59845	1.7e-11	NO	YES	NO	NO	YES	NO	NO
Rngtt	ENSMUSG00000028274	0.977953	0.00410916	1.23645	9.75e-06	1.59838	2.46e-05	NO	YES	NO	NO	NO	NO	NO
Sbf2	ENSMUSG00000038371	0.621592	0.0528792	0.885625	0.0546399	1.59784	6.61e-05	NO	YES	NO	NO	NO	NO	NO
Myh10	ENSMUSG00000020900	1.45216	0.000113535	2.84229	5.56e-33	1.59549	1.51e-13	NO	NO	NO	NO	NO	NO	NO
Nav1	ENSMUSG00000009418	0.869254	0.0218086	1.64832	4.2e-05	1.59054	4.18e-11	NO	YES	NO	NO	NO	NO	NO
Myo1b	ENSMUSG00000018417	0.757666	0.0218427	1.79491	2.45e-06	1.5888	1.19e-05	NO	YES	NO	NO	YES	NO	NO
Smarca4	ENSMUSG00000032187	1.56218	1.56e-07	2.06373	3.07e-14	1.58717	1.73e-14	NO	YES	NO	NO	NO	NO	NO
Itga9	ENSMUSG00000039115	1.12836	0.00040771	1.6862	2.74e-09	1.58502	2.1e-15	NO	YES	NO	NO	YES	NO	YES
Nol4l	ENSMUSG00000061411	0.869873	0.0258157	0.648683	0.0667683	1.5734	2.99e-08	NO	YES	NO	NO	NO	NO	NO
Sptbn1	ENSMUSG00000020315	1.41783	0.00031608	2.64793	3.2e-16	1.57289	9.04e-09	NO	YES	NO	YES	NO	NO	NO
Snd1	ENSMUSG00000001424	1.50365	3.75e-10	1.74128	2.69e-06	1.57196	4.43e-13	NO	YES	NO	NO	NO	NO	NO
Cand1	ENSMUSG00000020114	0.998181	0.00155772	1.56698	6.77e-08	1.56631	7.2e-11	NO	YES	NO	NO	NO	NO	NO
Pkdcc	ENSMUSG00000024247	0.773287	0.0142455	0.982714	7.17e-05	1.56061	1.04e-06	NO	YES	NO	NO	YES	NO	YES
Trim24	ENSMUSG00000029833	1.07861	0.00375312	1.79678	7.73e-08	1.55945	9.42e-05	NO	YES	NO	NO	NO	NO	NO
Uba1	ENSMUSG00000001924	1.35261	1.2e-09	1.68439	5.51e-09	1.55767	2.28e-18	NO	YES	NO	NO	NO	NO	YES
Rnf40	ENSMUSG00000030816	0.495403	0.171532	0.815643	0.00567029	1.55718	1.61e-06	NO	YES	NO	YES	NO	NO	NO
Akap9	ENSMUSG00000040407	0.431285	0.297041	2.43197	2.05e-18	1.5571	1.12e-05	NO	YES	NO	NO	NO	NO	NO
Sel1l	ENSMUSG00000020964	1.10711	9.07e-06	1.15584	4.45e-05	1.55176	6.36e-08	NO	YES	NO	NO	NO	NO	YES
Wrnip1	ENSMUSG00000021400	0.58343	0.0450682	0.812838	9.09e-05	1.54614	1.62e-06	NO	YES	NO	NO	NO	NO	NO
Ccdc137	ENSMUSG00000049957	0.998874	0.0020694	0.87789	0.0140183	1.54211	0.00032141	NO	NO	NO	NO	NO	NO	NO
Caprin2	ENSMUSG00000030309	0.84386	0.0143196	0.649868	0.0450857	1.54143	4.25e-05	YES	YES	NO	NO	NO	NO	NO
Pard3	ENSMUSG00000025812	0.827619	0.0213852	1.85649	1.92e-12	1.54028	1.51e-05	NO	YES	YES	NO	NO	NO	NO
Mrpl48	ENSMUSG00000030706	1.00557	0.000198974	1.39474	6.41e-11	1.54013	1.87e-08	NO	YES	NO	YES	NO	NO	NO
Pfkl	ENSMUSG00000020277	1.3399	2.98e-05	1.59177	3.02e-06	1.54008	4.83e-09	NO	YES	NO	NO	NO	NO	YES
Arhgap1	ENSMUSG00000027247	0.594678	0.030481	1.00861	0.000224494	1.5395	2.3e-08	NO	YES	NO	NO	NO	NO	NO
Rnf214	ENSMUSG00000042790	0.935211	0.024908	1.3143	2.83e-05	1.53859	3.01e-06	NO	YES	NO	YES	NO	NO	NO
Aars	ENSMUSG00000031960	1.21915	0.000177812	1.48214	3.56e-08	1.53738	2.84e-11	NO	YES	NO	NO	NO	NO	YES
Atp2a2	ENSMUSG00000029467	1.44453	1.49e-08	1.59361	9.54e-15	1.53592	1.58e-11	NO	YES	NO	NO	NO	NO	NO
Grb10	ENSMUSG00000020176	0.839058	0.00789576	0.647766	0.0196341	1.53087	4.28e-17	NO	YES	NO	YES	NO	NO	NO
Apbb2	ENSMUSG00000029207	0.404183	0.215368	0.645077	0.0761106	1.52814	0.0002906	NO	YES	NO	NO	NO	NO	YES
Lrp10	ENSMUSG00000022175	0.788433	0.0943766	1.04572	0.000324311	1.52272	5.18e-07	NO	YES	NO	NO	NO	NO	YES
Elmo2	ENSMUSG00000017670	0.172765	0.673514	0.969731	0.000733802	1.519	3.74e-08	NO	YES	NO	NO	NO	NO	NO
Slk	ENSMUSG00000025060	0.574212	0.237642	1.41299	9.4e-08	1.51286	4.05e-05	NO	YES	NO	NO	NO	NO	NO
Ckap5	ENSMUSG00000040549	0.846257	0.00742102	2.09593	4.39e-22	1.512	1.56e-06	NO	YES	NO	NO	NO	NO	NO
Adgrl3	ENSMUSG00000037605	1.04107	0.0219466	1.52987	0.00126855	1.50565	0.000102271	NO	YES	NO	NO	NO	NO	YES
Top1	ENSMUSG00000070544	1.62615	1.07e-06	2.05553	7.01e-28	1.50518	1.67e-06	NO	YES	NO	NO	NO	NO	YES
Sptan1	ENSMUSG00000057738	1.11024	0.00405002	2.32948	3.82e-20	1.50358	2.94e-12	YES	YES	NO	YES	NO	NO	NO
Eps8	ENSMUSG00000015766	1.49907	6.73e-06	1.40838	3.19e-07	1.50312	0.00282232	NO	YES	NO	NO	YES	YES	YES
Ankhd1	ENSMUSG00000024483	0.99521	0.011672	2.09985	4.37e-13	1.50147	1.02e-07	NO	YES	NO	YES	NO	NO	NO
Dgkd	ENSMUSG00000070738	1.39019	0.000141204	1.97277	4.13e-09	1.49909	1.15e-05	NO	YES	NO	YES	NO	NO	NO
Jak1	ENSMUSG00000028530	1.26018	0.000213604	1.76971	7.71e-20	1.49809	1.42e-10	NO	YES	YES	NO	NO	NO	YES
Polr2b	ENSMUSG00000029250	0.723201	0.0192088	1.4024	5.97e-06	1.49707	1.48e-11	YES	YES	NO	NO	NO	NO	NO
Ephb4	ENSMUSG00000029710	1.1806	6.19e-05	1.13782	5.54e-05	1.4954	1.08e-06	NO	YES	NO	NO	NO	NO	NO
Snx9	ENSMUSG00000002365	1.05639	0.00138426	0.93384	2.15e-05	1.49289	1.75e-07	NO	YES	NO	NO	NO	NO	NO
Ptprs	ENSMUSG00000013236	1.30171	6.2e-05	1.34908	0.000705546	1.49282	6.83e-09	NO	YES	NO	NO	NO	NO	NO
Il6st	ENSMUSG00000021756	1.0629	0.000425677	1.00789	5.2e-05	1.4889	7.69e-06	NO	YES	NO	NO	NO	NO	YES
AW551984	ENSMUSG00000038112	-0.311082	0.488064	0.132985	0.676973	1.48827	8.38e-05	NO	YES	NO	NO	YES	NO	NO
Sulf2	ENSMUSG00000006800	0.679168	0.00720074	0.962765	0.000289343	1.48759	7.03e-13	NO	YES	YES	NO	YES	NO	YES
Myo18a	ENSMUSG00000000631	0.994126	0.0186918	1.90853	3.09e-07	1.48376	5.29e-10	NO	YES	NO	NO	NO	NO	YES
Abl1	ENSMUSG00000026842	0.582385	0.139987	1.22369	1.54e-05	1.47851	1.2e-06	NO	YES	NO	NO	NO	NO	NO
Pcyt1a	ENSMUSG00000005615	0.24795	0.460181	0.868021	0.000433605	1.47786	3.18e-07	NO	YES	NO	NO	NO	NO	NO
Wnk1	ENSMUSG00000045962	1.29559	0.000222999	1.68787	9.4e-13	1.47682	6.97e-06	NO	YES	YES	NO	NO	NO	YES
Dag1	ENSMUSG00000039952	0.901144	0.00266261	1.1646	0.000202996	1.47595	5.75e-10	NO	YES	NO	NO	YES	YES	YES
Urgcp	ENSMUSG00000049680	0.709305	0.0227525	1.72781	3.04e-10	1.4697	0.000266471	NO	YES	NO	NO	NO	NO	NO
Phip	ENSMUSG00000032253	0.780087	0.00719129	2.14385	5.99e-24	1.46859	7.95e-07	NO	YES	YES	NO	NO	NO	NO
Zfp618	ENSMUSG00000028358	0.32104	0.476738	1.3022	2.61e-05	1.46775	1.86e-05	NO	YES	NO	YES	NO	NO	NO
Xpo6	ENSMUSG00000000131	0.657416	0.0408557	0.901924	0.000951766	1.4674	1.8e-05	YES	YES	NO	NO	NO	NO	NO
Nup214	ENSMUSG00000001855	0.34027	0.416358	1.40932	2.13e-05	1.46593	3.64e-05	NO	YES	NO	NO	NO	NO	NO
Edc4	ENSMUSG00000036270	0.799708	0.0359112	1.27742	0.000167759	1.4636	4.98e-09	NO	YES	NO	NO	NO	NO	NO
Rnf135	ENSMUSG00000020707	1.16153	0.019506	1.39458	1.63e-05	1.46313	0.00429685	NO	YES	NO	NO	NO	NO	NO
Zranb3	ENSMUSG00000036086	0.288906	0.579135	1.30919	0.000929316	1.46226	0.000207452	YES	YES	NO	NO	NO	NO	NO
Ppfibp1	ENSMUSG00000016487	0.751236	0.0105441	0.810008	1.9e-05	1.46126	1.9e-07	NO	NO	NO	NO	NO	NO	YES
Psmd2	ENSMUSG00000006998	1.03376	2.47e-05	1.41687	9.71e-15	1.45893	3.58e-08	NO	YES	NO	YES	NO	NO	NO
Pgm1	ENSMUSG00000025791	0.415885	0.30024	1.06155	0.000183194	1.45731	2.11e-05	NO	YES	NO	NO	YES	NO	NO
Plod3	ENSMUSG00000004846	0.65896	0.068398	0.999868	6.26e-06	1.45387	2.92e-05	NO	YES	NO	NO	NO	NO	NO
Elmod2	ENSMUSG00000035151	0.8829	0.0141333	1.26382	8.81e-05	1.45299	5.7e-07	NO	NO	NO	NO	NO	NO	NO
Cul4a	ENSMUSG00000031446	0.919266	0.000562484	1.13704	3.74e-06	1.44936	8.6e-08	NO	YES	NO	NO	NO	NO	NO
Naa15	ENSMUSG00000063273	0.462992	0.208322	0.873475	0.000407418	1.44923	0.000650068	NO	YES	NO	NO	NO	NO	NO
Lonp1	ENSMUSG00000041168	1.31298	0.000128502	1.49682	2.55e-09	1.44758	5.73e-06	NO	YES	NO	YES	NO	NO	YES
Ssh2	ENSMUSG00000037926	1.53244	0.000499062	1.78369	4e-10	1.44569	2.22e-05	NO	YES	YES	NO	NO	NO	YES
Nomo1	ENSMUSG00000030835	1.05272	0.0033216	2.32169	1.66e-15	1.44518	0.000131408	NO	YES	NO	NO	NO	NO	NO
Eprs	ENSMUSG00000026615	1.30125	4.53e-06	1.44758	4.08e-14	1.43652	3.52e-11	NO	YES	NO	NO	NO	NO	NO
Tyro3	ENSMUSG00000027298	0.490174	0.210963	0.691815	0.00021059	1.4364	2.05e-09	NO	YES	NO	NO	YES	YES	YES
Ptprf	ENSMUSG00000033295	1.10111	0.00318107	1.57054	3.95e-09	1.43581	1.94e-12	NO	YES	NO	NO	YES	NO	YES
Trim35	ENSMUSG00000022043	0.688988	0.0102015	1.15261	1.64e-07	1.43575	1.18e-08	NO	YES	NO	NO	NO	NO	YES
Tgm2	ENSMUSG00000037820	1.13235	0.000103698	1.63336	1.21e-08	1.43535	2.54e-08	NO	YES	NO	NO	NO	NO	NO
Adamts2	ENSMUSG00000036545	1.34315	2.93e-06	1.68318	5.46e-13	1.43269	5.84e-08	NO	YES	NO	NO	YES	NO	YES
Clpx	ENSMUSG00000015357	0.113867	0.767012	0.715758	0.0176625	1.43239	6.56e-06	NO	YES	NO	NO	NO	NO	NO
Trip12	ENSMUSG00000026219	1.47737	6.21e-06	1.37803	5.92e-07	1.43212	3.13e-06	NO	YES	NO	YES	NO	NO	NO
Bglap3	ENSMUSG00000074489	0.490744	0.339161	2.36229	1.11e-09	1.43159	0.000505086	NO	YES	NO	NO	NO	NO	NO
Aacs	ENSMUSG00000029482	0.676555	0.0951577	1.44983	4.82e-06	1.43104	4.55e-05	NO	YES	NO	NO	NO	NO	NO
Cand2	ENSMUSG00000030319	1.1437	0.000123682	1.85709	4.24e-08	1.42922	4.29e-06	NO	YES	NO	NO	NO	NO	NO
Add1	ENSMUSG00000029106	0.874272	0.00117418	1.4673	6.21e-18	1.42917	2.78e-09	NO	YES	NO	NO	NO	NO	NO
Fscn1	ENSMUSG00000029581	0.790163	0.0291828	0.639332	0.0397893	1.42743	3.42e-06	NO	YES	NO	NO	YES	NO	NO
Plec	ENSMUSG00000022565	2.41868	3.42e-15	3.85423	1.9e-28	1.42462	0.00050168	NO	YES	NO	YES	NO	NO	NO
Actn4	ENSMUSG00000054808	0.967865	3.8e-05	1.15575	3.12e-06	1.4243	8.04e-12	NO	YES	NO	NO	NO	NO	YES
Bcam	ENSMUSG00000002980	0.406503	0.364504	1.14372	0.000709593	1.42404	3.21e-06	NO	YES	NO	NO	NO	NO	YES
Afap1l2	ENSMUSG00000025083	0.918908	0.0240743	1.08973	0.000504727	1.42171	0.000380042	NO	NO	NO	NO	NO	NO	NO
Erc1	ENSMUSG00000030172	1.30467	0.000312354	2.62471	1.25e-32	1.42126	1.06e-05	NO	YES	NO	NO	NO	NO	NO
Slc16a2	ENSMUSG00000033965	1.20798	0.00885826	1.00658	0.00550905	1.41615	1.22e-06	NO	NO	NO	NO	NO	NO	YES
Dgkz	ENSMUSG00000040479	0.510232	0.152466	0.479026	0.0972893	1.41569	5.37e-07	NO	YES	NO	NO	NO	NO	YES
Svil	ENSMUSG00000024236	1.08204	0.00159289	2.23078	1.06e-26	1.41328	1.84e-06	NO	YES	NO	NO	NO	NO	NO
Msn	ENSMUSG00000031207	0.87375	0.00140856	0.786309	4.47e-05	1.40558	1.4e-08	NO	YES	NO	NO	YES	NO	YES
Hsd17b4	ENSMUSG00000024507	1.32223	2.3e-05	1.42166	1.18e-06	1.40341	9.39e-07	YES	YES	NO	NO	NO	NO	NO
Itgb5	ENSMUSG00000022817	0.966769	0.00163384	0.984358	2.95e-06	1.40304	5.41e-06	NO	YES	NO	NO	NO	YES	YES
Ctnnb1	ENSMUSG00000006932	0.833989	0.000340134	1.12016	1.1e-06	1.40211	2.39e-10	NO	YES	YES	NO	NO	NO	YES
Abhd5	ENSMUSG00000032540	0.938719	0.0100662	1.25852	2.64e-05	1.40207	0.000185618	NO	YES	NO	NO	NO	NO	NO
Rps6ka1	ENSMUSG00000003644	0.059669	0.855846	0.538518	0.192718	1.40058	0.000192091	NO	YES	NO	NO	NO	NO	YES
Gbf1	ENSMUSG00000025224	1.06596	0.00874168	2.11114	1.6e-08	1.39552	2.62e-05	NO	YES	NO	NO	NO	NO	NO
Spink10	ENSMUSG00000044176	0.825462	0.204534	2.14558	0.00271822	1.39123	0.0112627	NO	YES	NO	NO	NO	NO	NO
Ankrd50	ENSMUSG00000044864	0.94493	0.0100023	1.37584	0.000692546	1.39051	2.59e-07	NO	YES	NO	YES	NO	NO	NO
Lrp3	ENSMUSG00000001802	0.413397	0.368732	0.153927	0.725583	1.39039	3.66e-05	NO	YES	NO	NO	NO	NO	NO
Map7d1	ENSMUSG00000028849	0.619789	0.069451	0.734047	0.0273954	1.38996	7.25e-08	NO	YES	NO	NO	NO	NO	YES
Msh3	ENSMUSG00000014850	0.846528	0.00888889	1.47229	5.92e-08	1.38637	0.000311649	NO	YES	NO	NO	NO	NO	NO
Gapvd1	ENSMUSG00000026867	0.580629	0.120342	1.4809	4.51e-05	1.38505	2.01e-05	NO	YES	NO	NO	NO	NO	NO
Tbcd	ENSMUSG00000039230	0.908826	0.0196816	1.23292	0.000190078	1.38472	9.89e-05	NO	YES	NO	NO	NO	NO	NO
Nr2c2	ENSMUSG00000005893	0.688304	0.0363604	0.561557	0.0564086	1.38309	0.000176173	NO	YES	NO	NO	NO	NO	NO
Pam	ENSMUSG00000026335	0.824453	0.00356003	0.740966	0.000437605	1.38079	2.43e-06	NO	YES	YES	NO	NO	NO	NO
Lrrc41	ENSMUSG00000028703	1.21885	5.61e-05	1.47314	4.48e-11	1.37565	7.74e-11	NO	YES	NO	NO	NO	NO	NO
Phldb2	ENSMUSG00000033149	0.651038	0.0396911	1.13013	7.09e-05	1.37527	4.47e-08	NO	NO	NO	NO	NO	NO	NO
Msh6	ENSMUSG00000005370	1.15653	0.000319994	2.05214	1.32e-10	1.3746	3.38e-05	YES	YES	NO	NO	NO	NO	NO
Mcm6	ENSMUSG00000026355	0.853873	0.00820434	1.16629	2.88e-07	1.37253	2.32e-09	NO	YES	NO	NO	NO	NO	NO
Zfp987	ENSMUSG00000066009	1.12887	0.114616	2.26599	0.0020651	1.36552	0.0404982	NO	YES	NO	NO	NO	NO	NO
Ap2a1	ENSMUSG00000060279	1.09156	7.95e-05	0.977238	8.31e-05	1.36233	3.46e-05	NO	YES	NO	YES	NO	NO	NO
Ctc1	ENSMUSG00000020898	0.145954	0.628814	0.669075	0.00299567	1.36088	7.13e-06	NO	YES	NO	NO	NO	NO	NO
Snrk	ENSMUSG00000038145	1.58807	3.94e-05	1.75591	8.67e-11	1.35984	5.37e-07	NO	YES	NO	NO	YES	NO	YES
Clcn7	ENSMUSG00000036636	0.885069	0.0111776	1.34848	8.35e-05	1.35415	2.02e-05	NO	YES	NO	NO	NO	NO	NO
Lig1	ENSMUSG00000056394	0.958844	0.00603946	1.48406	8.65e-11	1.3537	1.64e-05	NO	YES	NO	NO	NO	NO	NO
Syne2	ENSMUSG00000063450	0.89892	0.0036983	2.08904	1.73e-12	1.35352	2.53e-05	NO	YES	NO	NO	YES	NO	YES
Dock7	ENSMUSG00000028556	0.551438	0.0996693	1.86619	9.18e-14	1.35261	1.07e-05	NO	YES	NO	NO	NO	NO	NO
Eftud2	ENSMUSG00000020929	0.885873	0.000453123	1.02538	0.000158258	1.34993	3.85e-07	NO	YES	NO	NO	NO	NO	NO
Lpl	ENSMUSG00000015568	0.983295	0.00261368	1.23689	0.000110349	1.34718	0.000498049	NO	NO	NO	NO	YES	NO	YES
Rrm1	ENSMUSG00000030978	0.861742	0.00467138	1.10159	1.79e-08	1.34514	1.5e-09	NO	YES	NO	NO	NO	NO	NO
Dhx8	ENSMUSG00000034931	0.979024	0.0110747	1.60063	8.85e-05	1.34135	0.00489857	YES	YES	NO	NO	NO	NO	NO
Tysnd1	ENSMUSG00000020087	1.3036	0.00577739	1.54853	3.71e-07	1.34015	0.000619225	NO	YES	NO	NO	NO	NO	NO
Mcmbp	ENSMUSG00000048170	1.08673	0.000162079	1.19881	1.08e-06	1.34011	1.03e-06	YES	YES	NO	NO	NO	NO	NO
Anxa6	ENSMUSG00000018340	0.919162	0.000903152	1.38085	6.72e-07	1.33792	5.56e-09	NO	NO	NO	NO	NO	YES	YES
Scube1	ENSMUSG00000016763	0.863715	0.00587646	1.02486	3.4e-05	1.33732	3.84e-05	NO	YES	NO	NO	YES	NO	NO
Fmnl3	ENSMUSG00000023008	0.682944	0.0301647	1.44942	1.57e-10	1.33564	6.58e-05	NO	YES	NO	NO	NO	NO	YES
Mmp2	ENSMUSG00000031740	0.865059	0.000501912	1.29717	1.27e-07	1.33442	9.87e-09	NO	YES	NO	YES	YES	NO	YES
Pak2	ENSMUSG00000022781	0.866972	0.00529285	2.06547	1.15e-15	1.33344	0.000187618	NO	YES	NO	NO	NO	NO	NO
Hadha	ENSMUSG00000025745	0.434703	0.175608	0.814201	0.00215899	1.3302	2.11e-06	NO	YES	NO	NO	NO	NO	YES
Mcm3	ENSMUSG00000041859	1.33174	4.54e-07	1.71603	1.18e-10	1.32994	1.29e-05	NO	YES	NO	NO	NO	NO	NO
Atp9a	ENSMUSG00000027546	0.782307	0.0166946	1.05604	0.00138089	1.32722	7.62e-05	NO	YES	NO	YES	NO	NO	NO
Ubc	ENSMUSG00000008348	1.05155	0.00364602	1.31145	4.08e-06	1.32575	4.4e-15	NO	YES	NO	NO	NO	NO	YES
Phf20	ENSMUSG00000038116	0.408392	0.412989	2.28797	7.62e-17	1.32153	0.000188844	YES	YES	NO	NO	NO	NO	NO
Entpd1	ENSMUSG00000048120	1.74732	0.00425669	0.465191	0.384161	1.31995	0.00111712	NO	YES	NO	NO	NO	NO	YES
Spata2	ENSMUSG00000047030	0.370235	0.243897	0.943259	0.00183612	1.31594	0.000173356	NO	YES	NO	NO	NO	NO	NO
Col9a2	ENSMUSG00000028626	0.624147	0.0734018	1.23676	0.00326933	1.31564	0.000489839	NO	YES	NO	NO	NO	NO	NO
Vwa5a	ENSMUSG00000023186	0.726393	0.0761257	0.604897	0.238307	1.31487	0.000122389	NO	YES	NO	NO	NO	NO	NO
Ubtf	ENSMUSG00000020923	0.853431	0.00431481	1.41604	2.37e-10	1.31135	6.83e-05	NO	YES	NO	NO	NO	NO	NO
Xpnpep1	ENSMUSG00000025027	0.677539	0.0735978	1.06472	0.0194465	1.3104	0.000686413	NO	YES	NO	NO	NO	NO	NO
Rcc2	ENSMUSG00000040945	0.94872	8.13e-05	1.01045	1.03e-05	1.30977	1.21e-10	YES	YES	NO	NO	NO	NO	NO
Isyna1	ENSMUSG00000019139	0.57845	0.0188322	0.88619	0.00114978	1.30728	1.92e-06	NO	YES	NO	NO	YES	NO	YES
Bdp1	ENSMUSG00000049658	0.768369	0.101175	1.74886	1.39e-07	1.30273	0.00816477	NO	YES	NO	NO	NO	NO	NO
Axl	ENSMUSG00000002602	0.667755	0.0278639	0.697191	0.0213355	1.30106	3.5e-10	NO	YES	NO	NO	YES	NO	YES
Mfn1	ENSMUSG00000027668	0.974791	0.00827621	1.31333	4.9e-06	1.30005	0.00010833	NO	YES	NO	NO	NO	NO	NO
Esam	ENSMUSG00000001946	-0.891144	0.0618246	0.219359	0.524465	1.29654	0.000598755	NO	YES	NO	NO	NO	NO	YES
Smarca5	ENSMUSG00000031715	1.09412	5.28e-05	1.50087	4.36e-11	1.29638	2.67e-09	NO	YES	NO	NO	NO	NO	NO
Osbpl11	ENSMUSG00000022807	0.991934	0.000885961	0.940378	0.000522317	1.29484	0.000227658	NO	YES	NO	NO	YES	NO	YES
Slc49a4	ENSMUSG00000022848	0.105682	0.778395	0.423678	0.20796	1.29215	2.8e-06	NO	NO	NO	NO	NO	NO	NO
Rest	ENSMUSG00000029249	1.00697	0.00249861	1.31954	4.27e-11	1.29202	6.65e-08	NO	YES	NO	NO	NO	NO	NO
Ccdc34	ENSMUSG00000027160	1.02691	0.00038077	1.18626	1.01e-05	1.28997	3.03e-05	NO	YES	NO	NO	NO	NO	NO
Kcnk3	ENSMUSG00000049265	0.526402	0.182885	0.333558	0.275018	1.2887	3.64e-05	NO	YES	NO	NO	NO	NO	YES
Ap3d1	ENSMUSG00000020198	0.527176	0.0888189	0.514553	0.140696	1.28857	2.85e-05	NO	YES	NO	NO	NO	NO	NO
Sdha	ENSMUSG00000021577	0.788819	0.00500069	1.4033	3.34e-12	1.28206	5.62e-09	NO	YES	NO	NO	NO	NO	YES
Kyat3	ENSMUSG00000040213	0.962656	0.017496	0.856094	0.0204712	1.28095	0.014779	NO	YES	NO	NO	NO	NO	NO
Baz1b	ENSMUSG00000002748	1.29883	0.000220689	1.51047	1.79e-09	1.28071	0.000685118	NO	YES	NO	NO	NO	NO	NO
Rnf20	ENSMUSG00000028309	1.65135	3.28e-05	0.972038	0.00366091	1.27843	0.000120762	NO	YES	NO	NO	NO	NO	NO
Mprip	ENSMUSG00000005417	0.335893	0.267876	0.172935	0.310894	1.27553	6.06e-06	NO	YES	NO	NO	NO	NO	NO
Ncoa5	ENSMUSG00000039804	0.109079	0.74462	0.728665	0.0105556	1.27377	0.00267456	NO	YES	NO	NO	NO	NO	NO
Igfbp5	ENSMUSG00000026185	1.20745	2.44e-05	0.996053	0.000166329	1.27255	5.94e-05	NO	NO	NO	NO	YES	NO	NO
Sema6d	ENSMUSG00000027200	0.411814	0.524241	-0.133938	0.624522	1.27223	4.12e-05	NO	YES	NO	NO	NO	NO	YES
Copa	ENSMUSG00000026553	1.00926	0.000196688	1.53777	2.63e-15	1.27184	3.53e-12	NO	YES	NO	NO	NO	NO	NO
Tmem132a	ENSMUSG00000024736	0.837121	0.0527908	1.21621	2.45e-06	1.2696	2.1e-06	NO	NO	NO	NO	NO	NO	NO
Prrc2c	ENSMUSG00000040225	0.608683	0.107339	2.21241	2.24e-19	1.26883	9.09e-05	NO	YES	NO	NO	NO	NO	NO
Lsg1	ENSMUSG00000022538	0.673654	0.0401496	0.658485	0.0277933	1.26829	0.000140209	NO	YES	NO	NO	NO	NO	NO
Selenon	ENSMUSG00000050989	0.0661468	0.866027	0.363449	0.160989	1.26756	2.75e-06	NO	YES	NO	NO	NO	NO	YES
Aff4	ENSMUSG00000049470	0.912192	0.00119337	1.83523	7.28e-14	1.26541	0.000845305	NO	YES	YES	NO	NO	NO	NO
Nhsl2	ENSMUSG00000079481	2.4629	6.03e-08	1.20166	0.0093625	1.26455	1.2e-05	NO	YES	NO	NO	NO	NO	YES
Cul7	ENSMUSG00000038545	1.06769	0.000913067	1.76557	7.28e-08	1.26271	1.06e-07	NO	YES	NO	NO	NO	NO	NO
Heatr3	ENSMUSG00000031657	0.694502	0.0553543	0.789772	0.000844507	1.2601	8.44e-05	NO	YES	NO	NO	NO	NO	NO
Atic	ENSMUSG00000026192	0.770921	0.0384882	1.35233	6.06e-05	1.25604	0.0057776	YES	YES	NO	NO	NO	NO	NO
Palld	ENSMUSG00000058056	1.06348	0.000125319	1.10126	2.67e-05	1.25336	0.000140996	NO	YES	NO	YES	YES	NO	YES
Eif4g1	ENSMUSG00000045983	1.129	0.000405691	1.92897	1.07e-20	1.25212	5.49e-09	NO	YES	NO	NO	NO	NO	NO
Copb2	ENSMUSG00000032458	1.44615	2.89e-07	1.58907	2.8e-11	1.24996	1.67e-05	NO	YES	NO	NO	NO	NO	NO
Snx18	ENSMUSG00000042364	0.927545	0.00189474	0.911213	9.47e-07	1.24975	7.91e-06	NO	YES	NO	NO	NO	NO	NO
Hspa1b	ENSMUSG00000090877	1.08742	0.00903871	1.2291	3.85e-05	1.24815	1.79e-05	NO	NO	NO	NO	NO	NO	NO
Tril	ENSMUSG00000043496	0.686406	0.00778671	0.792653	0.000354372	1.24609	4.28e-07	NO	NO	NO	NO	NO	NO	YES
Ccdc102a	ENSMUSG00000063605	0.649326	0.142172	0.582558	0.0492232	1.24569	0.000772481	NO	YES	NO	NO	NO	NO	NO
Arap1	ENSMUSG00000032812	0.917003	0.00226092	1.46865	2.22e-09	1.24267	8.66e-08	NO	YES	NO	NO	NO	NO	YES
Pex5	ENSMUSG00000005069	0.736094	0.0227231	1.24579	0.000102658	1.23961	0.000100159	NO	YES	NO	NO	NO	NO	NO
Hk1	ENSMUSG00000037012	0.882615	0.0110906	1.61455	1.93e-07	1.23684	5.15e-06	NO	YES	NO	NO	NO	NO	NO
Pbrm1	ENSMUSG00000042323	0.862753	0.00198428	1.79973	3.09e-14	1.23541	7.17e-06	NO	YES	YES	NO	NO	NO	NO
Bnc2	ENSMUSG00000028487	1.02435	0.00284208	1.3054	3.95e-07	1.23479	6.83e-05	YES	YES	NO	NO	NO	NO	NO
Rbm15b	ENSMUSG00000074102	0.592701	0.0283038	0.557059	0.0240619	1.23476	2.16e-07	NO	YES	NO	NO	NO	NO	NO
Qsox2	ENSMUSG00000036327	1.14746	0.000925897	0.704138	0.0112242	1.23473	0.00024433	NO	YES	NO	NO	YES	NO	NO
Oat	ENSMUSG00000030934	0.407644	0.211257	0.942293	0.00135834	1.23196	7.61e-08	NO	YES	NO	NO	NO	NO	NO
Phactr1	ENSMUSG00000054728	1.0997	0.0666012	2.40104	1.05e-05	1.23187	0.0233516	NO	YES	NO	YES	NO	NO	NO
Dnmt3a	ENSMUSG00000020661	1.39759	3.15e-08	1.69769	3.69e-15	1.23034	5.2e-07	NO	YES	NO	YES	NO	NO	NO
Hdac5	ENSMUSG00000008855	1.45543	5.91e-07	0.807017	0.00404303	1.22901	4.59e-06	NO	YES	NO	YES	NO	NO	NO
Ints7	ENSMUSG00000037461	0.87829	0.000737535	0.506635	0.139384	1.22665	1.11e-06	YES	YES	NO	NO	NO	NO	NO
Scfd2	ENSMUSG00000062110	1.34342	0.00757989	0.409959	0.392424	1.22486	0.00122041	NO	YES	NO	NO	NO	NO	NO
Zfp229	ENSMUSG00000061544	0.958402	0.015934	1.29018	3.78e-05	1.22486	0.00329285	NO	YES	NO	NO	NO	NO	NO
Maob	ENSMUSG00000040147	0.199395	0.830892	0.123801	0.802918	1.22319	0.00220925	NO	YES	NO	NO	NO	NO	YES
Stat1	ENSMUSG00000026104	1.06036	0.0319652	1.09639	0.0069758	1.2227	0.00299351	NO	YES	NO	NO	NO	NO	YES
Fgfr1	ENSMUSG00000031565	0.944762	0.00429508	1.06773	0.000538991	1.21951	9.04e-05	NO	YES	NO	NO	NO	NO	YES
Lrrn2	ENSMUSG00000026443	-0.117316	0.901826	0.304579	0.410305	1.2191	0.00357181	NO	NO	NO	NO	NO	NO	NO
Nrip1	ENSMUSG00000048490	0.843739	0.0155811	1.10639	8.75e-06	1.21769	0.00054797	NO	YES	NO	NO	NO	NO	NO
Ckap4	ENSMUSG00000046841	0.520408	0.120941	0.750023	0.0014879	1.21645	2.7e-10	NO	YES	NO	NO	NO	NO	YES
Limd1	ENSMUSG00000025239	0.67755	0.0288234	0.295819	0.386969	1.21643	1.2e-08	NO	YES	NO	NO	NO	NO	NO
Tcf4	ENSMUSG00000053477	0.542954	0.121886	0.843817	0.0175268	1.21614	0.000271491	NO	YES	NO	NO	YES	NO	NO
Rabgap1l	ENSMUSG00000026721	1.35985	0.00236595	1.61171	1.91e-06	1.21605	0.00445434	NO	YES	NO	NO	NO	NO	NO
Espn	ENSMUSG00000028943	0.755197	0.0557825	0.820769	0.00336775	1.21573	0.00076912	NO	YES	NO	YES	NO	NO	YES
Pgm2	ENSMUSG00000029171	0.283847	0.586819	0.118221	0.729528	1.21563	0.00125683	NO	YES	NO	NO	NO	NO	NO
Btbd11	ENSMUSG00000020042	1.16738	0.043765	1.88976	0.00559194	1.21556	0.0133145	NO	YES	NO	NO	NO	NO	NO
Lpin2	ENSMUSG00000024052	0.251994	0.434674	0.906351	0.000817486	1.21548	0.00220507	NO	YES	NO	NO	NO	NO	YES
Anapc2	ENSMUSG00000026965	0.853978	0.0248696	1.23109	1.99e-09	1.21513	1.41e-06	NO	YES	NO	NO	NO	NO	NO
Mcm4	ENSMUSG00000022673	0.958281	0.00403819	1.1788	2.2e-06	1.21511	0.00010591	NO	YES	NO	NO	NO	NO	NO
Loxl1	ENSMUSG00000032334	0.391721	0.340402	0.741424	0.0239383	1.21471	0.000115931	NO	YES	NO	NO	NO	NO	YES
Pcx	ENSMUSG00000024892	1.15457	0.00354014	1.46158	4.03e-05	1.21171	2.91e-08	NO	YES	NO	YES	NO	NO	YES
Med16	ENSMUSG00000013833	0.679207	0.0228093	1.13051	0.000764563	1.21147	0.000107847	NO	YES	NO	NO	NO	NO	NO
Fkbp9	ENSMUSG00000029781	0.503399	0.135655	0.710467	0.00300431	1.2097	2.2e-08	NO	YES	NO	NO	NO	YES	YES
Pkd2	ENSMUSG00000034462	0.418116	0.269247	0.826537	0.0178255	1.20943	5.15e-07	NO	NO	NO	NO	NO	NO	NO
Hdac4	ENSMUSG00000026313	1.10047	0.0015431	2.10361	2.45e-09	1.20928	0.000192547	NO	NO	NO	NO	NO	NO	NO
Prpf40b	ENSMUSG00000023007	-0.308517	0.365655	0.139673	0.572272	1.20856	9.22e-06	NO	YES	NO	YES	NO	NO	NO
Lmna	ENSMUSG00000028063	1.41063	7.99e-07	1.36277	1.89e-10	1.20633	2.94e-06	NO	YES	YES	NO	NO	YES	NO
Srpx	ENSMUSG00000090084	-0.481299	0.608381	1.19676	0.0187556	1.20488	0.0425966	NO	NO	NO	NO	NO	NO	NO
Prkci	ENSMUSG00000037643	1.01806	0.00013463	1.16809	1.55e-05	1.2047	0.000241564	NO	YES	NO	NO	NO	NO	NO
Chaf1a	ENSMUSG00000002835	0.825896	0.0115009	1.25699	4.31e-09	1.20459	0.000369907	NO	YES	NO	NO	NO	NO	NO
Phrf1	ENSMUSG00000038611	0.400694	0.24582	1.15725	1.49e-07	1.2037	2.49e-05	NO	YES	NO	NO	NO	NO	NO
Gtf2i	ENSMUSG00000060261	1.5738	9.74e-06	1.42597	7.79e-07	1.20268	0.00147422	NO	YES	NO	NO	NO	NO	NO
Nckap1	ENSMUSG00000027002	1.20282	1.99e-06	0.734302	0.0167761	1.20257	7.83e-09	NO	YES	NO	NO	NO	NO	NO
Aff3	ENSMUSG00000037138	0.41254	0.238833	1.25484	1.52e-10	1.20226	1.23e-05	NO	YES	NO	NO	NO	NO	YES
Tpr	ENSMUSG00000006005	0.813114	0.0338153	2.30279	4.26e-16	1.20113	2.17e-05	NO	YES	NO	NO	NO	NO	NO
Cryzl2	ENSMUSG00000033488	0.852471	0.0163607	1.06537	4.38e-05	1.20103	0.00196105	NO	YES	NO	NO	NO	NO	YES
Rnpep	ENSMUSG00000041926	0.837453	0.0891727	1.10677	0.000115956	1.20077	0.000432073	NO	YES	NO	NO	NO	NO	YES
Ece1	ENSMUSG00000057530	0.542623	0.196319	0.653902	0.0194461	1.1997	2.69e-05	NO	YES	NO	NO	NO	NO	YES
Tbl3	ENSMUSG00000040688	0.8005	0.0110207	1.67109	9.21e-07	1.1996	0.000809997	NO	YES	NO	NO	NO	NO	NO
Dffa	ENSMUSG00000028974	0.397568	0.306614	0.645069	0.00819387	1.19894	0.0043655	NO	YES	NO	NO	NO	NO	NO
Myo1c	ENSMUSG00000017774	0.948489	0.0225443	1.45916	3.56e-08	1.19361	0.000519587	NO	YES	NO	NO	NO	NO	NO
Topbp1	ENSMUSG00000032555	0.925244	0.00468785	1.16878	8.98e-09	1.19267	0.000128581	NO	YES	NO	NO	NO	NO	NO
P3h1	ENSMUSG00000028641	0.322027	0.287453	1.04811	9.01e-06	1.19146	0.00150868	NO	YES	NO	NO	NO	NO	NO
Vcl	ENSMUSG00000021823	1.29061	0.00088698	1.64534	3.01e-10	1.19011	4.71e-05	NO	YES	NO	NO	NO	NO	YES
Nagpa	ENSMUSG00000023143	0.631267	0.255619	0.263093	0.32785	1.18988	0.000817633	NO	YES	NO	NO	NO	NO	NO
Dbn1	ENSMUSG00000034675	0.944707	0.000112598	0.878665	0.000510528	1.18783	4.11e-07	NO	YES	NO	NO	NO	NO	NO
Fam91a1	ENSMUSG00000037119	0.832055	0.00530662	1.16968	0.000118201	1.18401	6.17e-07	YES	YES	YES	NO	NO	NO	NO
Mad1l1	ENSMUSG00000029554	0.675337	0.0695419	0.925385	0.00924283	1.18356	0.000335628	NO	YES	NO	NO	NO	NO	NO
Sel1l3	ENSMUSG00000029189	0.697263	0.38214	0.92685	0.0378222	1.18311	0.00016442	NO	NO	NO	NO	YES	YES	YES
Ddi2	ENSMUSG00000078515	0.872381	0.0137987	0.713899	0.07104	1.18298	6.24e-05	NO	YES	NO	NO	NO	NO	NO
Tdrd9	ENSMUSG00000054003	0.864817	0.337287	1.07678	0.0348992	1.18229	3.98e-05	YES	YES	NO	YES	NO	NO	NO
Snx17	ENSMUSG00000029146	0.657555	0.0550147	0.986677	0.000227572	1.18217	3.61e-06	NO	YES	NO	NO	NO	NO	NO
Wdr31	ENSMUSG00000028391	0.938778	0.0117153	1.00588	0.0030216	1.18189	0.00100267	YES	YES	NO	NO	NO	NO	NO
Hspa12b	ENSMUSG00000074793	0.39035	0.41201	0.978784	0.00865476	1.18175	0.000761346	NO	NO	NO	NO	NO	NO	YES
Ap1b1	ENSMUSG00000009090	1.24527	2.53e-05	1.18406	2.2e-07	1.18162	0.000690966	NO	YES	NO	YES	NO	NO	NO
Bbx	ENSMUSG00000022641	0.760742	0.0595719	1.17088	0.000162754	1.18011	5.76e-05	NO	YES	NO	YES	NO	NO	NO
Exoc7	ENSMUSG00000020792	0.613563	0.0296999	0.734976	0.0166074	1.17968	7.55e-05	NO	YES	NO	NO	NO	NO	NO
Mars1	ENSMUSG00000040354	0.981353	0.00275428	1.37428	1.45e-05	1.17599	0.000694871	YES	YES	NO	NO	NO	NO	NO
Galk2	ENSMUSG00000027207	-0.124941	0.810724	0.566373	0.120772	1.17306	0.000456705	NO	YES	NO	NO	NO	NO	NO
Dgcr8	ENSMUSG00000022718	0.742807	0.0545067	0.771919	0.00188607	1.16803	0.00081107	NO	YES	NO	NO	NO	NO	NO
Zfp532	ENSMUSG00000042439	0.128108	0.817014	0.491575	0.234681	1.16769	0.000196473	NO	YES	NO	NO	NO	NO	NO
Snx14	ENSMUSG00000032422	0.999863	0.000924046	0.552778	0.056536	1.16745	9.63e-05	NO	YES	NO	NO	NO	NO	NO
Pltp	ENSMUSG00000017754	0.1623	0.62835	0.361648	0.168996	1.16742	0.00192168	NO	YES	NO	NO	YES	NO	YES
Stat5b	ENSMUSG00000020919	0.860753	0.0353957	0.489556	0.259158	1.16428	0.000171638	NO	YES	NO	NO	NO	NO	NO
Nubpl	ENSMUSG00000035142	0.917867	0.0256494	2.00693	3.15e-09	1.16332	0.0254138	NO	YES	NO	NO	NO	NO	NO
Ppp1r13b	ENSMUSG00000021285	0.489288	0.219514	1.01417	0.00011545	1.16252	0.000684234	NO	YES	NO	NO	NO	NO	YES
Ipo5	ENSMUSG00000030662	1.4539	1.01e-06	1.32915	9.48e-08	1.1616	7.46e-05	NO	YES	NO	YES	NO	NO	NO
Nup107	ENSMUSG00000052798	0.555717	0.0857959	1.08414	5.19e-05	1.16136	1.02e-05	YES	YES	NO	NO	NO	NO	NO
Galnt2	ENSMUSG00000089704	0.42707	0.138423	0.490458	0.0733474	1.1596	6.54e-05	NO	NO	NO	NO	NO	NO	NO
Arx	ENSMUSG00000035277	0.73815	0.000999454	0.926296	0.000535041	1.15923	4.73e-08	NO	NO	NO	NO	NO	YES	YES
Supt5	ENSMUSG00000003435	1.06092	0.0162672	0.905835	0.000415414	1.15811	0.0024068	NO	YES	NO	NO	NO	NO	NO
Etv5	ENSMUSG00000013089	0.423606	0.14833	0.58938	0.0533147	1.15696	0.000604329	NO	YES	NO	NO	NO	NO	NO
Hsd11b2	ENSMUSG00000031891	0.757291	0.0153518	0.985638	0.00128129	1.15692	0.00185171	NO	YES	NO	NO	YES	NO	YES
Med23	ENSMUSG00000019984	0.90089	0.029427	1.37924	5.02e-05	1.15525	0.00056857	NO	YES	NO	YES	NO	NO	NO
Robo2	ENSMUSG00000052516	1.0072	0.000287487	1.00438	0.00021049	1.15021	0.00155838	NO	YES	NO	NO	YES	YES	YES
Nploc4	ENSMUSG00000039703	0.398847	0.120504	0.811455	0.000420742	1.14873	2.45e-05	NO	YES	NO	NO	NO	NO	NO
Wdr6	ENSMUSG00000066357	1.2085	4.51e-06	1.46187	1.5e-09	1.14644	8.64e-09	NO	YES	NO	NO	NO	NO	NO
Rad54l	ENSMUSG00000028702	0.247273	0.441624	0.144126	0.595466	1.1446	0.000130258	YES	YES	NO	NO	NO	NO	NO
Atp1a1	ENSMUSG00000033161	1.26943	1.82e-05	1.37867	0.000506203	1.14451	0.000285687	NO	YES	NO	YES	YES	NO	YES
Aars2	ENSMUSG00000023938	1.31835	0.00432404	0.64807	0.328969	1.144	0.00994356	NO	YES	NO	NO	NO	NO	NO
Dpysl3	ENSMUSG00000024501	0.626527	0.155786	1.1683	0.00112524	1.14399	3.06e-05	NO	YES	NO	NO	NO	NO	YES
Anapc4	ENSMUSG00000029176	0.523582	0.0643662	0.925495	5.38e-05	1.1425	2.21e-05	NO	NO	NO	NO	NO	NO	NO
Nr2f6	ENSMUSG00000002393	0.764492	0.0223407	0.651516	0.00253279	1.14103	0.0004886	NO	YES	NO	NO	NO	NO	NO
Ptk2	ENSMUSG00000022607	0.655438	0.0651965	0.494648	0.0371344	1.1392	0.00117017	NO	YES	NO	NO	NO	NO	NO
Osbpl5	ENSMUSG00000037606	1.40243	0.000132672	0.7901	0.00530484	1.13906	0.0447586	NO	NO	NO	NO	NO	NO	NO
Acad9	ENSMUSG00000027710	1.15369	0.000192741	1.41541	1.86e-08	1.13805	0.00251923	NO	YES	NO	NO	NO	NO	NO
Zc3h18	ENSMUSG00000017478	0.978532	0.0112925	1.48063	2.87e-06	1.13723	0.00107095	NO	YES	NO	NO	NO	NO	NO
Anln	ENSMUSG00000036777	1.18825	0.000173832	1.36333	5.5e-07	1.13503	0.000275012	NO	YES	NO	NO	NO	NO	NO
Cpe	ENSMUSG00000037852	0.697654	0.0186944	1.06799	2.12e-05	1.13493	1.92e-08	NO	YES	NO	NO	YES	NO	YES
Supt16	ENSMUSG00000035726	1.43046	2.17e-05	1.7116	2.15e-09	1.13236	0.00022677	NO	YES	NO	NO	NO	NO	NO
Smc1a	ENSMUSG00000041133	0.896937	0.00892505	0.974588	0.000378771	1.13219	0.000575078	NO	YES	NO	NO	NO	NO	YES
Pdia4	ENSMUSG00000025823	0.755366	0.00682937	0.853259	3.29e-05	1.13128	3.79e-06	NO	YES	NO	NO	NO	NO	NO
Pacsin3	ENSMUSG00000027257	0.0168554	0.981026	0.45418	0.103311	1.13069	0.000988192	NO	YES	NO	NO	NO	NO	YES
Tbxa2r	ENSMUSG00000034881	0.521696	0.393704	-0.0338449	0.947788	1.13025	0.0157329	NO	YES	NO	NO	NO	NO	YES
Afdn	ENSMUSG00000068036	0.612071	0.10681	1.77781	6.28e-07	1.13017	0.0212129	NO	YES	NO	NO	NO	NO	YES
Oga	ENSMUSG00000025220	0.89319	0.00108025	1.06446	3.6e-05	1.12941	6.08e-06	NO	YES	NO	NO	NO	NO	NO
Nfic	ENSMUSG00000055053	0.640632	0.0266694	0.608249	0.0172943	1.12938	4.59e-05	NO	YES	NO	NO	NO	NO	YES
Tgfbr2	ENSMUSG00000032440	-0.0433451	0.911708	-0.248309	0.558074	1.12929	5.08e-06	NO	NO	NO	NO	NO	NO	YES
Ehd4	ENSMUSG00000027293	1.06073	0.00632839	0.692684	0.171834	1.12882	0.00079474	NO	YES	NO	NO	YES	NO	YES
Tmem135	ENSMUSG00000039428	0.446196	0.25556	1.12757	6.22e-05	1.12872	0.00455535	NO	NO	NO	NO	NO	NO	NO
Wdr4	ENSMUSG00000024037	0.444827	0.343106	0.293102	0.27902	1.12864	0.000132188	NO	YES	NO	NO	NO	NO	NO
Tcof1	ENSMUSG00000024613	1.69339	8.72e-09	1.25912	7.85e-06	1.12815	0.000705943	NO	YES	NO	NO	NO	NO	NO
Parg	ENSMUSG00000021911	0.357669	0.362805	1.08911	7e-06	1.12782	0.00176839	YES	YES	NO	NO	NO	NO	NO
Prpf6	ENSMUSG00000002455	1.47909	1.38e-06	0.984665	0.000342399	1.12751	0.0034554	NO	YES	NO	YES	NO	NO	NO
Ndor1	ENSMUSG00000006471	-0.51769	0.230871	-0.224235	0.629187	1.12675	0.00142923	YES	YES	NO	NO	NO	NO	NO
Slc1a3	ENSMUSG00000005360	1.11418	0.0177539	1.35924	1.46e-06	1.12637	0.00129748	NO	YES	NO	NO	NO	NO	YES
Skiv2l	ENSMUSG00000040356	0.200244	0.651095	1.01792	0.00044555	1.12573	0.000839585	NO	YES	NO	NO	NO	NO	NO
Ap2a2	ENSMUSG00000002957	0.948483	0.00549674	1.12252	7.21e-10	1.12369	0.000111662	NO	YES	NO	YES	NO	NO	NO
Smc3	ENSMUSG00000024974	0.91107	0.00107264	1.38108	1.58e-07	1.12294	0.000104231	NO	YES	NO	NO	NO	NO	NO
Fto	ENSMUSG00000055932	0.950556	0.00117151	0.700214	0.00395721	1.12237	1.47e-06	NO	YES	NO	NO	NO	NO	NO
Psmd1	ENSMUSG00000026229	0.838791	0.000554252	0.950343	2.36e-05	1.12189	1.36e-08	NO	YES	NO	NO	NO	NO	NO
Rrp1	ENSMUSG00000061032	0.951875	0.000556915	0.867722	0.000424424	1.12107	5.95e-07	NO	YES	NO	NO	NO	NO	NO
Obsl1	ENSMUSG00000026211	0.740369	0.0123273	1.66693	9.62e-21	1.11947	1.2e-07	NO	YES	NO	NO	NO	NO	YES
Mybl2	ENSMUSG00000017861	0.18864	0.558813	0.699361	0.0860042	1.11887	0.0077924	YES	YES	NO	NO	NO	NO	NO
Agps	ENSMUSG00000042410	0.611912	0.115054	0.62368	0.0016291	1.11367	0.000962897	NO	NO	NO	NO	NO	NO	NO
Usp10	ENSMUSG00000031826	0.736572	0.0103355	0.544574	0.00884326	1.11166	0.000522124	NO	YES	NO	NO	NO	NO	NO
Ctbp2	ENSMUSG00000030970	0.442139	0.228258	0.557254	0.0528721	1.11135	0.00311073	NO	YES	NO	NO	NO	NO	NO
Thop1	ENSMUSG00000004929	0.513028	0.0823505	0.704177	0.000168702	1.11065	2.19e-06	YES	YES	NO	NO	NO	NO	NO
Sirt1	ENSMUSG00000020063	0.69503	0.0542244	1.3489	6.93e-07	1.10939	0.00967942	NO	YES	NO	NO	NO	NO	NO
Chsy1	ENSMUSG00000032640	0.444653	0.194556	0.700198	0.00107623	1.10926	8.1e-06	NO	NO	NO	NO	NO	NO	YES
Pik3r2	ENSMUSG00000031834	0.0027582	0.994484	0.39351	0.0667002	1.10564	1.1e-05	NO	NO	NO	NO	NO	NO	NO
Sec31a	ENSMUSG00000035325	0.564619	0.0487322	0.628178	0.0173833	1.10502	6.96e-05	NO	YES	NO	NO	NO	NO	NO
Sparcl1	ENSMUSG00000029309	0.583122	0.0752617	0.332624	0.278908	1.10407	0.000240337	NO	YES	NO	NO	NO	NO	NO
Clstn3	ENSMUSG00000008153	1.12257	0.0478173	1.26178	0.000129509	1.10347	0.0233069	NO	YES	NO	YES	NO	NO	NO
Oplah	ENSMUSG00000022562	0.432389	0.296158	0.408559	0.135274	1.10195	0.00123302	NO	YES	NO	NO	NO	NO	NO
Letm1	ENSMUSG00000005299	0.996695	0.000706731	0.916247	2.1e-05	1.10154	9.03e-06	YES	YES	NO	NO	NO	NO	NO
Luzp1	ENSMUSG00000001089	0.786229	0.0303208	1.08805	0.000143093	1.10086	0.000240925	NO	YES	NO	NO	NO	NO	NO
Agrn	ENSMUSG00000041936	0.55399	0.1277	2.12183	3.99e-13	1.10005	8.21e-05	NO	YES	NO	NO	NO	NO	YES
Kdm5b	ENSMUSG00000042207	0.76132	0.015317	1.70064	1.14e-08	1.0986	2.56e-06	NO	YES	NO	NO	NO	NO	NO
Oaf	ENSMUSG00000032014	0.0669502	0.8574	0.372854	0.195717	1.09809	0.00503132	NO	YES	NO	NO	YES	NO	YES
Gars	ENSMUSG00000029777	0.571419	0.0488949	0.699137	0.000399772	1.09683	1.33e-05	NO	YES	NO	YES	NO	NO	NO
Atp5a1	ENSMUSG00000025428	0.613451	0.0140532	0.991839	2.57e-07	1.09641	2e-07	NO	YES	NO	NO	NO	NO	YES
Wwp2	ENSMUSG00000031930	0.439802	0.267689	1.30347	0.000108322	1.09299	0.00119803	NO	YES	NO	NO	YES	NO	NO
Fez2	ENSMUSG00000056121	0.814763	0.0213266	0.964018	0.00416455	1.0901	0.000713403	NO	YES	NO	NO	NO	NO	NO
Impdh2	ENSMUSG00000062867	0.220712	0.420905	0.699944	0.00255246	1.08978	0.000673917	NO	YES	NO	NO	NO	NO	YES
Afap1	ENSMUSG00000029094	1.03928	0.00107752	0.76277	0.000762413	1.08908	0.000333093	NO	NO	NO	NO	NO	NO	NO
Olfml2b	ENSMUSG00000038463	0.218969	0.602289	0.624519	0.0267849	1.08851	0.000119126	NO	YES	NO	NO	NO	NO	NO
Fanca	ENSMUSG00000032815	0.676951	0.135667	1.18065	0.00545812	1.08756	0.00332277	NO	YES	NO	NO	NO	NO	NO
Lamb2	ENSMUSG00000052911	-0.209796	0.632097	0.992059	8.57e-05	1.0867	0.000708796	NO	YES	NO	NO	NO	NO	NO
Sec23a	ENSMUSG00000020986	0.826656	0.00456072	0.721868	0.000927844	1.08661	1.69e-06	NO	YES	NO	NO	NO	NO	NO
Dpp3	ENSMUSG00000063904	1.06773	0.00062525	1.25571	2.34e-05	1.08463	0.00562835	NO	YES	NO	NO	NO	NO	NO
Hspa9	ENSMUSG00000024359	0.799357	0.00116625	0.99778	2.23e-07	1.08426	1.93e-06	NO	YES	NO	NO	NO	NO	YES
Kif24	ENSMUSG00000028438	1.05427	0.00490049	0.615297	0.101589	1.08396	0.00565815	YES	YES	NO	NO	NO	NO	NO
Arhgef1	ENSMUSG00000040940	0.243229	0.559955	0.946228	4.47e-05	1.08169	0.000352482	NO	YES	NO	NO	NO	NO	YES
Sh3tc2	ENSMUSG00000045629	0.790094	0.0117514	0.46368	0.12626	1.08167	0.00362578	NO	YES	NO	NO	YES	YES	NO
Mbtps1	ENSMUSG00000031835	0.746103	0.00722063	0.406897	0.0656794	1.07986	0.000175749	NO	YES	NO	NO	NO	NO	NO
Clpb	ENSMUSG00000001829	0.254905	0.528618	0.594627	0.0579158	1.07967	0.0478092	YES	YES	NO	NO	NO	NO	NO
Septin9	ENSMUSG00000059248	0.52795	0.123048	0.545402	0.0273886	1.07949	0.000592822	NO	YES	NO	YES	NO	NO	NO
Sec24c	ENSMUSG00000039367	0.606471	0.0781251	0.689827	0.00259733	1.07801	2.35e-05	NO	YES	NO	NO	NO	NO	NO
Tcf12	ENSMUSG00000032228	0.185106	0.562952	0.375306	0.050093	1.07727	1.18e-05	NO	YES	NO	NO	NO	NO	NO
Trim28	ENSMUSG00000005566	1.16102	0.000126722	1.47064	5.97e-14	1.07702	3.6e-06	NO	YES	NO	NO	NO	NO	NO
Pgm3	ENSMUSG00000056131	0.600076	0.0912989	0.817992	0.00373695	1.07685	0.0145139	NO	YES	NO	NO	NO	NO	NO
Lman2l	ENSMUSG00000001143	0.808793	0.00777021	0.867159	0.00225196	1.07544	0.00016674	NO	YES	NO	NO	NO	NO	NO
Zxdc	ENSMUSG00000034430	-0.00553366	0.990147	0.718701	0.0313704	1.07444	0.00175578	NO	YES	NO	YES	NO	NO	NO
Htra1	ENSMUSG00000006205	0.617717	0.0662931	1.08157	0.00161449	1.07239	3.59e-06	NO	YES	NO	NO	YES	NO	NO
Erbb2	ENSMUSG00000062312	1.07625	0.000531234	0.919814	0.000189782	1.07186	0.00142465	NO	NO	NO	NO	YES	NO	NO
Eif3c	ENSMUSG00000030738	1.36551	4.46e-06	0.944168	0.000347861	1.07045	0.00011385	NO	YES	NO	NO	NO	NO	NO
Dlat	ENSMUSG00000000168	0.569223	0.0760414	0.555115	0.0989698	1.06993	0.000154488	NO	YES	NO	NO	NO	NO	NO
Stard7	ENSMUSG00000027367	0.227292	0.46127	0.610463	0.000946356	1.06889	7.97e-08	NO	YES	NO	NO	NO	NO	NO
Larp1	ENSMUSG00000037331	0.829396	0.00423364	1.21134	2.29e-07	1.06858	6.63e-05	NO	YES	NO	NO	NO	NO	NO
Arhgap32	ENSMUSG00000041444	-0.0561395	0.916943	1.21638	0.0360181	1.06846	0.00109089	YES	YES	NO	YES	NO	NO	NO
P4ha2	ENSMUSG00000018906	0.845999	0.0327622	0.862326	0.00743602	1.06763	0.00301412	NO	YES	NO	YES	NO	NO	YES
Cab39	ENSMUSG00000036707	0.502272	0.0613526	0.419827	0.0471124	1.06652	1.08e-05	NO	YES	NO	NO	NO	NO	NO
Ncaph	ENSMUSG00000034906	0.671628	0.13092	1.20458	1.41e-07	1.06202	0.000460242	NO	YES	NO	NO	NO	NO	NO
Cavin1	ENSMUSG00000004044	1.07722	0.000628298	0.453363	0.113485	1.06195	0.000150672	NO	YES	NO	NO	NO	NO	NO
Haus5	ENSMUSG00000078762	0.437822	0.229407	1.12517	0.000362049	1.06178	0.0186144	NO	YES	NO	NO	NO	NO	NO
Ptpn9	ENSMUSG00000032290	0.552167	0.0725764	0.565172	0.0405499	1.06094	9.38e-05	NO	YES	NO	NO	NO	NO	NO
Pccb	ENSMUSG00000032527	0.507323	0.14252	1.00884	0.00770287	1.06049	0.00568534	NO	YES	NO	NO	NO	NO	NO
Fam126a	ENSMUSG00000028995	0.531784	0.252502	0.596757	0.0248421	1.05775	0.00122701	NO	YES	NO	NO	YES	NO	YES
Nfxl1	ENSMUSG00000072889	0.635	0.05724	0.0830058	0.846734	1.05687	0.00178761	NO	YES	NO	NO	NO	NO	NO
Fance	ENSMUSG00000007570	0.853959	0.0225688	1.47805	4.05e-06	1.05575	0.0037591	NO	YES	NO	NO	NO	NO	NO
Rif1	ENSMUSG00000036202	0.00740781	0.982972	1.18688	2.22e-06	1.0555	0.00637615	NO	YES	NO	NO	NO	NO	YES
Sfi1	ENSMUSG00000023764	1.0825	0.00155814	1.70307	3.49e-06	1.05445	0.0070885	NO	YES	NO	YES	NO	NO	NO
Amhr2	ENSMUSG00000023047	0.541475	0.0543081	0.515811	0.0267545	1.05424	0.000626738	NO	NO	NO	NO	YES	NO	YES
Afg3l2	ENSMUSG00000024527	0.86039	0.00317781	0.728188	0.00217775	1.05369	0.000333186	NO	YES	NO	NO	NO	NO	NO
Dennd1a	ENSMUSG00000035392	0.878095	0.0374153	0.0768598	0.862769	1.05353	0.00235203	NO	NO	NO	NO	NO	NO	NO
Galnt2l	ENSMUSG00000092329	-0.335247	0.928296	-0.301781	0.268175	1.05329	0.000289635	NO	NO	NO	NO	NO	NO	NO
Hnrnpll	ENSMUSG00000024095	0.930813	0.0017752	0.608495	0.00682122	1.05174	0.000406304	NO	YES	NO	NO	NO	NO	NO
Dars2	ENSMUSG00000026709	0.603092	0.192265	0.493314	0.164274	1.05146	0.00211837	NO	YES	NO	NO	NO	NO	NO
Ctnnd1	ENSMUSG00000034101	0.835232	0.104846	0.816787	0.00294533	1.05012	1.59e-05	NO	YES	NO	NO	NO	NO	NO
Ndufs1	ENSMUSG00000025968	0.748568	0.00963824	1.0815	4.6e-06	1.04978	1.77e-05	NO	YES	NO	NO	NO	NO	YES
Gpr153	ENSMUSG00000042804	0.520707	0.0604203	0.605731	0.014462	1.04977	0.00419717	NO	NO	NO	NO	NO	NO	YES
Ext2	ENSMUSG00000027198	0.79638	0.00917316	1.16217	9.8e-08	1.04639	3.6e-07	NO	YES	NO	NO	NO	NO	NO
Eif2ak2	ENSMUSG00000024079	0.971569	0.00462432	1.07325	0.00101345	1.04573	0.000349573	NO	YES	NO	NO	NO	NO	NO
Pwwp3a	ENSMUSG00000020156	0.548136	0.0353026	1.5422	2.33e-13	1.04539	0.000222228	NO	YES	NO	NO	NO	NO	NO
Usp5	ENSMUSG00000038429	0.83052	0.00531328	1.60483	5.92e-16	1.04486	2.42e-05	NO	YES	NO	NO	NO	NO	NO
	ENSMUSG00000100725	0.871175	0.00136721	1.13813	1.12e-09	1.04432	1.17e-08	NO	NO	NO	NO	NO	NO	NO
Ppm1f	ENSMUSG00000026181	1.25163	0.000328464	0.365712	0.484985	1.0439	0.00230255	NO	NO	NO	NO	NO	NO	YES
Git1	ENSMUSG00000011877	0.866473	0.00486505	0.533988	0.0344238	1.04311	0.000336162	NO	NO	NO	NO	NO	NO	NO
Tdrd7	ENSMUSG00000035517	0.949588	0.0243251	1.10351	0.000103916	1.04108	0.000327709	YES	YES	NO	NO	NO	NO	NO
Furin	ENSMUSG00000030530	0.748484	0.0207933	0.393889	0.265046	1.03997	0.000239763	NO	YES	NO	NO	NO	NO	NO
Cdh3	ENSMUSG00000061048	0.883543	0.0140862	0.945109	0.0114848	1.03962	0.00584194	YES	YES	NO	NO	NO	NO	YES
Prim2	ENSMUSG00000026134	0.430422	0.235152	0.404063	0.260987	1.03941	0.00450626	NO	YES	NO	NO	NO	NO	NO
Samm50	ENSMUSG00000022437	0.221953	0.599783	0.611282	0.0129287	1.03813	0.00421774	NO	YES	NO	NO	NO	NO	NO
Dlk1	ENSMUSG00000040856	0.169289	0.500339	0.87629	0.00228162	1.03783	0.000104972	NO	YES	NO	YES	NO	NO	YES
Capn2	ENSMUSG00000026509	0.736976	0.0132962	1.02092	9.3e-08	1.03574	0.000163287	NO	NO	NO	NO	NO	NO	NO
Llgl1	ENSMUSG00000020536	0.281216	0.397351	0.542302	0.00572051	1.03516	1.51e-05	NO	YES	NO	NO	NO	NO	NO
Trap1	ENSMUSG00000005981	0.697709	0.0403259	0.86665	0.000737136	1.03465	0.000731864	NO	YES	NO	NO	NO	NO	YES
Itgb1	ENSMUSG00000025809	0.840466	0.00168796	0.710728	0.00286673	1.03352	3.34e-05	NO	YES	NO	NO	NO	NO	NO
Ppp5c	ENSMUSG00000003099	-0.0404589	0.896693	0.182536	0.623428	1.03305	0.000756079	NO	YES	NO	NO	NO	NO	NO
Smtn	ENSMUSG00000020439	-0.159231	0.559666	0.673662	5.37e-05	1.0329	0.00126491	NO	YES	NO	NO	NO	NO	YES
Plcg1	ENSMUSG00000016933	0.677025	0.0545938	0.708939	0.0613787	1.03048	0.00713327	NO	NO	NO	NO	NO	NO	NO
Pkn1	ENSMUSG00000057672	0.904843	0.00206664	1.22649	1.35e-09	1.02974	0.00436416	YES	YES	NO	NO	NO	NO	NO
Ddx24	ENSMUSG00000041645	0.775322	0.0204351	0.680559	0.0347304	1.02943	0.000433975	NO	YES	NO	YES	NO	NO	NO
Gaa	ENSMUSG00000025579	0.838294	0.00623523	1.05901	0.00114837	1.02845	5.67e-05	NO	YES	NO	YES	NO	NO	YES
Slc7a5	ENSMUSG00000040010	0.110573	0.744738	0.147844	0.62982	1.02788	4.97e-06	NO	YES	NO	NO	YES	NO	YES
Man2b1	ENSMUSG00000005142	0.774735	0.121824	1.37009	0.000986179	1.02716	0.00824066	NO	YES	NO	NO	NO	NO	YES
Maged2	ENSMUSG00000025268	0.468874	0.0648312	0.590237	0.00203006	1.0264	5.17e-07	NO	YES	NO	NO	NO	NO	YES
Rangap1	ENSMUSG00000022391	1.08853	2.19e-05	1.44499	1.22e-10	1.02608	0.00129929	NO	YES	NO	NO	NO	NO	NO
Fxr2	ENSMUSG00000018765	0.322167	0.349985	0.974583	3.75e-06	1.02557	9.43e-05	NO	YES	NO	NO	NO	NO	NO
Trim37	ENSMUSG00000018548	0.609155	0.0929181	0.788618	0.000496076	1.02496	0.00209289	YES	YES	NO	NO	NO	NO	NO
Ssrp1	ENSMUSG00000027067	0.491968	0.079242	0.741186	7.55e-05	1.02469	2.46e-07	NO	YES	NO	NO	NO	NO	NO
Plcd1	ENSMUSG00000010660	1.16206	0.0256612	0.889099	0.00828648	1.02458	0.00893449	NO	YES	NO	NO	NO	NO	NO
Triobp	ENSMUSG00000033088	0.526464	0.173158	0.405073	0.0899453	1.0245	3.79e-05	NO	YES	NO	NO	NO	NO	YES
Slc20a2	ENSMUSG00000037656	0.796731	0.0312166	0.190239	0.537431	1.02073	0.000175935	NO	YES	NO	NO	NO	NO	NO
Usp7	ENSMUSG00000022710	0.173399	0.680179	0.857442	0.00525646	1.02053	0.0107222	NO	YES	NO	NO	NO	NO	NO
Pcolce	ENSMUSG00000029718	0.442701	0.098445	1.15548	5.34e-06	1.02051	7.81e-06	NO	YES	NO	NO	NO	NO	YES
Grwd1	ENSMUSG00000053801	0.528267	0.153073	0.561301	0.0463913	1.02004	0.00959345	NO	YES	NO	NO	NO	NO	NO
Inpp5f	ENSMUSG00000042105	0.778357	0.0613852	1.06777	0.00710069	1.0193	0.00341291	NO	YES	NO	NO	NO	NO	NO
Ndufv1	ENSMUSG00000037916	-0.039331	0.903944	0.889401	0.00051356	1.0186	0.00705921	NO	YES	NO	NO	NO	NO	NO
Haus8	ENSMUSG00000035439	0.784428	0.0038848	0.308959	0.298625	1.01821	7.54e-05	NO	YES	NO	NO	NO	NO	NO
Ajuba	ENSMUSG00000022178	0.700815	0.00838579	0.582241	0.00963354	1.01818	1.41e-05	NO	YES	NO	NO	NO	NO	YES
Smc2	ENSMUSG00000028312	0.781665	0.0167552	1.43529	8.75e-09	1.01771	0.000593375	NO	YES	NO	NO	NO	NO	NO
Wdr43	ENSMUSG00000041057	-0.0974282	0.792986	0.260627	0.413179	1.01666	0.00134697	YES	YES	NO	NO	NO	NO	NO
St3gal2	ENSMUSG00000031749	0.13718	0.643065	0.371701	0.0755493	1.01665	0.000258705	NO	YES	NO	NO	NO	NO	YES
Swap70	ENSMUSG00000031015	0.384604	0.324613	0.477671	0.0623646	1.01523	0.00202874	NO	YES	NO	NO	NO	NO	YES
Ccdc47	ENSMUSG00000078622	0.181793	0.496504	0.298306	0.298454	1.01482	0.000169872	NO	YES	NO	NO	NO	NO	NO
Cpt1a	ENSMUSG00000024900	1.38206	1.83e-05	1.24156	0.00727159	1.01434	0.000502022	NO	YES	NO	NO	NO	NO	NO
Plvap	ENSMUSG00000034845	-0.0899542	0.863703	0.175207	0.628785	1.01424	0.00923937	NO	YES	NO	NO	YES	NO	YES
Uhrf1	ENSMUSG00000001228	0.549409	0.028008	0.996752	2.54e-06	1.01402	0.000164632	NO	YES	NO	NO	NO	NO	NO
St6galnac4	ENSMUSG00000079442	-0.234703	0.620545	0.354366	0.260553	1.01335	0.00627771	NO	YES	NO	NO	NO	NO	NO
Plagl1	ENSMUSG00000019817	1.0563	0.00251331	0.91334	0.00204823	1.01214	0.00138223	NO	YES	NO	NO	NO	NO	YES
Mybbp1a	ENSMUSG00000040463	0.883146	0.000904433	1.31069	2.61e-05	1.01211	0.000111504	YES	YES	NO	YES	NO	NO	NO
Zmat1	ENSMUSG00000052676	0.869909	0.00432989	1.22494	6.45e-06	1.01175	0.000996018	NO	YES	NO	NO	NO	NO	NO
Eif4g3	ENSMUSG00000028760	0.158889	0.750918	1.2146	0.000248761	1.01094	0.00599892	NO	YES	NO	NO	NO	NO	NO
Vps35l	ENSMUSG00000030982	0.538416	0.0951363	0.748926	0.0099882	1.01034	0.00044954	NO	YES	NO	NO	NO	NO	NO
Klc1	ENSMUSG00000021288	0.821979	0.0164082	0.672372	0.00992203	1.00971	0.000665259	NO	YES	NO	NO	NO	NO	NO
Ttc3	ENSMUSG00000040785	0.989571	0.000362388	1.26047	1.75e-14	1.00804	0.000130744	NO	YES	NO	NO	NO	NO	YES
Eif3b	ENSMUSG00000056076	0.830536	0.00369078	1.28933	8.06e-08	1.00597	4.44e-07	NO	YES	NO	YES	NO	NO	NO
Slc2a8	ENSMUSG00000026791	0.286223	0.537374	0.533812	0.0933478	1.00494	0.0238152	NO	YES	NO	NO	NO	NO	NO
C1ra	ENSMUSG00000055172	1.14644	0.139221	0.219715	0.581247	1.00337	0.00254243	NO	YES	NO	NO	NO	NO	NO
Acly	ENSMUSG00000020917	1.22375	4.95e-06	1.26017	4.95e-09	1.00277	0.000104265	NO	YES	NO	YES	NO	NO	YES
Zbtb46	ENSMUSG00000027583	-0.500682	0.177167	0.0805994	0.775316	1.00274	0.0257574	NO	YES	NO	NO	NO	NO	NO

## Sheet: 18ONLYtarget
symbol	gene_id	l2fc_14	pvalue_14	l2fc_16	pvalue_16	l2fc_18	pvalue_18	gc_j	gc_l	gc_t_i	gc_t_t1	s_j	s_s	s_t
Lama4	ENSMUSG00000019846	0.990577	0.00179807	1.93555	5.7e-11	2.10008	9.51e-16	NO	YES	NO	NO	YES	NO	YES
Rasip1	ENSMUSG00000044562	0.416269	0.469479	0.973765	0.00108176	1.99035	1.97e-09	NO	YES	NO	YES	NO	NO	YES
Zfp777	ENSMUSG00000071477	0.257566	0.640002	1.25599	0.000728295	1.9188	8.48e-09	NO	YES	NO	NO	NO	NO	NO
Chpf	ENSMUSG00000032997	0.874489	0.00687384	1.15856	0.000163561	1.86354	8.6e-10	NO	NO	NO	NO	NO	NO	NO
Plod1	ENSMUSG00000019055	0.497204	0.0827781	1.24822	1.41e-06	1.84093	1.82e-06	NO	YES	NO	NO	NO	NO	YES
Plxnb2	ENSMUSG00000036606	0.998061	0.00520946	1.56587	1.25e-12	1.79965	8.83e-15	NO	YES	NO	NO	NO	NO	NO
Flna	ENSMUSG00000031328	0.948472	0.0111274	2.46584	2.87e-33	1.77003	1.13e-10	NO	YES	NO	NO	NO	NO	YES
Jup	ENSMUSG00000001552	0.758812	0.00707334	1.44002	1.19e-09	1.74629	1.02e-06	NO	YES	NO	NO	NO	NO	YES
Col6a1	ENSMUSG00000001119	0.781335	0.0248825	1.65578	2.61e-11	1.72909	2.52e-14	NO	YES	NO	NO	YES	YES	YES
Sf3b2	ENSMUSG00000024853	0.921208	0.000124835	1.77379	4.17e-21	1.7052	3.74e-16	NO	YES	NO	NO	NO	NO	NO
Amh	ENSMUSG00000035262	0.810488	0.0340406	1.72619	6.1e-05	1.70379	4.56e-09	NO	YES	NO	NO	YES	YES	YES
Emilin3	ENSMUSG00000050700	0.70136	0.00776225	0.988576	0.0020576	1.69284	1.01e-11	NO	NO	NO	NO	NO	NO	NO
Clstn1	ENSMUSG00000039953	0.874682	0.00142119	0.884899	0.0111763	1.68521	1.45e-09	YES	YES	NO	NO	NO	NO	NO
Morc2a	ENSMUSG00000034543	0.654188	0.131957	1.84183	3.72e-06	1.67808	1.32e-05	YES	YES	NO	NO	NO	NO	NO
Fbln1	ENSMUSG00000006369	0.684453	0.0563366	1.45543	1.02e-08	1.65133	3.19e-07	NO	YES	NO	NO	YES	YES	YES
Irf2bp2	ENSMUSG00000051495	0.542516	0.186289	1.59999	7.22e-15	1.63407	5.81e-05	NO	YES	NO	NO	NO	NO	NO
Pcdhgc3	ENSMUSG00000102918	1.19088	8.77e-05	0.7287	0.0260084	1.62727	1.91e-07	NO	YES	NO	NO	NO	NO	NO
Manba	ENSMUSG00000028164	0.87156	0.119853	1.55543	9.43e-06	1.62202	6.89e-09	NO	YES	NO	NO	NO	NO	NO
Gnaq	ENSMUSG00000024639	0.953118	0.023631	1.33371	5.01e-06	1.61727	3.41e-07	NO	YES	NO	NO	NO	NO	NO
Slfn9	ENSMUSG00000069793	1.08798	0.00167555	0.966198	0.000278622	1.59845	1.7e-11	NO	YES	NO	NO	YES	NO	NO
Rngtt	ENSMUSG00000028274	0.977953	0.00410916	1.23645	9.75e-06	1.59838	2.46e-05	NO	YES	NO	NO	NO	NO	NO
Sbf2	ENSMUSG00000038371	0.621592	0.0528792	0.885625	0.0546399	1.59784	6.61e-05	NO	YES	NO	NO	NO	NO	NO
Nav1	ENSMUSG00000009418	0.869254	0.0218086	1.64832	4.2e-05	1.59054	4.18e-11	NO	YES	NO	NO	NO	NO	NO
Myo1b	ENSMUSG00000018417	0.757666	0.0218427	1.79491	2.45e-06	1.5888	1.19e-05	NO	YES	NO	NO	YES	NO	NO
Nol4l	ENSMUSG00000061411	0.869873	0.0258157	0.648683	0.0667683	1.5734	2.99e-08	NO	YES	NO	NO	NO	NO	NO
Cand1	ENSMUSG00000020114	0.998181	0.00155772	1.56698	6.77e-08	1.56631	7.2e-11	NO	YES	NO	NO	NO	NO	NO
Pkdcc	ENSMUSG00000024247	0.773287	0.0142455	0.982714	7.17e-05	1.56061	1.04e-06	NO	YES	NO	NO	YES	NO	YES
Rnf40	ENSMUSG00000030816	0.495403	0.171532	0.815643	0.00567029	1.55718	1.61e-06	NO	YES	NO	YES	NO	NO	NO
Akap9	ENSMUSG00000040407	0.431285	0.297041	2.43197	2.05e-18	1.5571	1.12e-05	NO	YES	NO	NO	NO	NO	NO
Wrnip1	ENSMUSG00000021400	0.58343	0.0450682	0.812838	9.09e-05	1.54614	1.62e-06	NO	YES	NO	NO	NO	NO	NO
Ccdc137	ENSMUSG00000049957	0.998874	0.0020694	0.87789	0.0140183	1.54211	0.00032141	NO	NO	NO	NO	NO	NO	NO
Caprin2	ENSMUSG00000030309	0.84386	0.0143196	0.649868	0.0450857	1.54143	4.25e-05	YES	YES	NO	NO	NO	NO	NO
Pard3	ENSMUSG00000025812	0.827619	0.0213852	1.85649	1.92e-12	1.54028	1.51e-05	NO	YES	YES	NO	NO	NO	NO
Arhgap1	ENSMUSG00000027247	0.594678	0.030481	1.00861	0.000224494	1.5395	2.3e-08	NO	YES	NO	NO	NO	NO	NO
Rnf214	ENSMUSG00000042790	0.935211	0.024908	1.3143	2.83e-05	1.53859	3.01e-06	NO	YES	NO	YES	NO	NO	NO
Grb10	ENSMUSG00000020176	0.839058	0.00789576	0.647766	0.0196341	1.53087	4.28e-17	NO	YES	NO	YES	NO	NO	NO
Apbb2	ENSMUSG00000029207	0.404183	0.215368	0.645077	0.0761106	1.52814	0.0002906	NO	YES	NO	NO	NO	NO	YES
Lrp10	ENSMUSG00000022175	0.788433	0.0943766	1.04572	0.000324311	1.52272	5.18e-07	NO	YES	NO	NO	NO	NO	YES
Elmo2	ENSMUSG00000017670	0.172765	0.673514	0.969731	0.000733802	1.519	3.74e-08	NO	YES	NO	NO	NO	NO	NO
Slk	ENSMUSG00000025060	0.574212	0.237642	1.41299	9.4e-08	1.51286	4.05e-05	NO	YES	NO	NO	NO	NO	NO
Ckap5	ENSMUSG00000040549	0.846257	0.00742102	2.09593	4.39e-22	1.512	1.56e-06	NO	YES	NO	NO	NO	NO	NO
Ankhd1	ENSMUSG00000024483	0.99521	0.011672	2.09985	4.37e-13	1.50147	1.02e-07	NO	YES	NO	YES	NO	NO	NO
Polr2b	ENSMUSG00000029250	0.723201	0.0192088	1.4024	5.97e-06	1.49707	1.48e-11	YES	YES	NO	NO	NO	NO	NO
Snx9	ENSMUSG00000002365	1.05639	0.00138426	0.93384	2.15e-05	1.49289	1.75e-07	NO	YES	NO	NO	NO	NO	NO
AW551984	ENSMUSG00000038112	-0.311082	0.488064	0.132985	0.676973	1.48827	8.38e-05	NO	YES	NO	NO	YES	NO	NO
Sulf2	ENSMUSG00000006800	0.679168	0.00720074	0.962765	0.000289343	1.48759	7.03e-13	NO	YES	YES	NO	YES	NO	YES
Myo18a	ENSMUSG00000000631	0.994126	0.0186918	1.90853	3.09e-07	1.48376	5.29e-10	NO	YES	NO	NO	NO	NO	YES
Abl1	ENSMUSG00000026842	0.582385	0.139987	1.22369	1.54e-05	1.47851	1.2e-06	NO	YES	NO	NO	NO	NO	NO
Pcyt1a	ENSMUSG00000005615	0.24795	0.460181	0.868021	0.000433605	1.47786	3.18e-07	NO	YES	NO	NO	NO	NO	NO
Dag1	ENSMUSG00000039952	0.901144	0.00266261	1.1646	0.000202996	1.47595	5.75e-10	NO	YES	NO	NO	YES	YES	YES
Urgcp	ENSMUSG00000049680	0.709305	0.0227525	1.72781	3.04e-10	1.4697	0.000266471	NO	YES	NO	NO	NO	NO	NO
Phip	ENSMUSG00000032253	0.780087	0.00719129	2.14385	5.99e-24	1.46859	7.95e-07	NO	YES	YES	NO	NO	NO	NO
Zfp618	ENSMUSG00000028358	0.32104	0.476738	1.3022	2.61e-05	1.46775	1.86e-05	NO	YES	NO	YES	NO	NO	NO
Xpo6	ENSMUSG00000000131	0.657416	0.0408557	0.901924	0.000951766	1.4674	1.8e-05	YES	YES	NO	NO	NO	NO	NO
Nup214	ENSMUSG00000001855	0.34027	0.416358	1.40932	2.13e-05	1.46593	3.64e-05	NO	YES	NO	NO	NO	NO	NO
Edc4	ENSMUSG00000036270	0.799708	0.0359112	1.27742	0.000167759	1.4636	4.98e-09	NO	YES	NO	NO	NO	NO	NO
Zranb3	ENSMUSG00000036086	0.288906	0.579135	1.30919	0.000929316	1.46226	0.000207452	YES	YES	NO	NO	NO	NO	NO
Ppfibp1	ENSMUSG00000016487	0.751236	0.0105441	0.810008	1.9e-05	1.46126	1.9e-07	NO	NO	NO	NO	NO	NO	YES
Pgm1	ENSMUSG00000025791	0.415885	0.30024	1.06155	0.000183194	1.45731	2.11e-05	NO	YES	NO	NO	YES	NO	NO
Plod3	ENSMUSG00000004846	0.65896	0.068398	0.999868	6.26e-06	1.45387	2.92e-05	NO	YES	NO	NO	NO	NO	NO
Elmod2	ENSMUSG00000035151	0.8829	0.0141333	1.26382	8.81e-05	1.45299	5.7e-07	NO	NO	NO	NO	NO	NO	NO
Cul4a	ENSMUSG00000031446	0.919266	0.000562484	1.13704	3.74e-06	1.44936	8.6e-08	NO	YES	NO	NO	NO	NO	NO
Naa15	ENSMUSG00000063273	0.462992	0.208322	0.873475	0.000407418	1.44923	0.000650068	NO	YES	NO	NO	NO	NO	NO
Tyro3	ENSMUSG00000027298	0.490174	0.210963	0.691815	0.00021059	1.4364	2.05e-09	NO	YES	NO	NO	YES	YES	YES
Trim35	ENSMUSG00000022043	0.688988	0.0102015	1.15261	1.64e-07	1.43575	1.18e-08	NO	YES	NO	NO	NO	NO	YES
Clpx	ENSMUSG00000015357	0.113867	0.767012	0.715758	0.0176625	1.43239	6.56e-06	NO	YES	NO	NO	NO	NO	NO
Bglap3	ENSMUSG00000074489	0.490744	0.339161	2.36229	1.11e-09	1.43159	0.000505086	NO	YES	NO	NO	NO	NO	NO
Aacs	ENSMUSG00000029482	0.676555	0.0951577	1.44983	4.82e-06	1.43104	4.55e-05	NO	YES	NO	NO	NO	NO	NO
Add1	ENSMUSG00000029106	0.874272	0.00117418	1.4673	6.21e-18	1.42917	2.78e-09	NO	YES	NO	NO	NO	NO	NO
Fscn1	ENSMUSG00000029581	0.790163	0.0291828	0.639332	0.0397893	1.42743	3.42e-06	NO	YES	NO	NO	YES	NO	NO
Actn4	ENSMUSG00000054808	0.967865	3.8e-05	1.15575	3.12e-06	1.4243	8.04e-12	NO	YES	NO	NO	NO	NO	YES
Bcam	ENSMUSG00000002980	0.406503	0.364504	1.14372	0.000709593	1.42404	3.21e-06	NO	YES	NO	NO	NO	NO	YES
Afap1l2	ENSMUSG00000025083	0.918908	0.0240743	1.08973	0.000504727	1.42171	0.000380042	NO	NO	NO	NO	NO	NO	NO
Dgkz	ENSMUSG00000040479	0.510232	0.152466	0.479026	0.0972893	1.41569	5.37e-07	NO	YES	NO	NO	NO	NO	YES
Msn	ENSMUSG00000031207	0.87375	0.00140856	0.786309	4.47e-05	1.40558	1.4e-08	NO	YES	NO	NO	YES	NO	YES
Itgb5	ENSMUSG00000022817	0.966769	0.00163384	0.984358	2.95e-06	1.40304	5.41e-06	NO	YES	NO	NO	NO	YES	YES
Ctnnb1	ENSMUSG00000006932	0.833989	0.000340134	1.12016	1.1e-06	1.40211	2.39e-10	NO	YES	YES	NO	NO	NO	YES
Abhd5	ENSMUSG00000032540	0.938719	0.0100662	1.25852	2.64e-05	1.40207	0.000185618	NO	YES	NO	NO	NO	NO	NO
Rps6ka1	ENSMUSG00000003644	0.059669	0.855846	0.538518	0.192718	1.40058	0.000192091	NO	YES	NO	NO	NO	NO	YES
Spink10	ENSMUSG00000044176	0.825462	0.204534	2.14558	0.00271822	1.39123	0.0112627	NO	YES	NO	NO	NO	NO	NO
Ankrd50	ENSMUSG00000044864	0.94493	0.0100023	1.37584	0.000692546	1.39051	2.59e-07	NO	YES	NO	YES	NO	NO	NO
Lrp3	ENSMUSG00000001802	0.413397	0.368732	0.153927	0.725583	1.39039	3.66e-05	NO	YES	NO	NO	NO	NO	NO
Map7d1	ENSMUSG00000028849	0.619789	0.069451	0.734047	0.0273954	1.38996	7.25e-08	NO	YES	NO	NO	NO	NO	YES
Msh3	ENSMUSG00000014850	0.846528	0.00888889	1.47229	5.92e-08	1.38637	0.000311649	NO	YES	NO	NO	NO	NO	NO
Gapvd1	ENSMUSG00000026867	0.580629	0.120342	1.4809	4.51e-05	1.38505	2.01e-05	NO	YES	NO	NO	NO	NO	NO
Tbcd	ENSMUSG00000039230	0.908826	0.0196816	1.23292	0.000190078	1.38472	9.89e-05	NO	YES	NO	NO	NO	NO	NO
Nr2c2	ENSMUSG00000005893	0.688304	0.0363604	0.561557	0.0564086	1.38309	0.000176173	NO	YES	NO	NO	NO	NO	NO
Pam	ENSMUSG00000026335	0.824453	0.00356003	0.740966	0.000437605	1.38079	2.43e-06	NO	YES	YES	NO	NO	NO	NO
Phldb2	ENSMUSG00000033149	0.651038	0.0396911	1.13013	7.09e-05	1.37527	4.47e-08	NO	NO	NO	NO	NO	NO	NO
Mcm6	ENSMUSG00000026355	0.853873	0.00820434	1.16629	2.88e-07	1.37253	2.32e-09	NO	YES	NO	NO	NO	NO	NO
Zfp987	ENSMUSG00000066009	1.12887	0.114616	2.26599	0.0020651	1.36552	0.0404982	NO	YES	NO	NO	NO	NO	NO
Ap2a1	ENSMUSG00000060279	1.09156	7.95e-05	0.977238	8.31e-05	1.36233	3.46e-05	NO	YES	NO	YES	NO	NO	NO
Ctc1	ENSMUSG00000020898	0.145954	0.628814	0.669075	0.00299567	1.36088	7.13e-06	NO	YES	NO	NO	NO	NO	NO
Clcn7	ENSMUSG00000036636	0.885069	0.0111776	1.34848	8.35e-05	1.35415	2.02e-05	NO	YES	NO	NO	NO	NO	NO
Lig1	ENSMUSG00000056394	0.958844	0.00603946	1.48406	8.65e-11	1.3537	1.64e-05	NO	YES	NO	NO	NO	NO	NO
Syne2	ENSMUSG00000063450	0.89892	0.0036983	2.08904	1.73e-12	1.35352	2.53e-05	NO	YES	NO	NO	YES	NO	YES
Dock7	ENSMUSG00000028556	0.551438	0.0996693	1.86619	9.18e-14	1.35261	1.07e-05	NO	YES	NO	NO	NO	NO	NO
Eftud2	ENSMUSG00000020929	0.885873	0.000453123	1.02538	0.000158258	1.34993	3.85e-07	NO	YES	NO	NO	NO	NO	NO
Lpl	ENSMUSG00000015568	0.983295	0.00261368	1.23689	0.000110349	1.34718	0.000498049	NO	NO	NO	NO	YES	NO	YES
Rrm1	ENSMUSG00000030978	0.861742	0.00467138	1.10159	1.79e-08	1.34514	1.5e-09	NO	YES	NO	NO	NO	NO	NO
Dhx8	ENSMUSG00000034931	0.979024	0.0110747	1.60063	8.85e-05	1.34135	0.00489857	YES	YES	NO	NO	NO	NO	NO
Anxa6	ENSMUSG00000018340	0.919162	0.000903152	1.38085	6.72e-07	1.33792	5.56e-09	NO	NO	NO	NO	NO	YES	YES
Scube1	ENSMUSG00000016763	0.863715	0.00587646	1.02486	3.4e-05	1.33732	3.84e-05	NO	YES	NO	NO	YES	NO	NO
Fmnl3	ENSMUSG00000023008	0.682944	0.0301647	1.44942	1.57e-10	1.33564	6.58e-05	NO	YES	NO	NO	NO	NO	YES
Mmp2	ENSMUSG00000031740	0.865059	0.000501912	1.29717	1.27e-07	1.33442	9.87e-09	NO	YES	NO	YES	YES	NO	YES
Pak2	ENSMUSG00000022781	0.866972	0.00529285	2.06547	1.15e-15	1.33344	0.000187618	NO	YES	NO	NO	NO	NO	NO
Hadha	ENSMUSG00000025745	0.434703	0.175608	0.814201	0.00215899	1.3302	2.11e-06	NO	YES	NO	NO	NO	NO	YES
Atp9a	ENSMUSG00000027546	0.782307	0.0166946	1.05604	0.00138089	1.32722	7.62e-05	NO	YES	NO	YES	NO	NO	NO
Phf20	ENSMUSG00000038116	0.408392	0.412989	2.28797	7.62e-17	1.32153	0.000188844	YES	YES	NO	NO	NO	NO	NO
Entpd1	ENSMUSG00000048120	1.74732	0.00425669	0.465191	0.384161	1.31995	0.00111712	NO	YES	NO	NO	NO	NO	YES
Spata2	ENSMUSG00000047030	0.370235	0.243897	0.943259	0.00183612	1.31594	0.000173356	NO	YES	NO	NO	NO	NO	NO
Col9a2	ENSMUSG00000028626	0.624147	0.0734018	1.23676	0.00326933	1.31564	0.000489839	NO	YES	NO	NO	NO	NO	NO
Vwa5a	ENSMUSG00000023186	0.726393	0.0761257	0.604897	0.238307	1.31487	0.000122389	NO	YES	NO	NO	NO	NO	NO
Ubtf	ENSMUSG00000020923	0.853431	0.00431481	1.41604	2.37e-10	1.31135	6.83e-05	NO	YES	NO	NO	NO	NO	NO
Xpnpep1	ENSMUSG00000025027	0.677539	0.0735978	1.06472	0.0194465	1.3104	0.000686413	NO	YES	NO	NO	NO	NO	NO
Rcc2	ENSMUSG00000040945	0.94872	8.13e-05	1.01045	1.03e-05	1.30977	1.21e-10	YES	YES	NO	NO	NO	NO	NO
Isyna1	ENSMUSG00000019139	0.57845	0.0188322	0.88619	0.00114978	1.30728	1.92e-06	NO	YES	NO	NO	YES	NO	YES
Bdp1	ENSMUSG00000049658	0.768369	0.101175	1.74886	1.39e-07	1.30273	0.00816477	NO	YES	NO	NO	NO	NO	NO
Axl	ENSMUSG00000002602	0.667755	0.0278639	0.697191	0.0213355	1.30106	3.5e-10	NO	YES	NO	NO	YES	NO	YES
Mfn1	ENSMUSG00000027668	0.974791	0.00827621	1.31333	4.9e-06	1.30005	0.00010833	NO	YES	NO	NO	NO	NO	NO
Esam	ENSMUSG00000001946	-0.891144	0.0618246	0.219359	0.524465	1.29654	0.000598755	NO	YES	NO	NO	NO	NO	YES
Osbpl11	ENSMUSG00000022807	0.991934	0.000885961	0.940378	0.000522317	1.29484	0.000227658	NO	YES	NO	NO	YES	NO	YES
Slc49a4	ENSMUSG00000022848	0.105682	0.778395	0.423678	0.20796	1.29215	2.8e-06	NO	NO	NO	NO	NO	NO	NO
Kcnk3	ENSMUSG00000049265	0.526402	0.182885	0.333558	0.275018	1.2887	3.64e-05	NO	YES	NO	NO	NO	NO	YES
Ap3d1	ENSMUSG00000020198	0.527176	0.0888189	0.514553	0.140696	1.28857	2.85e-05	NO	YES	NO	NO	NO	NO	NO
Sdha	ENSMUSG00000021577	0.788819	0.00500069	1.4033	3.34e-12	1.28206	5.62e-09	NO	YES	NO	NO	NO	NO	YES
Kyat3	ENSMUSG00000040213	0.962656	0.017496	0.856094	0.0204712	1.28095	0.014779	NO	YES	NO	NO	NO	NO	NO
Rnf20	ENSMUSG00000028309	1.65135	3.28e-05	0.972038	0.00366091	1.27843	0.000120762	NO	YES	NO	NO	NO	NO	NO
Mprip	ENSMUSG00000005417	0.335893	0.267876	0.172935	0.310894	1.27553	6.06e-06	NO	YES	NO	NO	NO	NO	NO
Ncoa5	ENSMUSG00000039804	0.109079	0.74462	0.728665	0.0105556	1.27377	0.00267456	NO	YES	NO	NO	NO	NO	NO
Igfbp5	ENSMUSG00000026185	1.20745	2.44e-05	0.996053	0.000166329	1.27255	5.94e-05	NO	NO	NO	NO	YES	NO	NO
Sema6d	ENSMUSG00000027200	0.411814	0.524241	-0.133938	0.624522	1.27223	4.12e-05	NO	YES	NO	NO	NO	NO	YES
Tmem132a	ENSMUSG00000024736	0.837121	0.0527908	1.21621	2.45e-06	1.2696	2.1e-06	NO	NO	NO	NO	NO	NO	NO
Prrc2c	ENSMUSG00000040225	0.608683	0.107339	2.21241	2.24e-19	1.26883	9.09e-05	NO	YES	NO	NO	NO	NO	NO
Lsg1	ENSMUSG00000022538	0.673654	0.0401496	0.658485	0.0277933	1.26829	0.000140209	NO	YES	NO	NO	NO	NO	NO
Selenon	ENSMUSG00000050989	0.0661468	0.866027	0.363449	0.160989	1.26756	2.75e-06	NO	YES	NO	NO	NO	NO	YES
Aff4	ENSMUSG00000049470	0.912192	0.00119337	1.83523	7.28e-14	1.26541	0.000845305	NO	YES	YES	NO	NO	NO	NO
Heatr3	ENSMUSG00000031657	0.694502	0.0553543	0.789772	0.000844507	1.2601	8.44e-05	NO	YES	NO	NO	NO	NO	NO
Atic	ENSMUSG00000026192	0.770921	0.0384882	1.35233	6.06e-05	1.25604	0.0057776	YES	YES	NO	NO	NO	NO	NO
Snx18	ENSMUSG00000042364	0.927545	0.00189474	0.911213	9.47e-07	1.24975	7.91e-06	NO	YES	NO	NO	NO	NO	NO
Tril	ENSMUSG00000043496	0.686406	0.00778671	0.792653	0.000354372	1.24609	4.28e-07	NO	NO	NO	NO	NO	NO	YES
Ccdc102a	ENSMUSG00000063605	0.649326	0.142172	0.582558	0.0492232	1.24569	0.000772481	NO	YES	NO	NO	NO	NO	NO
Arap1	ENSMUSG00000032812	0.917003	0.00226092	1.46865	2.22e-09	1.24267	8.66e-08	NO	YES	NO	NO	NO	NO	YES
Pex5	ENSMUSG00000005069	0.736094	0.0227231	1.24579	0.000102658	1.23961	0.000100159	NO	YES	NO	NO	NO	NO	NO
Hk1	ENSMUSG00000037012	0.882615	0.0110906	1.61455	1.93e-07	1.23684	5.15e-06	NO	YES	NO	NO	NO	NO	NO
Pbrm1	ENSMUSG00000042323	0.862753	0.00198428	1.79973	3.09e-14	1.23541	7.17e-06	NO	YES	YES	NO	NO	NO	NO
Rbm15b	ENSMUSG00000074102	0.592701	0.0283038	0.557059	0.0240619	1.23476	2.16e-07	NO	YES	NO	NO	NO	NO	NO
Qsox2	ENSMUSG00000036327	1.14746	0.000925897	0.704138	0.0112242	1.23473	0.00024433	NO	YES	NO	NO	YES	NO	NO
Oat	ENSMUSG00000030934	0.407644	0.211257	0.942293	0.00135834	1.23196	7.61e-08	NO	YES	NO	NO	NO	NO	NO
Phactr1	ENSMUSG00000054728	1.0997	0.0666012	2.40104	1.05e-05	1.23187	0.0233516	NO	YES	NO	YES	NO	NO	NO
Hdac5	ENSMUSG00000008855	1.45543	5.91e-07	0.807017	0.00404303	1.22901	4.59e-06	NO	YES	NO	YES	NO	NO	NO
Ints7	ENSMUSG00000037461	0.87829	0.000737535	0.506635	0.139384	1.22665	1.11e-06	YES	YES	NO	NO	NO	NO	NO
Scfd2	ENSMUSG00000062110	1.34342	0.00757989	0.409959	0.392424	1.22486	0.00122041	NO	YES	NO	NO	NO	NO	NO
Zfp229	ENSMUSG00000061544	0.958402	0.015934	1.29018	3.78e-05	1.22486	0.00329285	NO	YES	NO	NO	NO	NO	NO
Maob	ENSMUSG00000040147	0.199395	0.830892	0.123801	0.802918	1.22319	0.00220925	NO	YES	NO	NO	NO	NO	YES
Fgfr1	ENSMUSG00000031565	0.944762	0.00429508	1.06773	0.000538991	1.21951	9.04e-05	NO	YES	NO	NO	NO	NO	YES
Lrrn2	ENSMUSG00000026443	-0.117316	0.901826	0.304579	0.410305	1.2191	0.00357181	NO	NO	NO	NO	NO	NO	NO
Nrip1	ENSMUSG00000048490	0.843739	0.0155811	1.10639	8.75e-06	1.21769	0.00054797	NO	YES	NO	NO	NO	NO	NO
Ckap4	ENSMUSG00000046841	0.520408	0.120941	0.750023	0.0014879	1.21645	2.7e-10	NO	YES	NO	NO	NO	NO	YES
Limd1	ENSMUSG00000025239	0.67755	0.0288234	0.295819	0.386969	1.21643	1.2e-08	NO	YES	NO	NO	NO	NO	NO
Tcf4	ENSMUSG00000053477	0.542954	0.121886	0.843817	0.0175268	1.21614	0.000271491	NO	YES	NO	NO	YES	NO	NO
Espn	ENSMUSG00000028943	0.755197	0.0557825	0.820769	0.00336775	1.21573	0.00076912	NO	YES	NO	YES	NO	NO	YES
Pgm2	ENSMUSG00000029171	0.283847	0.586819	0.118221	0.729528	1.21563	0.00125683	NO	YES	NO	NO	NO	NO	NO
Lpin2	ENSMUSG00000024052	0.251994	0.434674	0.906351	0.000817486	1.21548	0.00220507	NO	YES	NO	NO	NO	NO	YES
Anapc2	ENSMUSG00000026965	0.853978	0.0248696	1.23109	1.99e-09	1.21513	1.41e-06	NO	YES	NO	NO	NO	NO	NO
Mcm4	ENSMUSG00000022673	0.958281	0.00403819	1.1788	2.2e-06	1.21511	0.00010591	NO	YES	NO	NO	NO	NO	NO
Loxl1	ENSMUSG00000032334	0.391721	0.340402	0.741424	0.0239383	1.21471	0.000115931	NO	YES	NO	NO	NO	NO	YES
Med16	ENSMUSG00000013833	0.679207	0.0228093	1.13051	0.000764563	1.21147	0.000107847	NO	YES	NO	NO	NO	NO	NO
Fkbp9	ENSMUSG00000029781	0.503399	0.135655	0.710467	0.00300431	1.2097	2.2e-08	NO	YES	NO	NO	NO	YES	YES
Pkd2	ENSMUSG00000034462	0.418116	0.269247	0.826537	0.0178255	1.20943	5.15e-07	NO	NO	NO	NO	NO	NO	NO
Prpf40b	ENSMUSG00000023007	-0.308517	0.365655	0.139673	0.572272	1.20856	9.22e-06	NO	YES	NO	YES	NO	NO	NO
Srpx	ENSMUSG00000090084	-0.481299	0.608381	1.19676	0.0187556	1.20488	0.0425966	NO	NO	NO	NO	NO	NO	NO
Chaf1a	ENSMUSG00000002835	0.825896	0.0115009	1.25699	4.31e-09	1.20459	0.000369907	NO	YES	NO	NO	NO	NO	NO
Phrf1	ENSMUSG00000038611	0.400694	0.24582	1.15725	1.49e-07	1.2037	2.49e-05	NO	YES	NO	NO	NO	NO	NO
Nckap1	ENSMUSG00000027002	1.20282	1.99e-06	0.734302	0.0167761	1.20257	7.83e-09	NO	YES	NO	NO	NO	NO	NO
Aff3	ENSMUSG00000037138	0.41254	0.238833	1.25484	1.52e-10	1.20226	1.23e-05	NO	YES	NO	NO	NO	NO	YES
Tpr	ENSMUSG00000006005	0.813114	0.0338153	2.30279	4.26e-16	1.20113	2.17e-05	NO	YES	NO	NO	NO	NO	NO
Cryzl2	ENSMUSG00000033488	0.852471	0.0163607	1.06537	4.38e-05	1.20103	0.00196105	NO	YES	NO	NO	NO	NO	YES
Rnpep	ENSMUSG00000041926	0.837453	0.0891727	1.10677	0.000115956	1.20077	0.000432073	NO	YES	NO	NO	NO	NO	YES
Ece1	ENSMUSG00000057530	0.542623	0.196319	0.653902	0.0194461	1.1997	2.69e-05	NO	YES	NO	NO	NO	NO	YES
Tbl3	ENSMUSG00000040688	0.8005	0.0110207	1.67109	9.21e-07	1.1996	0.000809997	NO	YES	NO	NO	NO	NO	NO
Dffa	ENSMUSG00000028974	0.397568	0.306614	0.645069	0.00819387	1.19894	0.0043655	NO	YES	NO	NO	NO	NO	NO
Myo1c	ENSMUSG00000017774	0.948489	0.0225443	1.45916	3.56e-08	1.19361	0.000519587	NO	YES	NO	NO	NO	NO	NO
Topbp1	ENSMUSG00000032555	0.925244	0.00468785	1.16878	8.98e-09	1.19267	0.000128581	NO	YES	NO	NO	NO	NO	NO
P3h1	ENSMUSG00000028641	0.322027	0.287453	1.04811	9.01e-06	1.19146	0.00150868	NO	YES	NO	NO	NO	NO	NO
Nagpa	ENSMUSG00000023143	0.631267	0.255619	0.263093	0.32785	1.18988	0.000817633	NO	YES	NO	NO	NO	NO	NO
Dbn1	ENSMUSG00000034675	0.944707	0.000112598	0.878665	0.000510528	1.18783	4.11e-07	NO	YES	NO	NO	NO	NO	NO
Fam91a1	ENSMUSG00000037119	0.832055	0.00530662	1.16968	0.000118201	1.18401	6.17e-07	YES	YES	YES	NO	NO	NO	NO
Mad1l1	ENSMUSG00000029554	0.675337	0.0695419	0.925385	0.00924283	1.18356	0.000335628	NO	YES	NO	NO	NO	NO	NO
Sel1l3	ENSMUSG00000029189	0.697263	0.38214	0.92685	0.0378222	1.18311	0.00016442	NO	NO	NO	NO	YES	YES	YES
Ddi2	ENSMUSG00000078515	0.872381	0.0137987	0.713899	0.07104	1.18298	6.24e-05	NO	YES	NO	NO	NO	NO	NO
Tdrd9	ENSMUSG00000054003	0.864817	0.337287	1.07678	0.0348992	1.18229	3.98e-05	YES	YES	NO	YES	NO	NO	NO
Snx17	ENSMUSG00000029146	0.657555	0.0550147	0.986677	0.000227572	1.18217	3.61e-06	NO	YES	NO	NO	NO	NO	NO
Wdr31	ENSMUSG00000028391	0.938778	0.0117153	1.00588	0.0030216	1.18189	0.00100267	YES	YES	NO	NO	NO	NO	NO
Hspa12b	ENSMUSG00000074793	0.39035	0.41201	0.978784	0.00865476	1.18175	0.000761346	NO	NO	NO	NO	NO	NO	YES
Bbx	ENSMUSG00000022641	0.760742	0.0595719	1.17088	0.000162754	1.18011	5.76e-05	NO	YES	NO	YES	NO	NO	NO
Exoc7	ENSMUSG00000020792	0.613563	0.0296999	0.734976	0.0166074	1.17968	7.55e-05	NO	YES	NO	NO	NO	NO	NO
Mars1	ENSMUSG00000040354	0.981353	0.00275428	1.37428	1.45e-05	1.17599	0.000694871	YES	YES	NO	NO	NO	NO	NO
Galk2	ENSMUSG00000027207	-0.124941	0.810724	0.566373	0.120772	1.17306	0.000456705	NO	YES	NO	NO	NO	NO	NO
Dgcr8	ENSMUSG00000022718	0.742807	0.0545067	0.771919	0.00188607	1.16803	0.00081107	NO	YES	NO	NO	NO	NO	NO
Zfp532	ENSMUSG00000042439	0.128108	0.817014	0.491575	0.234681	1.16769	0.000196473	NO	YES	NO	NO	NO	NO	NO
Snx14	ENSMUSG00000032422	0.999863	0.000924046	0.552778	0.056536	1.16745	9.63e-05	NO	YES	NO	NO	NO	NO	NO
Pltp	ENSMUSG00000017754	0.1623	0.62835	0.361648	0.168996	1.16742	0.00192168	NO	YES	NO	NO	YES	NO	YES
Stat5b	ENSMUSG00000020919	0.860753	0.0353957	0.489556	0.259158	1.16428	0.000171638	NO	YES	NO	NO	NO	NO	NO
Nubpl	ENSMUSG00000035142	0.917867	0.0256494	2.00693	3.15e-09	1.16332	0.0254138	NO	YES	NO	NO	NO	NO	NO
Ppp1r13b	ENSMUSG00000021285	0.489288	0.219514	1.01417	0.00011545	1.16252	0.000684234	NO	YES	NO	NO	NO	NO	YES
Nup107	ENSMUSG00000052798	0.555717	0.0857959	1.08414	5.19e-05	1.16136	1.02e-05	YES	YES	NO	NO	NO	NO	NO
Galnt2	ENSMUSG00000089704	0.42707	0.138423	0.490458	0.0733474	1.1596	6.54e-05	NO	NO	NO	NO	NO	NO	NO
Arx	ENSMUSG00000035277	0.73815	0.000999454	0.926296	0.000535041	1.15923	4.73e-08	NO	NO	NO	NO	NO	YES	YES
Supt5	ENSMUSG00000003435	1.06092	0.0162672	0.905835	0.000415414	1.15811	0.0024068	NO	YES	NO	NO	NO	NO	NO
Etv5	ENSMUSG00000013089	0.423606	0.14833	0.58938	0.0533147	1.15696	0.000604329	NO	YES	NO	NO	NO	NO	NO
Hsd11b2	ENSMUSG00000031891	0.757291	0.0153518	0.985638	0.00128129	1.15692	0.00185171	NO	YES	NO	NO	YES	NO	YES
Med23	ENSMUSG00000019984	0.90089	0.029427	1.37924	5.02e-05	1.15525	0.00056857	NO	YES	NO	YES	NO	NO	NO
Nploc4	ENSMUSG00000039703	0.398847	0.120504	0.811455	0.000420742	1.14873	2.45e-05	NO	YES	NO	NO	NO	NO	NO
Rad54l	ENSMUSG00000028702	0.247273	0.441624	0.144126	0.595466	1.1446	0.000130258	YES	YES	NO	NO	NO	NO	NO
Aars2	ENSMUSG00000023938	1.31835	0.00432404	0.64807	0.328969	1.144	0.00994356	NO	YES	NO	NO	NO	NO	NO
Dpysl3	ENSMUSG00000024501	0.626527	0.155786	1.1683	0.00112524	1.14399	3.06e-05	NO	YES	NO	NO	NO	NO	YES
Anapc4	ENSMUSG00000029176	0.523582	0.0643662	0.925495	5.38e-05	1.1425	2.21e-05	NO	NO	NO	NO	NO	NO	NO
Nr2f6	ENSMUSG00000002393	0.764492	0.0223407	0.651516	0.00253279	1.14103	0.0004886	NO	YES	NO	NO	NO	NO	NO
Ptk2	ENSMUSG00000022607	0.655438	0.0651965	0.494648	0.0371344	1.1392	0.00117017	NO	YES	NO	NO	NO	NO	NO
Osbpl5	ENSMUSG00000037606	1.40243	0.000132672	0.7901	0.00530484	1.13906	0.0447586	NO	NO	NO	NO	NO	NO	NO
Zc3h18	ENSMUSG00000017478	0.978532	0.0112925	1.48063	2.87e-06	1.13723	0.00107095	NO	YES	NO	NO	NO	NO	NO
Cpe	ENSMUSG00000037852	0.697654	0.0186944	1.06799	2.12e-05	1.13493	1.92e-08	NO	YES	NO	NO	YES	NO	YES
Smc1a	ENSMUSG00000041133	0.896937	0.00892505	0.974588	0.000378771	1.13219	0.000575078	NO	YES	NO	NO	NO	NO	YES
Pdia4	ENSMUSG00000025823	0.755366	0.00682937	0.853259	3.29e-05	1.13128	3.79e-06	NO	YES	NO	NO	NO	NO	NO
Pacsin3	ENSMUSG00000027257	0.0168554	0.981026	0.45418	0.103311	1.13069	0.000988192	NO	YES	NO	NO	NO	NO	YES
Tbxa2r	ENSMUSG00000034881	0.521696	0.393704	-0.0338449	0.947788	1.13025	0.0157329	NO	YES	NO	NO	NO	NO	YES
Afdn	ENSMUSG00000068036	0.612071	0.10681	1.77781	6.28e-07	1.13017	0.0212129	NO	YES	NO	NO	NO	NO	YES
Oga	ENSMUSG00000025220	0.89319	0.00108025	1.06446	3.6e-05	1.12941	6.08e-06	NO	YES	NO	NO	NO	NO	NO
Nfic	ENSMUSG00000055053	0.640632	0.0266694	0.608249	0.0172943	1.12938	4.59e-05	NO	YES	NO	NO	NO	NO	YES
Tgfbr2	ENSMUSG00000032440	-0.0433451	0.911708	-0.248309	0.558074	1.12929	5.08e-06	NO	NO	NO	NO	NO	NO	YES
Ehd4	ENSMUSG00000027293	1.06073	0.00632839	0.692684	0.171834	1.12882	0.00079474	NO	YES	NO	NO	YES	NO	YES
Tmem135	ENSMUSG00000039428	0.446196	0.25556	1.12757	6.22e-05	1.12872	0.00455535	NO	NO	NO	NO	NO	NO	NO
Wdr4	ENSMUSG00000024037	0.444827	0.343106	0.293102	0.27902	1.12864	0.000132188	NO	YES	NO	NO	NO	NO	NO
Parg	ENSMUSG00000021911	0.357669	0.362805	1.08911	7e-06	1.12782	0.00176839	YES	YES	NO	NO	NO	NO	NO
Prpf6	ENSMUSG00000002455	1.47909	1.38e-06	0.984665	0.000342399	1.12751	0.0034554	NO	YES	NO	YES	NO	NO	NO
Ndor1	ENSMUSG00000006471	-0.51769	0.230871	-0.224235	0.629187	1.12675	0.00142923	YES	YES	NO	NO	NO	NO	NO
Skiv2l	ENSMUSG00000040356	0.200244	0.651095	1.01792	0.00044555	1.12573	0.000839585	NO	YES	NO	NO	NO	NO	NO
Ap2a2	ENSMUSG00000002957	0.948483	0.00549674	1.12252	7.21e-10	1.12369	0.000111662	NO	YES	NO	YES	NO	NO	NO
Smc3	ENSMUSG00000024974	0.91107	0.00107264	1.38108	1.58e-07	1.12294	0.000104231	NO	YES	NO	NO	NO	NO	NO
Fto	ENSMUSG00000055932	0.950556	0.00117151	0.700214	0.00395721	1.12237	1.47e-06	NO	YES	NO	NO	NO	NO	NO
Psmd1	ENSMUSG00000026229	0.838791	0.000554252	0.950343	2.36e-05	1.12189	1.36e-08	NO	YES	NO	NO	NO	NO	NO
Rrp1	ENSMUSG00000061032	0.951875	0.000556915	0.867722	0.000424424	1.12107	5.95e-07	NO	YES	NO	NO	NO	NO	NO
Obsl1	ENSMUSG00000026211	0.740369	0.0123273	1.66693	9.62e-21	1.11947	1.2e-07	NO	YES	NO	NO	NO	NO	YES
Mybl2	ENSMUSG00000017861	0.18864	0.558813	0.699361	0.0860042	1.11887	0.0077924	YES	YES	NO	NO	NO	NO	NO
Agps	ENSMUSG00000042410	0.611912	0.115054	0.62368	0.0016291	1.11367	0.000962897	NO	NO	NO	NO	NO	NO	NO
Usp10	ENSMUSG00000031826	0.736572	0.0103355	0.544574	0.00884326	1.11166	0.000522124	NO	YES	NO	NO	NO	NO	NO
Ctbp2	ENSMUSG00000030970	0.442139	0.228258	0.557254	0.0528721	1.11135	0.00311073	NO	YES	NO	NO	NO	NO	NO
Thop1	ENSMUSG00000004929	0.513028	0.0823505	0.704177	0.000168702	1.11065	2.19e-06	YES	YES	NO	NO	NO	NO	NO
Sirt1	ENSMUSG00000020063	0.69503	0.0542244	1.3489	6.93e-07	1.10939	0.00967942	NO	YES	NO	NO	NO	NO	NO
Chsy1	ENSMUSG00000032640	0.444653	0.194556	0.700198	0.00107623	1.10926	8.1e-06	NO	NO	NO	NO	NO	NO	YES
Pik3r2	ENSMUSG00000031834	0.0027582	0.994484	0.39351	0.0667002	1.10564	1.1e-05	NO	NO	NO	NO	NO	NO	NO
Sec31a	ENSMUSG00000035325	0.564619	0.0487322	0.628178	0.0173833	1.10502	6.96e-05	NO	YES	NO	NO	NO	NO	NO
Sparcl1	ENSMUSG00000029309	0.583122	0.0752617	0.332624	0.278908	1.10407	0.000240337	NO	YES	NO	NO	NO	NO	NO
Oplah	ENSMUSG00000022562	0.432389	0.296158	0.408559	0.135274	1.10195	0.00123302	NO	YES	NO	NO	NO	NO	NO
Letm1	ENSMUSG00000005299	0.996695	0.000706731	0.916247	2.1e-05	1.10154	9.03e-06	YES	YES	NO	NO	NO	NO	NO
Luzp1	ENSMUSG00000001089	0.786229	0.0303208	1.08805	0.000143093	1.10086	0.000240925	NO	YES	NO	NO	NO	NO	NO
Agrn	ENSMUSG00000041936	0.55399	0.1277	2.12183	3.99e-13	1.10005	8.21e-05	NO	YES	NO	NO	NO	NO	YES
Kdm5b	ENSMUSG00000042207	0.76132	0.015317	1.70064	1.14e-08	1.0986	2.56e-06	NO	YES	NO	NO	NO	NO	NO
Oaf	ENSMUSG00000032014	0.0669502	0.8574	0.372854	0.195717	1.09809	0.00503132	NO	YES	NO	NO	YES	NO	YES
Gars	ENSMUSG00000029777	0.571419	0.0488949	0.699137	0.000399772	1.09683	1.33e-05	NO	YES	NO	YES	NO	NO	NO
Atp5a1	ENSMUSG00000025428	0.613451	0.0140532	0.991839	2.57e-07	1.09641	2e-07	NO	YES	NO	NO	NO	NO	YES
Wwp2	ENSMUSG00000031930	0.439802	0.267689	1.30347	0.000108322	1.09299	0.00119803	NO	YES	NO	NO	YES	NO	NO
Fez2	ENSMUSG00000056121	0.814763	0.0213266	0.964018	0.00416455	1.0901	0.000713403	NO	YES	NO	NO	NO	NO	NO
Impdh2	ENSMUSG00000062867	0.220712	0.420905	0.699944	0.00255246	1.08978	0.000673917	NO	YES	NO	NO	NO	NO	YES
Afap1	ENSMUSG00000029094	1.03928	0.00107752	0.76277	0.000762413	1.08908	0.000333093	NO	NO	NO	NO	NO	NO	NO
Olfml2b	ENSMUSG00000038463	0.218969	0.602289	0.624519	0.0267849	1.08851	0.000119126	NO	YES	NO	NO	NO	NO	NO
Fanca	ENSMUSG00000032815	0.676951	0.135667	1.18065	0.00545812	1.08756	0.00332277	NO	YES	NO	NO	NO	NO	NO
Lamb2	ENSMUSG00000052911	-0.209796	0.632097	0.992059	8.57e-05	1.0867	0.000708796	NO	YES	NO	NO	NO	NO	NO
Sec23a	ENSMUSG00000020986	0.826656	0.00456072	0.721868	0.000927844	1.08661	1.69e-06	NO	YES	NO	NO	NO	NO	NO
Hspa9	ENSMUSG00000024359	0.799357	0.00116625	0.99778	2.23e-07	1.08426	1.93e-06	NO	YES	NO	NO	NO	NO	YES
Kif24	ENSMUSG00000028438	1.05427	0.00490049	0.615297	0.101589	1.08396	0.00565815	YES	YES	NO	NO	NO	NO	NO
Arhgef1	ENSMUSG00000040940	0.243229	0.559955	0.946228	4.47e-05	1.08169	0.000352482	NO	YES	NO	NO	NO	NO	YES
Sh3tc2	ENSMUSG00000045629	0.790094	0.0117514	0.46368	0.12626	1.08167	0.00362578	NO	YES	NO	NO	YES	YES	NO
Mbtps1	ENSMUSG00000031835	0.746103	0.00722063	0.406897	0.0656794	1.07986	0.000175749	NO	YES	NO	NO	NO	NO	NO
Clpb	ENSMUSG00000001829	0.254905	0.528618	0.594627	0.0579158	1.07967	0.0478092	YES	YES	NO	NO	NO	NO	NO
Septin9	ENSMUSG00000059248	0.52795	0.123048	0.545402	0.0273886	1.07949	0.000592822	NO	YES	NO	YES	NO	NO	NO
Sec24c	ENSMUSG00000039367	0.606471	0.0781251	0.689827	0.00259733	1.07801	2.35e-05	NO	YES	NO	NO	NO	NO	NO
Tcf12	ENSMUSG00000032228	0.185106	0.562952	0.375306	0.050093	1.07727	1.18e-05	NO	YES	NO	NO	NO	NO	NO
Pgm3	ENSMUSG00000056131	0.600076	0.0912989	0.817992	0.00373695	1.07685	0.0145139	NO	YES	NO	NO	NO	NO	NO
Lman2l	ENSMUSG00000001143	0.808793	0.00777021	0.867159	0.00225196	1.07544	0.00016674	NO	YES	NO	NO	NO	NO	NO
Zxdc	ENSMUSG00000034430	-0.00553366	0.990147	0.718701	0.0313704	1.07444	0.00175578	NO	YES	NO	YES	NO	NO	NO
Htra1	ENSMUSG00000006205	0.617717	0.0662931	1.08157	0.00161449	1.07239	3.59e-06	NO	YES	NO	NO	YES	NO	NO
Erbb2	ENSMUSG00000062312	1.07625	0.000531234	0.919814	0.000189782	1.07186	0.00142465	NO	NO	NO	NO	YES	NO	NO
Eif3c	ENSMUSG00000030738	1.36551	4.46e-06	0.944168	0.000347861	1.07045	0.00011385	NO	YES	NO	NO	NO	NO	NO
Dlat	ENSMUSG00000000168	0.569223	0.0760414	0.555115	0.0989698	1.06993	0.000154488	NO	YES	NO	NO	NO	NO	NO
Stard7	ENSMUSG00000027367	0.227292	0.46127	0.610463	0.000946356	1.06889	7.97e-08	NO	YES	NO	NO	NO	NO	NO
Larp1	ENSMUSG00000037331	0.829396	0.00423364	1.21134	2.29e-07	1.06858	6.63e-05	NO	YES	NO	NO	NO	NO	NO
Arhgap32	ENSMUSG00000041444	-0.0561395	0.916943	1.21638	0.0360181	1.06846	0.00109089	YES	YES	NO	YES	NO	NO	NO
P4ha2	ENSMUSG00000018906	0.845999	0.0327622	0.862326	0.00743602	1.06763	0.00301412	NO	YES	NO	YES	NO	NO	YES
Cab39	ENSMUSG00000036707	0.502272	0.0613526	0.419827	0.0471124	1.06652	1.08e-05	NO	YES	NO	NO	NO	NO	NO
Ncaph	ENSMUSG00000034906	0.671628	0.13092	1.20458	1.41e-07	1.06202	0.000460242	NO	YES	NO	NO	NO	NO	NO
Cavin1	ENSMUSG00000004044	1.07722	0.000628298	0.453363	0.113485	1.06195	0.000150672	NO	YES	NO	NO	NO	NO	NO
Haus5	ENSMUSG00000078762	0.437822	0.229407	1.12517	0.000362049	1.06178	0.0186144	NO	YES	NO	NO	NO	NO	NO
Ptpn9	ENSMUSG00000032290	0.552167	0.0725764	0.565172	0.0405499	1.06094	9.38e-05	NO	YES	NO	NO	NO	NO	NO
Pccb	ENSMUSG00000032527	0.507323	0.14252	1.00884	0.00770287	1.06049	0.00568534	NO	YES	NO	NO	NO	NO	NO
Fam126a	ENSMUSG00000028995	0.531784	0.252502	0.596757	0.0248421	1.05775	0.00122701	NO	YES	NO	NO	YES	NO	YES
Nfxl1	ENSMUSG00000072889	0.635	0.05724	0.0830058	0.846734	1.05687	0.00178761	NO	YES	NO	NO	NO	NO	NO
Fance	ENSMUSG00000007570	0.853959	0.0225688	1.47805	4.05e-06	1.05575	0.0037591	NO	YES	NO	NO	NO	NO	NO
Rif1	ENSMUSG00000036202	0.00740781	0.982972	1.18688	2.22e-06	1.0555	0.00637615	NO	YES	NO	NO	NO	NO	YES
Amhr2	ENSMUSG00000023047	0.541475	0.0543081	0.515811	0.0267545	1.05424	0.000626738	NO	NO	NO	NO	YES	NO	YES
Afg3l2	ENSMUSG00000024527	0.86039	0.00317781	0.728188	0.00217775	1.05369	0.000333186	NO	YES	NO	NO	NO	NO	NO
Dennd1a	ENSMUSG00000035392	0.878095	0.0374153	0.0768598	0.862769	1.05353	0.00235203	NO	NO	NO	NO	NO	NO	NO
Galnt2l	ENSMUSG00000092329	-0.335247	0.928296	-0.301781	0.268175	1.05329	0.000289635	NO	NO	NO	NO	NO	NO	NO
Hnrnpll	ENSMUSG00000024095	0.930813	0.0017752	0.608495	0.00682122	1.05174	0.000406304	NO	YES	NO	NO	NO	NO	NO
Dars2	ENSMUSG00000026709	0.603092	0.192265	0.493314	0.164274	1.05146	0.00211837	NO	YES	NO	NO	NO	NO	NO
Ctnnd1	ENSMUSG00000034101	0.835232	0.104846	0.816787	0.00294533	1.05012	1.59e-05	NO	YES	NO	NO	NO	NO	NO
Ndufs1	ENSMUSG00000025968	0.748568	0.00963824	1.0815	4.6e-06	1.04978	1.77e-05	NO	YES	NO	NO	NO	NO	YES
Gpr153	ENSMUSG00000042804	0.520707	0.0604203	0.605731	0.014462	1.04977	0.00419717	NO	NO	NO	NO	NO	NO	YES
Ext2	ENSMUSG00000027198	0.79638	0.00917316	1.16217	9.8e-08	1.04639	3.6e-07	NO	YES	NO	NO	NO	NO	NO
Eif2ak2	ENSMUSG00000024079	0.971569	0.00462432	1.07325	0.00101345	1.04573	0.000349573	NO	YES	NO	NO	NO	NO	NO
Pwwp3a	ENSMUSG00000020156	0.548136	0.0353026	1.5422	2.33e-13	1.04539	0.000222228	NO	YES	NO	NO	NO	NO	NO
Usp5	ENSMUSG00000038429	0.83052	0.00531328	1.60483	5.92e-16	1.04486	2.42e-05	NO	YES	NO	NO	NO	NO	NO
	ENSMUSG00000100725	0.871175	0.00136721	1.13813	1.12e-09	1.04432	1.17e-08	NO	NO	NO	NO	NO	NO	NO
Ppm1f	ENSMUSG00000026181	1.25163	0.000328464	0.365712	0.484985	1.0439	0.00230255	NO	NO	NO	NO	NO	NO	YES
Git1	ENSMUSG00000011877	0.866473	0.00486505	0.533988	0.0344238	1.04311	0.000336162	NO	NO	NO	NO	NO	NO	NO
Tdrd7	ENSMUSG00000035517	0.949588	0.0243251	1.10351	0.000103916	1.04108	0.000327709	YES	YES	NO	NO	NO	NO	NO
Furin	ENSMUSG00000030530	0.748484	0.0207933	0.393889	0.265046	1.03997	0.000239763	NO	YES	NO	NO	NO	NO	NO
Cdh3	ENSMUSG00000061048	0.883543	0.0140862	0.945109	0.0114848	1.03962	0.00584194	YES	YES	NO	NO	NO	NO	YES
Prim2	ENSMUSG00000026134	0.430422	0.235152	0.404063	0.260987	1.03941	0.00450626	NO	YES	NO	NO	NO	NO	NO
Samm50	ENSMUSG00000022437	0.221953	0.599783	0.611282	0.0129287	1.03813	0.00421774	NO	YES	NO	NO	NO	NO	NO
Dlk1	ENSMUSG00000040856	0.169289	0.500339	0.87629	0.00228162	1.03783	0.000104972	NO	YES	NO	YES	NO	NO	YES
Capn2	ENSMUSG00000026509	0.736976	0.0132962	1.02092	9.3e-08	1.03574	0.000163287	NO	NO	NO	NO	NO	NO	NO
Llgl1	ENSMUSG00000020536	0.281216	0.397351	0.542302	0.00572051	1.03516	1.51e-05	NO	YES	NO	NO	NO	NO	NO
Trap1	ENSMUSG00000005981	0.697709	0.0403259	0.86665	0.000737136	1.03465	0.000731864	NO	YES	NO	NO	NO	NO	YES
Itgb1	ENSMUSG00000025809	0.840466	0.00168796	0.710728	0.00286673	1.03352	3.34e-05	NO	YES	NO	NO	NO	NO	NO
Ppp5c	ENSMUSG00000003099	-0.0404589	0.896693	0.182536	0.623428	1.03305	0.000756079	NO	YES	NO	NO	NO	NO	NO
Smtn	ENSMUSG00000020439	-0.159231	0.559666	0.673662	5.37e-05	1.0329	0.00126491	NO	YES	NO	NO	NO	NO	YES
Plcg1	ENSMUSG00000016933	0.677025	0.0545938	0.708939	0.0613787	1.03048	0.00713327	NO	NO	NO	NO	NO	NO	NO
Pkn1	ENSMUSG00000057672	0.904843	0.00206664	1.22649	1.35e-09	1.02974	0.00436416	YES	YES	NO	NO	NO	NO	NO
Ddx24	ENSMUSG00000041645	0.775322	0.0204351	0.680559	0.0347304	1.02943	0.000433975	NO	YES	NO	YES	NO	NO	NO
Gaa	ENSMUSG00000025579	0.838294	0.00623523	1.05901	0.00114837	1.02845	5.67e-05	NO	YES	NO	YES	NO	NO	YES
Slc7a5	ENSMUSG00000040010	0.110573	0.744738	0.147844	0.62982	1.02788	4.97e-06	NO	YES	NO	NO	YES	NO	YES
Man2b1	ENSMUSG00000005142	0.774735	0.121824	1.37009	0.000986179	1.02716	0.00824066	NO	YES	NO	NO	NO	NO	YES
Maged2	ENSMUSG00000025268	0.468874	0.0648312	0.590237	0.00203006	1.0264	5.17e-07	NO	YES	NO	NO	NO	NO	YES
Fxr2	ENSMUSG00000018765	0.322167	0.349985	0.974583	3.75e-06	1.02557	9.43e-05	NO	YES	NO	NO	NO	NO	NO
Trim37	ENSMUSG00000018548	0.609155	0.0929181	0.788618	0.000496076	1.02496	0.00209289	YES	YES	NO	NO	NO	NO	NO
Ssrp1	ENSMUSG00000027067	0.491968	0.079242	0.741186	7.55e-05	1.02469	2.46e-07	NO	YES	NO	NO	NO	NO	NO
Plcd1	ENSMUSG00000010660	1.16206	0.0256612	0.889099	0.00828648	1.02458	0.00893449	NO	YES	NO	NO	NO	NO	NO
Triobp	ENSMUSG00000033088	0.526464	0.173158	0.405073	0.0899453	1.0245	3.79e-05	NO	YES	NO	NO	NO	NO	YES
Slc20a2	ENSMUSG00000037656	0.796731	0.0312166	0.190239	0.537431	1.02073	0.000175935	NO	YES	NO	NO	NO	NO	NO
Usp7	ENSMUSG00000022710	0.173399	0.680179	0.857442	0.00525646	1.02053	0.0107222	NO	YES	NO	NO	NO	NO	NO
Pcolce	ENSMUSG00000029718	0.442701	0.098445	1.15548	5.34e-06	1.02051	7.81e-06	NO	YES	NO	NO	NO	NO	YES
Grwd1	ENSMUSG00000053801	0.528267	0.153073	0.561301	0.0463913	1.02004	0.00959345	NO	YES	NO	NO	NO	NO	NO
Inpp5f	ENSMUSG00000042105	0.778357	0.0613852	1.06777	0.00710069	1.0193	0.00341291	NO	YES	NO	NO	NO	NO	NO
Ndufv1	ENSMUSG00000037916	-0.039331	0.903944	0.889401	0.00051356	1.0186	0.00705921	NO	YES	NO	NO	NO	NO	NO
Haus8	ENSMUSG00000035439	0.784428	0.0038848	0.308959	0.298625	1.01821	7.54e-05	NO	YES	NO	NO	NO	NO	NO
Ajuba	ENSMUSG00000022178	0.700815	0.00838579	0.582241	0.00963354	1.01818	1.41e-05	NO	YES	NO	NO	NO	NO	YES
Smc2	ENSMUSG00000028312	0.781665	0.0167552	1.43529	8.75e-09	1.01771	0.000593375	NO	YES	NO	NO	NO	NO	NO
Wdr43	ENSMUSG00000041057	-0.0974282	0.792986	0.260627	0.413179	1.01666	0.00134697	YES	YES	NO	NO	NO	NO	NO
St3gal2	ENSMUSG00000031749	0.13718	0.643065	0.371701	0.0755493	1.01665	0.000258705	NO	YES	NO	NO	NO	NO	YES
Swap70	ENSMUSG00000031015	0.384604	0.324613	0.477671	0.0623646	1.01523	0.00202874	NO	YES	NO	NO	NO	NO	YES
Ccdc47	ENSMUSG00000078622	0.181793	0.496504	0.298306	0.298454	1.01482	0.000169872	NO	YES	NO	NO	NO	NO	NO
Plvap	ENSMUSG00000034845	-0.0899542	0.863703	0.175207	0.628785	1.01424	0.00923937	NO	YES	NO	NO	YES	NO	YES
Uhrf1	ENSMUSG00000001228	0.549409	0.028008	0.996752	2.54e-06	1.01402	0.000164632	NO	YES	NO	NO	NO	NO	NO
St6galnac4	ENSMUSG00000079442	-0.234703	0.620545	0.354366	0.260553	1.01335	0.00627771	NO	YES	NO	NO	NO	NO	NO
Plagl1	ENSMUSG00000019817	1.0563	0.00251331	0.91334	0.00204823	1.01214	0.00138223	NO	YES	NO	NO	NO	NO	YES
Mybbp1a	ENSMUSG00000040463	0.883146	0.000904433	1.31069	2.61e-05	1.01211	0.000111504	YES	YES	NO	YES	NO	NO	NO
Zmat1	ENSMUSG00000052676	0.869909	0.00432989	1.22494	6.45e-06	1.01175	0.000996018	NO	YES	NO	NO	NO	NO	NO
Eif4g3	ENSMUSG00000028760	0.158889	0.750918	1.2146	0.000248761	1.01094	0.00599892	NO	YES	NO	NO	NO	NO	NO
Vps35l	ENSMUSG00000030982	0.538416	0.0951363	0.748926	0.0099882	1.01034	0.00044954	NO	YES	NO	NO	NO	NO	NO
Klc1	ENSMUSG00000021288	0.821979	0.0164082	0.672372	0.00992203	1.00971	0.000665259	NO	YES	NO	NO	NO	NO	NO
Ttc3	ENSMUSG00000040785	0.989571	0.000362388	1.26047	1.75e-14	1.00804	0.000130744	NO	YES	NO	NO	NO	NO	YES
Eif3b	ENSMUSG00000056076	0.830536	0.00369078	1.28933	8.06e-08	1.00597	4.44e-07	NO	YES	NO	YES	NO	NO	NO
Slc2a8	ENSMUSG00000026791	0.286223	0.537374	0.533812	0.0933478	1.00494	0.0238152	NO	YES	NO	NO	NO	NO	NO
C1ra	ENSMUSG00000055172	1.14644	0.139221	0.219715	0.581247	1.00337	0.00254243	NO	YES	NO	NO	NO	NO	NO
Zbtb46	ENSMUSG00000027583	-0.500682	0.177167	0.0805994	0.775316	1.00274	0.0257574	NO	YES	NO	NO	NO	NO	NO

## Sheet: 14+16target
symbol	gene_id	l2fc_14	pvalue_14	l2fc_16	pvalue_16	l2fc_18	pvalue_18	gc_j	gc_l	gc_t_i	gc_t_t1	s_j	s_s	s_t
Hdac6	ENSMUSG00000031161	1.41503	0.000221961	1.23418	7.35e-06	0.688155	0.133353	NO	YES	NO	NO	NO	NO	NO
Stk31	ENSMUSG00000023403	1.38644	0.000419056	1.08043	0.0011795	0.585959	0.185787	YES	YES	NO	YES	NO	NO	NO
Golgb1	ENSMUSG00000034243	1.29498	0.000569186	2.31734	4.14e-19	0.632156	0.132822	NO	YES	NO	NO	NO	NO	NO
Zmym4	ENSMUSG00000042446	1.16945	0.00052358	1.38222	8.55e-06	0.661259	0.0589095	NO	YES	NO	NO	NO	NO	NO
Epb41l5	ENSMUSG00000026383	1.0219	0.000899268	1.45451	9.25e-09	0.582035	0.0849079	NO	NO	NO	NO	NO	NO	NO
Prpf40a	ENSMUSG00000061136	1.02151	0.00309349	1.08675	9.49e-05	0.604877	0.121658	NO	YES	NO	NO	NO	NO	NO
Champ1	ENSMUSG00000047710	1.00964	0.00051036	1.67681	1.27e-06	0.241342	0.57514	NO	YES	NO	NO	NO	NO	NO

## Sheet: 16+18target
symbol	gene_id	l2fc_14	pvalue_14	l2fc_16	pvalue_16	l2fc_18	pvalue_18	gc_j	gc_l	gc_t_i	gc_t_t1	s_j	s_s	s_t
Phf20	ENSMUSG00000038116	0.408392	0.412989	2.28797	7.62e-17	1.32153	0.000188844	YES	YES	NO	NO	NO	NO	NO
Prrc2c	ENSMUSG00000040225	0.608683	0.107339	2.21241	2.24e-19	1.26883	9.09e-05	NO	YES	NO	NO	NO	NO	NO
Morc2a	ENSMUSG00000034543	0.654188	0.131957	1.84183	3.72e-06	1.67808	1.32e-05	YES	YES	NO	NO	NO	NO	NO
Afdn	ENSMUSG00000068036	0.612071	0.10681	1.77781	6.28e-07	1.13017	0.0212129	NO	YES	NO	NO	NO	NO	YES
Irf2bp2	ENSMUSG00000051495	0.542516	0.186289	1.59999	7.22e-15	1.63407	5.81e-05	NO	YES	NO	NO	NO	NO	NO
Gapvd1	ENSMUSG00000026867	0.580629	0.120342	1.4809	4.51e-05	1.38505	2.01e-05	NO	YES	NO	NO	NO	NO	NO
Fbln1	ENSMUSG00000006369	0.684453	0.0563366	1.45543	1.02e-08	1.65133	3.19e-07	NO	YES	NO	NO	YES	YES	YES
Aacs	ENSMUSG00000029482	0.676555	0.0951577	1.44983	4.82e-06	1.43104	4.55e-05	NO	YES	NO	NO	NO	NO	NO
Slk	ENSMUSG00000025060	0.574212	0.237642	1.41299	9.4e-08	1.51286	4.05e-05	NO	YES	NO	NO	NO	NO	NO
Nup214	ENSMUSG00000001855	0.34027	0.416358	1.40932	2.13e-05	1.46593	3.64e-05	NO	YES	NO	NO	NO	NO	NO
Sirt1	ENSMUSG00000020063	0.69503	0.0542244	1.3489	6.93e-07	1.10939	0.00967942	NO	YES	NO	NO	NO	NO	NO
Zfp618	ENSMUSG00000028358	0.32104	0.476738	1.3022	2.61e-05	1.46775	1.86e-05	NO	YES	NO	YES	NO	NO	NO
Zfp777	ENSMUSG00000071477	0.257566	0.640002	1.25599	0.000728295	1.9188	8.48e-09	NO	YES	NO	NO	NO	NO	NO
Aff3	ENSMUSG00000037138	0.41254	0.238833	1.25484	1.52e-10	1.20226	1.23e-05	NO	YES	NO	NO	NO	NO	YES
Plod1	ENSMUSG00000019055	0.497204	0.0827781	1.24822	1.41e-06	1.84093	1.82e-06	NO	YES	NO	NO	NO	NO	YES
Col9a2	ENSMUSG00000028626	0.624147	0.0734018	1.23676	0.00326933	1.31564	0.000489839	NO	YES	NO	NO	NO	NO	NO
Abl1	ENSMUSG00000026842	0.582385	0.139987	1.22369	1.54e-05	1.47851	1.2e-06	NO	YES	NO	NO	NO	NO	NO
Tmem132a	ENSMUSG00000024736	0.837121	0.0527908	1.21621	2.45e-06	1.2696	2.1e-06	NO	NO	NO	NO	NO	NO	NO
Eif4g3	ENSMUSG00000028760	0.158889	0.750918	1.2146	0.000248761	1.01094	0.00599892	NO	YES	NO	NO	NO	NO	NO
Ncaph	ENSMUSG00000034906	0.671628	0.13092	1.20458	1.41e-07	1.06202	0.000460242	NO	YES	NO	NO	NO	NO	NO
Rif1	ENSMUSG00000036202	0.00740781	0.982972	1.18688	2.22e-06	1.0555	0.00637615	NO	YES	NO	NO	NO	NO	YES
Bbx	ENSMUSG00000022641	0.760742	0.0595719	1.17088	0.000162754	1.18011	5.76e-05	NO	YES	NO	YES	NO	NO	NO
Dpysl3	ENSMUSG00000024501	0.626527	0.155786	1.1683	0.00112524	1.14399	3.06e-05	NO	YES	NO	NO	NO	NO	YES
Phrf1	ENSMUSG00000038611	0.400694	0.24582	1.15725	1.49e-07	1.2037	2.49e-05	NO	YES	NO	NO	NO	NO	NO
Pcolce	ENSMUSG00000029718	0.442701	0.098445	1.15548	5.34e-06	1.02051	7.81e-06	NO	YES	NO	NO	NO	NO	YES
Bcam	ENSMUSG00000002980	0.406503	0.364504	1.14372	0.000709593	1.42404	3.21e-06	NO	YES	NO	NO	NO	NO	YES
Tmem135	ENSMUSG00000039428	0.446196	0.25556	1.12757	6.22e-05	1.12872	0.00455535	NO	NO	NO	NO	NO	NO	NO
Haus5	ENSMUSG00000078762	0.437822	0.229407	1.12517	0.000362049	1.06178	0.0186144	NO	YES	NO	NO	NO	NO	NO
Rnpep	ENSMUSG00000041926	0.837453	0.0891727	1.10677	0.000115956	1.20077	0.000432073	NO	YES	NO	NO	NO	NO	YES
Parg	ENSMUSG00000021911	0.357669	0.362805	1.08911	7e-06	1.12782	0.00176839	YES	YES	NO	NO	NO	NO	NO
Nup107	ENSMUSG00000052798	0.555717	0.0857959	1.08414	5.19e-05	1.16136	1.02e-05	YES	YES	NO	NO	NO	NO	NO
Htra1	ENSMUSG00000006205	0.617717	0.0662931	1.08157	0.00161449	1.07239	3.59e-06	NO	YES	NO	NO	YES	NO	NO
Pgm1	ENSMUSG00000025791	0.415885	0.30024	1.06155	0.000183194	1.45731	2.11e-05	NO	YES	NO	NO	YES	NO	NO
P3h1	ENSMUSG00000028641	0.322027	0.287453	1.04811	9.01e-06	1.19146	0.00150868	NO	YES	NO	NO	NO	NO	NO
Lrp10	ENSMUSG00000022175	0.788433	0.0943766	1.04572	0.000324311	1.52272	5.18e-07	NO	YES	NO	NO	NO	NO	YES
Skiv2l	ENSMUSG00000040356	0.200244	0.651095	1.01792	0.00044555	1.12573	0.000839585	NO	YES	NO	NO	NO	NO	NO
Ppp1r13b	ENSMUSG00000021285	0.489288	0.219514	1.01417	0.00011545	1.16252	0.000684234	NO	YES	NO	NO	NO	NO	YES
Pccb	ENSMUSG00000032527	0.507323	0.14252	1.00884	0.00770287	1.06049	0.00568534	NO	YES	NO	NO	NO	NO	NO

[truncated: 135 more sheets: 14+18target, 14+16+18target, ALLtarget, ALLtarPCC, ALLtarNCC, ALLtarDNAd, 16hiUP, 18hiUP, 16n18hiUP, hi16to18UP, hi16to18DOWN, 16loUP, 18loUP, 16n18loUP, lo16to18UP, lo16to18DOWN, hiPROT, hiDEGR, loPROT, loDEGR …]
