# Supplementary material for: The RNA binding protein DND1 is elevated in a subpopulation of pro-spermatogonia and targets chromatin modifiers and translational machinery during late gestation
Source: PLoS Genet. 2023 Mar 1;19(3):e1010656. doi: 10.1371/journal.pgen.1010656 (PMC10010562; doi:10.1371/journal.pgen.1010656)
Supplement: S3 Table — (XLSX) [file pgen.1010656.s003.xlsx]

## Sheet: gProfilerSup
Term Name	Term ID	Adj p-Value	-Log10 AdjP	Term Size	Query Size	Intersection Size	Genes
E16.5 DND1-GFP-hi
cell death*	GO:0008219	9.87688e-27	26.0054	2238	3515	472	ENSMUSG00000000552,ENSMUSG00000090223,ENSMUSG00000079017,ENSMUSG00000040629,ENSMUSG00000025219,ENSMUSG00000031765,ENSMUSG00000037196,ENSMUSG00000023036,ENSMUSG00000050957,ENSMUSG00000052293,ENSMUSG00000043501,ENSMUSG00000069041,ENSMUSG00000028029,ENSMUSG00000002797,ENSMUSG00000025024,ENSMUSG00000017390,ENSMUSG00000020171,ENSMUSG00000028591,ENSMUSG00000047242,ENSMUSG00000010760,ENSMUSG00000028081,…
programmed cell death*	GO:0012501	7.44985e-25	24.1279	2057	3515	436	ENSMUSG00000000552,ENSMUSG00000090223,ENSMUSG00000079017,ENSMUSG00000040629,ENSMUSG00000025219,ENSMUSG00000031765,ENSMUSG00000023036,ENSMUSG00000050957,ENSMUSG00000052293,ENSMUSG00000043501,ENSMUSG00000069041,ENSMUSG00000028029,ENSMUSG00000002797,ENSMUSG00000025024,ENSMUSG00000017390,ENSMUSG00000020171,ENSMUSG00000028591,ENSMUSG00000047242,ENSMUSG00000010760,ENSMUSG00000028081,ENSMUSG00000030763,…
apoptotic process*	GO:0006915	4.43851e-23	22.3528	2003	3515	421	ENSMUSG00000000552,ENSMUSG00000090223,ENSMUSG00000079017,ENSMUSG00000040629,ENSMUSG00000025219,ENSMUSG00000031765,ENSMUSG00000023036,ENSMUSG00000050957,ENSMUSG00000052293,ENSMUSG00000043501,ENSMUSG00000069041,ENSMUSG00000028029,ENSMUSG00000002797,ENSMUSG00000025024,ENSMUSG00000017390,ENSMUSG00000020171,ENSMUSG00000028591,ENSMUSG00000047242,ENSMUSG00000010760,ENSMUSG00000028081,ENSMUSG00000030763,…
regulation of cell death*	GO:0010941	6.78825e-19	18.1682	1831	3515	378	ENSMUSG00000000552,ENSMUSG00000090223,ENSMUSG00000040629,ENSMUSG00000025219,ENSMUSG00000031765,ENSMUSG00000037196,ENSMUSG00000023036,ENSMUSG00000050957,ENSMUSG00000052293,ENSMUSG00000043501,ENSMUSG00000069041,ENSMUSG00000020171,ENSMUSG00000028591,ENSMUSG00000047242,ENSMUSG00000010760,ENSMUSG00000028081,ENSMUSG00000006057,ENSMUSG00000030763,ENSMUSG00000037843,ENSMUSG00000057531,ENSMUSG00000031383,…
regulation of apoptotic process*	GO:0042981	3.64548e-16	15.4382	1628	3515	335	ENSMUSG00000000552,ENSMUSG00000090223,ENSMUSG00000040629,ENSMUSG00000025219,ENSMUSG00000031765,ENSMUSG00000023036,ENSMUSG00000050957,ENSMUSG00000052293,ENSMUSG00000043501,ENSMUSG00000069041,ENSMUSG00000020171,ENSMUSG00000028591,ENSMUSG00000047242,ENSMUSG00000010760,ENSMUSG00000028081,ENSMUSG00000030763,ENSMUSG00000037843,ENSMUSG00000031383,ENSMUSG00000030079,ENSMUSG00000015337,ENSMUSG00000005413,…
regulation of programmed cell death*	GO:0043067	3.66805e-16	15.4356	1659	3515	340	ENSMUSG00000000552,ENSMUSG00000090223,ENSMUSG00000040629,ENSMUSG00000025219,ENSMUSG00000031765,ENSMUSG00000023036,ENSMUSG00000050957,ENSMUSG00000052293,ENSMUSG00000043501,ENSMUSG00000069041,ENSMUSG00000020171,ENSMUSG00000028591,ENSMUSG00000047242,ENSMUSG00000010760,ENSMUSG00000028081,ENSMUSG00000030763,ENSMUSG00000037843,ENSMUSG00000031383,ENSMUSG00000030079,ENSMUSG00000015337,ENSMUSG00000005413,…
apoptotic signaling pathway	GO:0097190	6.1175e-15	14.2134	609	3515	157	ENSMUSG00000000552,ENSMUSG00000079017,ENSMUSG00000040629,ENSMUSG00000069041,ENSMUSG00000002797,ENSMUSG00000005413,ENSMUSG00000061477,ENSMUSG00000028410,ENSMUSG00000001707,ENSMUSG00000032267,ENSMUSG00000022061,ENSMUSG00000042682,ENSMUSG00000033918,ENSMUSG00000060216,ENSMUSG00000007564,ENSMUSG00000036940,ENSMUSG00000038412,ENSMUSG00000003190,ENSMUSG00000020733,ENSMUSG00000005312,ENSMUSG00000036980,…
intrinsic apoptotic signaling pathway‡	GO:0097193	1.12296e-14	13.9496	301	3515	96	ENSMUSG00000000552,ENSMUSG00000040629,ENSMUSG00000005413,ENSMUSG00000061477,ENSMUSG00000028410,ENSMUSG00000032267,ENSMUSG00000022061,ENSMUSG00000042682,ENSMUSG00000033918,ENSMUSG00000036940,ENSMUSG00000003190,ENSMUSG00000020733,ENSMUSG00000005312,ENSMUSG00000036980,ENSMUSG00000022982,ENSMUSG00000046223,ENSMUSG00000036822,ENSMUSG00000060938,ENSMUSG00000027282,ENSMUSG00000029433,ENSMUSG00000032633,…
regulation of intrinsic apoptotic signaling pathway‡	GO:2001242	1.38772e-12	11.8577	173	3515	64	ENSMUSG00000000552,ENSMUSG00000061477,ENSMUSG00000028410,ENSMUSG00000022061,ENSMUSG00000033918,ENSMUSG00000036940,ENSMUSG00000003190,ENSMUSG00000020733,ENSMUSG00000005312,ENSMUSG00000036980,ENSMUSG00000022982,ENSMUSG00000046223,ENSMUSG00000060938,ENSMUSG00000027282,ENSMUSG00000032633,ENSMUSG00000024096,ENSMUSG00000002015,ENSMUSG00000032475,ENSMUSG00000056436,ENSMUSG00000028964,ENSMUSG00000024610,…
positive regulation of cell death*	GO:0010942	7.33685e-10	9.13449	667	3515	153	ENSMUSG00000043501,ENSMUSG00000010760,ENSMUSG00000006057,ENSMUSG00000031383,ENSMUSG00000015337,ENSMUSG00000005413,ENSMUSG00000061477,ENSMUSG00000035451,ENSMUSG00000024382,ENSMUSG00000028495,ENSMUSG00000028410,ENSMUSG00000001707,ENSMUSG00000022061,ENSMUSG00000078938,ENSMUSG00000060216,ENSMUSG00000007564,ENSMUSG00000020230,ENSMUSG00000035235,ENSMUSG00000020733,ENSMUSG00000036980,ENSMUSG00000066900,…
positive regulation of apoptotic process*	GO:0043065	1.21046e-09	8.91705	585	3515	138	ENSMUSG00000043501,ENSMUSG00000010760,ENSMUSG00000031383,ENSMUSG00000015337,ENSMUSG00000005413,ENSMUSG00000061477,ENSMUSG00000035451,ENSMUSG00000024382,ENSMUSG00000028495,ENSMUSG00000028410,ENSMUSG00000001707,ENSMUSG00000022061,ENSMUSG00000078938,ENSMUSG00000060216,ENSMUSG00000007564,ENSMUSG00000020230,ENSMUSG00000020733,ENSMUSG00000036980,ENSMUSG00000066900,ENSMUSG00000022982,ENSMUSG00000027649,…
positive regulation of programmed cell death*	GO:0043068	2.16044e-09	8.66546	595	3515	139	ENSMUSG00000043501,ENSMUSG00000010760,ENSMUSG00000031383,ENSMUSG00000015337,ENSMUSG00000005413,ENSMUSG00000061477,ENSMUSG00000035451,ENSMUSG00000024382,ENSMUSG00000028495,ENSMUSG00000028410,ENSMUSG00000001707,ENSMUSG00000022061,ENSMUSG00000078938,ENSMUSG00000060216,ENSMUSG00000007564,ENSMUSG00000020230,ENSMUSG00000020733,ENSMUSG00000036980,ENSMUSG00000066900,ENSMUSG00000022982,ENSMUSG00000027649,…
regulation of apoptotic signaling pathway	GO:2001233	1.23074e-08	7.90983	390	3515	100	ENSMUSG00000000552,ENSMUSG00000069041,ENSMUSG00000005413,ENSMUSG00000061477,ENSMUSG00000028410,ENSMUSG00000001707,ENSMUSG00000022061,ENSMUSG00000033918,ENSMUSG00000060216,ENSMUSG00000007564,ENSMUSG00000036940,ENSMUSG00000038412,ENSMUSG00000003190,ENSMUSG00000020733,ENSMUSG00000005312,ENSMUSG00000036980,ENSMUSG00000022982,ENSMUSG00000046223,ENSMUSG00000060938,ENSMUSG00000027282,ENSMUSG00000020696,…
negative regulation of cell death*	GO:0060548	3.99951e-07	6.39799	1194	3515	229	ENSMUSG00000000552,ENSMUSG00000090223,ENSMUSG00000040629,ENSMUSG00000025219,ENSMUSG00000031765,ENSMUSG00000037196,ENSMUSG00000023036,ENSMUSG00000050957,ENSMUSG00000052293,ENSMUSG00000069041,ENSMUSG00000028591,ENSMUSG00000047242,ENSMUSG00000028081,ENSMUSG00000037843,ENSMUSG00000057531,ENSMUSG00000021178,ENSMUSG00000005413,ENSMUSG00000002580,ENSMUSG00000030602,ENSMUSG00000095677,ENSMUSG00000028495,…
negative regulation of programmed cell death*	GO:0043069	2.86341e-05	4.54312	1063	3515	200	ENSMUSG00000000552,ENSMUSG00000090223,ENSMUSG00000040629,ENSMUSG00000025219,ENSMUSG00000031765,ENSMUSG00000023036,ENSMUSG00000050957,ENSMUSG00000052293,ENSMUSG00000069041,ENSMUSG00000028591,ENSMUSG00000047242,ENSMUSG00000028081,ENSMUSG00000037843,ENSMUSG00000005413,ENSMUSG00000002580,ENSMUSG00000030602,ENSMUSG00000028495,ENSMUSG00000028410,ENSMUSG00000030629,ENSMUSG00000029910,ENSMUSG00000000782,…
apoptotic mitochondrial changes	GO:0008637	3.12756e-05	4.50479	114	3515	38	ENSMUSG00000069041,ENSMUSG00000002797,ENSMUSG00000033918,ENSMUSG00000060216,ENSMUSG00000038412,ENSMUSG00000046223,ENSMUSG00000027282,ENSMUSG00000041028,ENSMUSG00000003955,ENSMUSG00000041241,ENSMUSG00000028145,ENSMUSG00000064326,ENSMUSG00000022051,ENSMUSG00000021868,ENSMUSG00000036932,ENSMUSG00000007659,ENSMUSG00000017737,ENSMUSG00000033712,ENSMUSG00000017897,ENSMUSG00000057506,ENSMUSG00000054428,…
negative regulation of apoptotic process*	GO:0043066	3.52318e-05	4.45307	1040	3515	196	ENSMUSG00000000552,ENSMUSG00000090223,ENSMUSG00000040629,ENSMUSG00000025219,ENSMUSG00000031765,ENSMUSG00000023036,ENSMUSG00000050957,ENSMUSG00000052293,ENSMUSG00000069041,ENSMUSG00000028591,ENSMUSG00000047242,ENSMUSG00000028081,ENSMUSG00000037843,ENSMUSG00000005413,ENSMUSG00000002580,ENSMUSG00000030602,ENSMUSG00000028495,ENSMUSG00000028410,ENSMUSG00000030629,ENSMUSG00000029910,ENSMUSG00000000782,…
positive regulation of intrinsic apoptotic signaling pathway‡	GO:2001244	8.75852e-05	4.05757	69	3515	27	ENSMUSG00000061477,ENSMUSG00000022061,ENSMUSG00000020733,ENSMUSG00000036980,ENSMUSG00000022982,ENSMUSG00000060938,ENSMUSG00000027282,ENSMUSG00000032633,ENSMUSG00000024096,ENSMUSG00000002015,ENSMUSG00000032475,ENSMUSG00000056436,ENSMUSG00000028964,ENSMUSG00000019505,ENSMUSG00000022221,ENSMUSG00000066877,ENSMUSG00000024521,ENSMUSG00000019054,ENSMUSG00000000409,ENSMUSG00000074170,ENSMUSG00000020372,…
negative regulation of intrinsic apoptotic signaling pathway‡	GO:2001243	0.000209406	3.67901	98	3515	33	ENSMUSG00000000552,ENSMUSG00000028410,ENSMUSG00000033918,ENSMUSG00000036940,ENSMUSG00000003190,ENSMUSG00000046223,ENSMUSG00000028964,ENSMUSG00000024610,ENSMUSG00000030641,ENSMUSG00000005981,ENSMUSG00000021868,ENSMUSG00000007659,ENSMUSG00000036199,ENSMUSG00000035984,ENSMUSG00000017737,ENSMUSG00000039224,ENSMUSG00000059040,ENSMUSG00000020184,ENSMUSG00000095567,ENSMUSG00000060126,ENSMUSG00000039474,…
positive regulation of apoptotic signaling pathway	GO:2001235	0.0031277	2.50477	149	3515	41	ENSMUSG00000061477,ENSMUSG00000001707,ENSMUSG00000022061,ENSMUSG00000007564,ENSMUSG00000020733,ENSMUSG00000036980,ENSMUSG00000022982,ENSMUSG00000060938,ENSMUSG00000027282,ENSMUSG00000032633,ENSMUSG00000054499,ENSMUSG00000024096,ENSMUSG00000002015,ENSMUSG00000032475,ENSMUSG00000028191,ENSMUSG00000056436,ENSMUSG00000028964,ENSMUSG00000032058,ENSMUSG00000019505,ENSMUSG00000010517,ENSMUSG00000030560,…
regulation of intrinsic apoptotic signaling pathway in response to DNA damage‡	GO:1902229	0.00726892	2.13853	36	3515	16	ENSMUSG00000000552,ENSMUSG00000036940,ENSMUSG00000003190,ENSMUSG00000060938,ENSMUSG00000027282,ENSMUSG00000024610,ENSMUSG00000030641,ENSMUSG00000007659,ENSMUSG00000060126,ENSMUSG00000033712,ENSMUSG00000033307,ENSMUSG00000021546,ENSMUSG00000058594,ENSMUSG00000030744,ENSMUSG00000051675,ENSMUSG00000024824
negative regulation of apoptotic signaling pathway	GO:2001234	0.00773281	2.11166	236	3515	56	ENSMUSG00000000552,ENSMUSG00000069041,ENSMUSG00000005413,ENSMUSG00000028410,ENSMUSG00000033918,ENSMUSG00000060216,ENSMUSG00000036940,ENSMUSG00000038412,ENSMUSG00000003190,ENSMUSG00000046223,ENSMUSG00000020696,ENSMUSG00000041028,ENSMUSG00000050335,ENSMUSG00000078652,ENSMUSG00000028964,ENSMUSG00000024610,ENSMUSG00000030641,ENSMUSG00000056155,ENSMUSG00000005981,ENSMUSG00000021868,ENSMUSG00000036432,…
intrinsic apoptotic signaling pathway in response to DNA damage‡	GO:0008630	0.00993206	2.00296	109	3515	32	ENSMUSG00000000552,ENSMUSG00000040629,ENSMUSG00000005413,ENSMUSG00000032267,ENSMUSG00000036940,ENSMUSG00000003190,ENSMUSG00000036822,ENSMUSG00000060938,ENSMUSG00000027282,ENSMUSG00000028914,ENSMUSG00000024610,ENSMUSG00000030641,ENSMUSG00000007659,ENSMUSG00000021039,ENSMUSG00000031536,ENSMUSG00000060126,ENSMUSG00000025647,ENSMUSG00000033712,ENSMUSG00000033307,ENSMUSG00000005370,ENSMUSG00000024392,…
ectopic germ cell programmed cell death	GO:0035234	0.0203287	1.69189	20	3515	11	ENSMUSG00000040629,ENSMUSG00000050957,ENSMUSG00000078938,ENSMUSG00000022982,ENSMUSG00000094985,ENSMUSG00000020390,ENSMUSG00000009670,ENSMUSG00000007659,ENSMUSG00000024740,ENSMUSG00000003873,ENSMUSG00000022672
intrinsic apoptotic signaling pathway by p53 class mediator‡	GO:0072332	0.0330042	1.48143	80	3515	25	ENSMUSG00000000552,ENSMUSG00000061477,ENSMUSG00000032267,ENSMUSG00000036940,ENSMUSG00000003190,ENSMUSG00000036822,ENSMUSG00000060938,ENSMUSG00000024610,ENSMUSG00000040463,ENSMUSG00000019505,ENSMUSG00000020267,ENSMUSG00000021039,ENSMUSG00000030888,ENSMUSG00000020719,ENSMUSG00000020184,ENSMUSG00000025647,ENSMUSG00000033307,ENSMUSG00000024392,ENSMUSG00000021546,ENSMUSG00000021285,ENSMUSG00000024521,…
regulation of cysteine-type endopeptidase activity involved in apoptotic process	GO:0043281	0.0425816	1.37078	226	3515	52	ENSMUSG00000022061,ENSMUSG00000060216,ENSMUSG00000003190,ENSMUSG00000024953,ENSMUSG00000046223,ENSMUSG00000027282,ENSMUSG00000029433,ENSMUSG00000020696,ENSMUSG00000028914,ENSMUSG00000003955,ENSMUSG00000041241,ENSMUSG00000014771,ENSMUSG00000002015,ENSMUSG00000028191,ENSMUSG00000056436,ENSMUSG00000028964,ENSMUSG00000029131,ENSMUSG00000036932,ENSMUSG00000036432,ENSMUSG00000007659,ENSMUSG00000036199,…
E16.5 DND1-GFP-lo
regulation of apoptotic process*	GO:0042981	4.09e-09	8.38798	1628	978	115	ENSMUSG00000028195,ENSMUSG00000024176,ENSMUSG00000042429,ENSMUSG00000050953,ENSMUSG00000016458,ENSMUSG00000053279,ENSMUSG00000000567,ENSMUSG00000022892,ENSMUSG00000019960,ENSMUSG00000037440,ENSMUSG00000037035,ENSMUSG00000079019,ENSMUSG00000027712,ENSMUSG00000056481,ENSMUSG00000061353,ENSMUSG00000019966,ENSMUSG00000021944,ENSMUSG00000026674,ENSMUSG00000062312,ENSMUSG00000034161,ENSMUSG00000030341,…
regulation of programmed cell death*	GO:0043067	6.28e-09	8.20218	1659	978	116	ENSMUSG00000028195,ENSMUSG00000024176,ENSMUSG00000042429,ENSMUSG00000050953,ENSMUSG00000016458,ENSMUSG00000053279,ENSMUSG00000000567,ENSMUSG00000022892,ENSMUSG00000019960,ENSMUSG00000037440,ENSMUSG00000037035,ENSMUSG00000079019,ENSMUSG00000027712,ENSMUSG00000056481,ENSMUSG00000061353,ENSMUSG00000019966,ENSMUSG00000021944,ENSMUSG00000026674,ENSMUSG00000062312,ENSMUSG00000034161,ENSMUSG00000030341,…
apoptotic process*	GO:0006915	2.27e-08	7.64471	2003	978	131	ENSMUSG00000028195,ENSMUSG00000024176,ENSMUSG00000042429,ENSMUSG00000050953,ENSMUSG00000016458,ENSMUSG00000053279,ENSMUSG00000000567,ENSMUSG00000022892,ENSMUSG00000019960,ENSMUSG00000037440,ENSMUSG00000037035,ENSMUSG00000079019,ENSMUSG00000027712,ENSMUSG00000056481,ENSMUSG00000061353,ENSMUSG00000019966,ENSMUSG00000021944,ENSMUSG00000026674,ENSMUSG00000062312,ENSMUSG00000034161,ENSMUSG00000030341,…
programmed cell death*	GO:0012501	6.82e-08	7.1659	2057	978	132	ENSMUSG00000028195,ENSMUSG00000024176,ENSMUSG00000042429,ENSMUSG00000050953,ENSMUSG00000016458,ENSMUSG00000053279,ENSMUSG00000000567,ENSMUSG00000022892,ENSMUSG00000019960,ENSMUSG00000037440,ENSMUSG00000037035,ENSMUSG00000079019,ENSMUSG00000027712,ENSMUSG00000056481,ENSMUSG00000061353,ENSMUSG00000019966,ENSMUSG00000021944,ENSMUSG00000026674,ENSMUSG00000062312,ENSMUSG00000034161,ENSMUSG00000030341,…
regulation of cell death*	GO:0010941	1.66e-07	6.77964	1831	978	120	ENSMUSG00000039904,ENSMUSG00000028195,ENSMUSG00000024176,ENSMUSG00000042429,ENSMUSG00000050953,ENSMUSG00000016458,ENSMUSG00000053279,ENSMUSG00000000567,ENSMUSG00000022892,ENSMUSG00000019960,ENSMUSG00000037440,ENSMUSG00000037035,ENSMUSG00000079019,ENSMUSG00000027712,ENSMUSG00000056481,ENSMUSG00000061353,ENSMUSG00000019966,ENSMUSG00000021944,ENSMUSG00000026674,ENSMUSG00000062312,ENSMUSG00000034161,…
positive regulation of cell death*	GO:0010942	4.12e-07	6.38468	667	978	59	ENSMUSG00000028195,ENSMUSG00000042429,ENSMUSG00000053279,ENSMUSG00000022892,ENSMUSG00000019960,ENSMUSG00000037440,ENSMUSG00000037035,ENSMUSG00000027712,ENSMUSG00000056481,ENSMUSG00000026674,ENSMUSG00000030341,ENSMUSG00000005836,ENSMUSG00000031760,ENSMUSG00000021253,ENSMUSG00000022037,ENSMUSG00000041324,ENSMUSG00000006205,ENSMUSG00000052684,ENSMUSG00000021408,ENSMUSG00000031558,ENSMUSG00000030717,…
cell death*	GO:0008219	6.79e-07	6.16805	2238	978	137	ENSMUSG00000039904,ENSMUSG00000028195,ENSMUSG00000024176,ENSMUSG00000042429,ENSMUSG00000050953,ENSMUSG00000016458,ENSMUSG00000053279,ENSMUSG00000000567,ENSMUSG00000022892,ENSMUSG00000019960,ENSMUSG00000037440,ENSMUSG00000037035,ENSMUSG00000079019,ENSMUSG00000027712,ENSMUSG00000056481,ENSMUSG00000030208,ENSMUSG00000061353,ENSMUSG00000019966,ENSMUSG00000021944,ENSMUSG00000026674,ENSMUSG00000062312,…
positive regulation of apoptotic process*	GO:0043065	1.513e-06	5.82016	585	978	53	ENSMUSG00000028195,ENSMUSG00000053279,ENSMUSG00000022892,ENSMUSG00000019960,ENSMUSG00000037440,ENSMUSG00000037035,ENSMUSG00000027712,ENSMUSG00000056481,ENSMUSG00000030341,ENSMUSG00000005836,ENSMUSG00000021253,ENSMUSG00000022037,ENSMUSG00000041324,ENSMUSG00000006205,ENSMUSG00000052684,ENSMUSG00000021408,ENSMUSG00000031558,ENSMUSG00000030717,ENSMUSG00000035385,ENSMUSG00000026395,ENSMUSG00000007872,…
positive regulation of programmed cell death*	GO:0043068	2.7537e-06	5.56009	595	978	53	ENSMUSG00000028195,ENSMUSG00000053279,ENSMUSG00000022892,ENSMUSG00000019960,ENSMUSG00000037440,ENSMUSG00000037035,ENSMUSG00000027712,ENSMUSG00000056481,ENSMUSG00000030341,ENSMUSG00000005836,ENSMUSG00000021253,ENSMUSG00000022037,ENSMUSG00000041324,ENSMUSG00000006205,ENSMUSG00000052684,ENSMUSG00000021408,ENSMUSG00000031558,ENSMUSG00000030717,ENSMUSG00000035385,ENSMUSG00000026395,ENSMUSG00000007872,…
negative regulation of apoptotic process*	GO:0043066	0.00295842	2.52894	1040	978	68	ENSMUSG00000028195,ENSMUSG00000024176,ENSMUSG00000042429,ENSMUSG00000016458,ENSMUSG00000000567,ENSMUSG00000079019,ENSMUSG00000061353,ENSMUSG00000019966,ENSMUSG00000021944,ENSMUSG00000026674,ENSMUSG00000062312,ENSMUSG00000034161,ENSMUSG00000030341,ENSMUSG00000005836,ENSMUSG00000031760,ENSMUSG00000022037,ENSMUSG00000031616,ENSMUSG00000031574,ENSMUSG00000074121,ENSMUSG00000038855,ENSMUSG00000021732,…
negative regulation of programmed cell death*	GO:0043069	0.00318941	2.49629	1063	978	69	ENSMUSG00000028195,ENSMUSG00000024176,ENSMUSG00000042429,ENSMUSG00000016458,ENSMUSG00000000567,ENSMUSG00000079019,ENSMUSG00000061353,ENSMUSG00000019966,ENSMUSG00000021944,ENSMUSG00000026674,ENSMUSG00000062312,ENSMUSG00000034161,ENSMUSG00000030341,ENSMUSG00000005836,ENSMUSG00000031760,ENSMUSG00000022037,ENSMUSG00000031616,ENSMUSG00000031574,ENSMUSG00000074121,ENSMUSG00000038855,ENSMUSG00000021732,…
extrinsic apoptotic signaling pathway§	GO:0097191	0.00643601	2.19138	230	978	24	ENSMUSG00000019966,ENSMUSG00000041324,ENSMUSG00000024810,ENSMUSG00000021732,ENSMUSG00000031078,ENSMUSG00000021408,ENSMUSG00000052957,ENSMUSG00000025810,ENSMUSG00000026395,ENSMUSG00000030339,ENSMUSG00000026222,ENSMUSG00000020044,ENSMUSG00000013698,ENSMUSG00000031887,ENSMUSG00000000889,ENSMUSG00000007655,ENSMUSG00000031077,ENSMUSG00000068329,ENSMUSG00000025932,ENSMUSG00000041417,ENSMUSG00000020053,…
negative regulation of cell death*	GO:0060548	0.00713853	2.14639	1194	978	74	ENSMUSG00000039904,ENSMUSG00000028195,ENSMUSG00000024176,ENSMUSG00000042429,ENSMUSG00000016458,ENSMUSG00000000567,ENSMUSG00000022892,ENSMUSG00000079019,ENSMUSG00000061353,ENSMUSG00000019966,ENSMUSG00000021944,ENSMUSG00000026674,ENSMUSG00000062312,ENSMUSG00000034161,ENSMUSG00000030341,ENSMUSG00000005836,ENSMUSG00000031760,ENSMUSG00000022037,ENSMUSG00000031616,ENSMUSG00000031574,ENSMUSG00000074121,…
regulation of extrinsic apoptotic signaling pathway§	GO:2001236	0.00872095	2.05944	158	978	19	ENSMUSG00000041324,ENSMUSG00000021732,ENSMUSG00000031078,ENSMUSG00000021408,ENSMUSG00000052957,ENSMUSG00000025810,ENSMUSG00000026395,ENSMUSG00000030339,ENSMUSG00000026222,ENSMUSG00000020044,ENSMUSG00000013698,ENSMUSG00000000889,ENSMUSG00000007655,ENSMUSG00000031077,ENSMUSG00000068329,ENSMUSG00000025932,ENSMUSG00000020053,ENSMUSG00000031778,ENSMUSG00000026031
negative regulation of necrotic cell death	GO:0060547	0.0322839	1.49101	24	978	7	ENSMUSG00000026674,ENSMUSG00000031760,ENSMUSG00000021408,ENSMUSG00000030717,ENSMUSG00000007655,ENSMUSG00000031077,ENSMUSG00000026031
* common GO term between DND1-GFP-hi and DND1-GFP-lo
‡ intrinsic apoptosis
§ extrinsic apoptosis
