# Supplementary material for: The RNA binding protein DND1 is elevated in a subpopulation of pro-spermatogonia and targets chromatin modifiers and translational machinery during late gestation
Source: PLoS Genet. 2023 Mar 1;19(3):e1010656. doi: 10.1371/journal.pgen.1010656 (PMC10010562; doi:10.1371/journal.pgen.1010656)
Supplement: S4 Table — (XLSX) [file pgen.1010656.s004.xlsx]

## Sheet: RIP-seq
Symbol	Gene_ID	MGI_ID	Name	Gene_ID	abundance1401in	abundance1401IP	abundance1403in	abundance1403IP	abundance1405in	abundance1405IP	abundance1601in	abundance1601IP	abundance1602in	abundance1602IP	abundance1604in	abundance1604IP	abundance1802in	abundance1802IP	abundance1803in	abundance1803IP	abundance1804in	abundance1804IP	counts.1401in	counts.1401IP	counts.1403in	counts.1403IP	counts.1405in	counts.1405IP	counts.1601in	counts.1601IP	counts.1602in	counts.1602IP	counts.1604in	counts.1604IP	counts.1802in	counts.1802IP	counts.1803in	counts.1803IP	counts.1804in	counts.1804IP	length.1401in	length.1401IP	length.1403in	length.1403IP	length.1405in	length.1405IP	length.1601in	length.1601IP	length.1602in
Gnai3	ENSMUSG00000000001	MGI:95773	guanine nucleotide binding protein (G protein), alpha inhibiting 3	ENSMUSG00000000001	54.9257	96.2966	52.8514	108.573	47.1266	92.1425	57.0392	81.0922	78.3816	81.336	58.4104	121.984	39.1357	90.7634	41.1338	80.713	48.1677	116.043	6529.09	4493.31	5369.04	2957	4255.02	4967	7229.03	7844	9499	4968	7314.48	10850	4836	5236.72	5328	4063	5491	5849	3003.06	2993.96	2997.14	3006.1	2998.06	3015.42	3002.1	3010.93	2995.32
Cdc45	ENSMUSG00000000028	MGI:1338073	cell division cycle 45	ENSMUSG00000000028	12.7315	32.7516	19.5795	26.7482	17.9216	23.957	12.9561	8.89723	17.0321	37.1188	9.51781	33.1985	14.3184	19.4622	14.6391	22.593	15.7099	26.8651	837.52	864	1103.57	413.762	932.27	667.689	911.653	478.975	1163.98	1310.62	687.875	1642.19	1025.56	640.161	1091.91	654.831	1029.36	751.115	1661.89	1692.67	1662.9	1707.37	1727.31	1559.03	1666.76	1675.71	1689.1
Scml2	ENSMUSG00000000037	MGI:1340042	Scm polycomb group protein like 2	ENSMUSG00000000037	4.27774	15.3188	9.25734	12.1881	6.70678	7.19344	8.859	14.5644	5.82736	9.80443	8.15019	15.873	8.48494	8.4084	4.02262	6.696	10.504	10.3202	468.796	707.711	717.674	330.847	602.347	394.937	1076.59	1333.92	723.398	649.801	1080.06	1325.04	1031.89	324.979	552.309	345.425	1207.07	492.019	2768.58	2964.3	2287.22	2996.16	2982.21	3071.18	2878.61	2850.88	3068.21
Apoh	ENSMUSG00000000049	MGI:88058	apolipoprotein H	ENSMUSG00000000049	0.407006	0.626358	1.05239	1.53611	0	0.118587	0.305611	0	0.197973	0.940922	0	1.33678	0.939738	0.391452	0.124515	0.064199	0.25187	5.26065	15	9	33	13	0	2	12	0	1.104	18	0	32	36	7	5	1	9	42.92	931.06	921.956	925.136	934.097	778.934	943.423	930.103	778.934	137.815
Narf	ENSMUSG00000000056	MGI:1914858	nuclear prelamin A recognition factor	ENSMUSG00000000056	12.98	38.3557	14.7497	34.0531	14.4591	20.7931	21.1698	28.4087	23.3961	45.7279	17.8674	45.095	12.7233	23.4423	12.9513	32.777	15.6518	21.1498	1930.74	2467	1642	1277	1418	1542.01	3651.38	3782	3893	3842	2884	5519.29	1962	1819.6	2296	2273	2283	1455.11	3757.83	4126.96	3284.41	4139.1	3256.42	4148.42	4085.63	4143.93	4112.63
Cav2	ENSMUSG00000000058	MGI:107571	caveolin 2	ENSMUSG00000000058	4.48272	0.885034	1.6735	1.96057	3.63953	4.92701	5.08471	0	5.05918	5.45962	5.13216	4.61024	3.74975	10.5825	10.0833	20.2346	6.27009	10.9663	439	34	140	44	260	219	455.062	0	491	275	518	329	379	503	1076	839	589.488	455	2474.06	2464.96	2468.14	2477.1	2372.1	2486.42	2119.94	2433.93	2398.72
Klf6	ENSMUSG00000000078	MGI:1346318	Kruppel-like factor 6	ENSMUSG00000000078	11.9436	13.1538	10.7057	22.4057	7.55407	17.24	21.6015	19.5237	26.6626	27.5548	14.5312	22.2239	17.7464	36.6798	19.1928	40.6521	20.5136	26.1609	1875.03	811.189	1437.01	805.709	901.13	1226.13	3615.92	2492.53	4270.05	2220.28	2405.57	2608.51	2896.16	2795.03	3283.23	2703.17	3084.69	1743.06	3966.06	3956.96	3960.14	3969.1	3961.06	3978.42	3965.1	3973.93	3958.32
Scmh1	ENSMUSG00000000085	MGI:1352762	sex comb on midleg homolog 1	ENSMUSG00000000085	24.4135	45.5631	33.5715	23.9542	18.4421	71.6478	30.1882	29.0688	22.7085	34.9923	33.3922	63.0139	17.0259	58.2602	18.371	38.9908	27.8576	35.8463	2043.55	1478.15	2255.31	465.183	1116.43	1997.3	2727.18	1359.94	2369.65	1694.86	2868.01	3114.38	1650.19	2139.6	1748.58	1378.72	1895.93	1249.98	2114.67	2081.59	1981.99	2143.46	2010.14	1559.39	2139.91	1456.25	2579.14
Cox5a	ENSMUSG00000000088	MGI:88474	cytochrome c oxidase subunit 5A	ENSMUSG00000000088	562.652	370.686	455.56	315.496	713.026	630.878	285.586	335.246	325.997	266.892	404.786	283.897	320.757	213.151	346.567	317.72	276.585	181.227	8657.57	2202.63	5915.62	1122.98	8230.76	4522.48	4671.92	4287.97	5027.95	2173.59	6397.68	3343.38	5126.11	1596.88	5810.4	2062	4215.29	1156.9	388.726	381.264	383.108	392.873	383.301	401.001	387.505	398.134	381.203
Tbx2	ENSMUSG00000000093	MGI:98494	T-box 2	ENSMUSG00000000093	74.0158	183.085	83.8513	181.279	74.6262	139.822	93.6735	152.929	97.7261	169.521	88.8198	209.332	58.8042	129.277	42.0669	103.267	53.4539	134.656	9864.79	9581.57	9552.78	5535	7556	8447	13311.4	16581.1	13282.6	11603.7	12476.1	20868.6	8147.23	8363	6109.34	5829	6828.57	7612.97	3367.06	3357.96	3361.14	3370.1	3362.06	3379.42	3366.1	3374.93	3359.32
Tbx4	ENSMUSG00000000094	MGI:102556	T-box 4	ENSMUSG00000000094	2.4942	3.20011	1.11698	1.46999	2.73179	11.3591	1.17382	3.20707	0.706877	0.163799	0.63089	1.47498	2.24119	1.64214	0.094455	0.888836	3.36184	0.176606	268	136.999	102	36	226.001	562.188	135	279	77	9	71	118	249	90.009	11	41	345.02	8	2714.5	2746.92	2694.14	2703.1	2747.06	2768.54	2724.27	2707.93	2692.32
Zfy2	ENSMUSG00000000103	MGI:99213	zinc finger protein 2, Y-linked	ENSMUSG00000000103	0.212441	2.18559	0.380035	1.75589	0.778654	2.63843	0.031452	0	0.208015	0.360821	0.440354	0.656425	0.127118	1.01405	0	0	0.628487	0.549635	21.755	87.812	33.248	41.204	60.549	122.605	3.394	0	21.456	19	47.474	50.325	13.375	50.401	0	0	61.058	23.573	2587.06	2577.96	2581.14	2590.1	2582.06	2599.42	2556.1	2577.09	2549.32
Ngfr	ENSMUSG00000000120	MGI:97323	nerve growth factor receptor (TNFR superfamily, member 16)	ENSMUSG00000000120	3.22754	8.67607	2.67301	6.08498	2.76201	5.42898	1.97337	5.05544	2.00049	4.43797	1.96768	8.45368	0.584936	1.83257	0.449416	3.41093	0.665269	4.54989	405.892	428.363	287.309	175.319	263.853	309.54	264.596	517.27	256.521	286.705	260.739	795.342	76.469	111.86	61.585	181.66	80.212	242.67	3177.06	3167.96	3171.14	3180.1	3172.06	3189.42	3176.1	3184.93	3169.32
Wnt3	ENSMUSG00000000125	MGI:98955	wingless-type MMTV integration site family, member 3	ENSMUSG00000000125	4.09833	4.36449	2.48733	1.52642	3.81402	4.11225	0.824322	0.396677	0.255139	0.820041	0.962209	2.45641	1.88929	4.60069	0.485574	4.21447	0.579591	3.19442	457	191	237	39	323	208	98	36	29	47	113	205	219	249	59	199	62	151	2817.06	2807.96	2811.14	2820.1	2812.06	2829.42	2816.1	2824.93	2809.32
Wnt9a	ENSMUSG00000000126	MGI:2446084	wingless-type MMTV integration site family, member 9A	ENSMUSG00000000126	3.20428	4.98592	1.87466	0.180111	2.65288	0.145702	2.5019	0.030448	2.75404	1.68773	1.66183	3.32233	1.94638	2.84147	5.57813	11.4863	5.78747	5.5115	388	237	194	5	244	8	323	3	340	105	212	301	245	167	736	589	672	283	3059.06	3049.96	3053.14	3064.1	3054.06	3071.42	3058.1	3066.93	3051.32
Fer	ENSMUSG00000000127	MGI:105917	fer (fms/fps related) protein kinase	ENSMUSG00000000127	3.95414	14.667	0.68165	12.0219	4.28859	11.105	2.94563	12.1182	4.75897	10.4531	6.65533	10.1762	4.20849	6.49454	3.46789	13.6009	3.31355	3.85854	416.88	608.204	62.57	285.785	337.664	527.28	326.557	1059.68	519.786	577.314	745.372	818.315	468.064	338.646	405.961	618.708	324.885	175.697	2663.46	2660.72	2708.14	2623.84	2614.42	2656.05	2626.03	2721.93	2699.54
Xpo6	ENSMUSG00000000131	MGI:2429950	exportin 6	ENSMUSG00000000131	13.112	51.5991	14.9326	54.7118	28.1186	48.5198	14.8805	40.2322	18.1266	37.8873	17.4421	74.4238	20.0408	66.4487	9.70792	57.5621	10.1178	63.8542	1955	3090	1823	1944	3120	3225	2022.7	3504	2467.03	2599	2432	8155.97	2404	4342.4	1390.41	3708	1295	3686.66	3766.72	3842.44	3601.79	3921.82	3684.4	3718.13	3219.83	2711.02	3363.86
Tfe3	ENSMUSG00000000134	MGI:98511	transcription factor E3	ENSMUSG00000000134	17.8335	32.8093	11.6978	39.6776	18.9524	44.6678	18.7306	15.7963	20.082	18.9803	17.9509	29.022	14.3226	19.8542	6.90373	29.0766	18.4434	23.9994	1797	1364.32	1202	970	1615.31	2215	2118.61	1418	2302.12	1053	1934	2249.01	1680	1043	884.998	1386	1974	1198	2545.65	2668.14	3031.58	2698.35	2830.06	2773.91	2679.28	2794.24	2833.34
Axin2	ENSMUSG00000000142	MGI:1270862	axin 2	ENSMUSG00000000142	0.63606	8.64723	1.94609	3.92698	1.51021	0.510037	1.2674	3.075	1.72313	4.54784	1.15498	4.75212	0.826987	3.60195	1.56773	3.48752	1.04722	9.2222	37	272	136	83	107	22.001	142.999	134	162	282	115	208	43.999	129	76.999	56.001	67	263	1469.57	2018.28	2061.78	2332.88	2352.62	2412.88	2672.66	1356.44	2323.67
Brat1	ENSMUSG00000000148	MGI:1891679	BRCA1-associated ATM activator 1	ENSMUSG00000000148	12.6631	26.0458	18.0306	44.143	16.9111	22.9757	13.2204	20.9211	12.0512	27.3689	8.2944	36.7114	9.49822	43.0796	8.68661	29.3894	8.13955	15.1588	1521	1240	1779	1223	1548	1223	1660.98	2036	1465.22	1690.04	1017	3265.68	1172	2452	1129	1485	907.001	760	3034.43	3054.74	2910.93	3057.99	3039.52	2977.63	2976.04	3029.25	3005.06
Gna12	ENSMUSG00000000149	MGI:95767	guanine nucleotide binding protein, alpha 12	ENSMUSG00000000149	86.6443	161.733	68.9641	145.318	66.3984	125.004	115.157	133.79	108.52	158.59	87.1873	157.105	72.2008	164.775	75.5131	165.915	80.8582	174.44	10827.7	7934.8	7365.86	4160.53	6303	7082.56	15343.4	13603.4	13827.6	10181.2	11480.2	14688	9379.39	9994.49	10282.7	8780.65	9688	9245	3157.06	3147.96	3151.14	3160.1	3152.06	3169.42	3156.1	3164.93	3149.32
Slc22a18	ENSMUSG00000000154	MGI:1336884	solute carrier family 22 (organic cation transporter), member 18	ENSMUSG00000000154	1.73662	2.72482	1.6226	5.48711	1.15857	0.612587	2.65966	1.20997	2.38996	1.15524	2.53099	1.09188	6.23969	2.13055	0.805778	1.92142	4.4601	8.49526	78	48	69.304	55	44	14	137.999	44	122	24	128.999	42	301	46	44	21	214	177	1134.69	1130.3	1260.14	1106.35	1261.06	1278.42	1229.06	1131.93	1261.67
Itgb2l	ENSMUSG00000000157	MGI:1277979	integrin beta 2-like	ENSMUSG00000000157	0.076157	1.02642	0	2.46884	0	2.99533	0	0.040079	0	2.6977	0	0.201615	0	0.515571	0	0	0.77572	0.128436	7	37	0	8	0	125	0	3	0	33	0	14.189	0	23	0	0	70	5	2322.06	2312.96	1692.49	357.659	1692.49	2334.42	1692.49	2329.93	1692.49
Igsf5	ENSMUSG00000000159	MGI:1919308	immunoglobulin superfamily, member 5	ENSMUSG00000000159	1.23262	0.709145	0	3.99634	0.179905	0.128357	0.826123	1.34587	0.730901	0.533299	0.297874	1.38475	1.38009	0.03879	0.522313	1.6465	1.14561	2.1714	58.703	17	0	47	4.879	3	44.079	33.722	38.584	8.485	16	53.811	84	1	17.392	37	68	47	1203.14	1538.17	1192.7	1298.1	900.581	1307.42	1263.89	779.93	1304.75
Pih1d2	ENSMUSG00000000167	MGI:1919864	PIH1 domain containing 2	ENSMUSG00000000167	10.1969	8.24275	10.107	5.35552	5.11302	28.2976	6.12658	8.63842	4.19058	4.92863	5.64795	9.62475	9.1919	8.13743	7.29817	0.838781	5.0004	3.22026	323.704	82.955	252.044	32.388	126.565	448.386	183.003	258.918	110.999	71.039	150	187.353	248.067	108.397	191.046	8.089	89.123	30.712	801.991	645.742	735.737	667.522	821.946	886.373	707.552	932.975	654.678
Dlat	ENSMUSG00000000168	MGI:2385311	dihydrolipoamide S-acetyltransferase (E2 component of pyruvate dehydrogenase complex)	ENSMUSG00000000168	18.7364	60.3746	28.7051	51.5742	15.0978	52.4716	16.2034	24.9756	26.306	47.6458	15.3145	64.2373	12.6957	58.1091	16.6635	38.8353	14.5102	60.3476	1862	2346	2306.57	1428	1278	2946.67	1930	2237	2627	2199	1703	4846	1274	2917.25	1633	1427	1709	2849	2510.62	2493.24	2370.68	3056.1	2810.75	3141.38	2821.44	2788	2468.22
Sdhd	ENSMUSG00000000171	MGI:1914175	succinate dehydrogenase complex, subunit D, integral membrane protein	ENSMUSG00000000171	214.541	185.171	146.621	138.167	210.033	250.821	161.8	170.105	216.861	169.988	180.426	197.61	147.509	152.976	121.57	144.227	128.795	110.722	8255	2779	4801.39	1220.62	6117	4414	6633.24	5355.15	8461	3393	7251.4	5728.62	5899.72	2856.07	5096.73	2345.77	4801.66	1792	972.06	962.956	966.136	975.097	967.064	984.423	971.103	979.93	964.315
Ccnd2	ENSMUSG00000000184	MGI:88314	cyclin D2	ENSMUSG00000000184	12.7656	35.9986	7.34382	29.0348	7.31179	22.5605	20.6029	42.2848	24.3532	58.8384	13.3692	32.0071	19.0723	52.9965	20.7679	65.2114	27.1345	64.3764	3067.74	3401.02	1509.72	1597.82	1335.75	2453.49	5279.65	8257.9	5974.31	7248.59	3391.49	5745.76	4764.57	6182	5438.33	6639.25	6237.78	6572.47	6071.06	6061.96	6065.14	6074.1	6066.06	6083.42	6070.1	6078.93	6063.31
Gpr107	ENSMUSG00000000194	MGI:2139054	G protein-coupled receptor 107	ENSMUSG00000000194	22.816	47.4131	20.5739	46.0751	32.3717	59.0055	22.2873	27.2946	26.8605	41.9788	17.8487	44.3369	18.0052	49.5139	23.0736	69.8168	29.3974	82.3363	2186.66	2354.81	1985.56	1346.06	1637.73	2945.11	2810.46	3170.67	3569.44	3275.7	2165.82	3972.83	2265.78	2637.11	2541.03	2502.95	3314.93	3226.25	2421.19	3186.74	2847.3	3224.56	1679.89	2792.05	2987.02	3615.9	3284.46
Nalcn	ENSMUSG00000000197	MGI:2444306	sodium leak channel, non-selective	ENSMUSG00000000197	0	0.187005	0	0.80377	0	0.028342	0.012619	0	0.071499	0.287295	0.202204	0	0.165962	0	0	0	0.019242	0	0	19.976	0	50	0	3.483	3.656	0	19.831	40	58	0	46.869	0	0	0	4.999	0	6864.62	6853.96	6864.62	6866.1	6864.62	6875.42	6862.1	6864.62	6855.31
Btbd17	ENSMUSG00000000202	MGI:1919264	BTB (POZ) domain containing 17	ENSMUSG00000000202	0.346531	0.265697	1.30029	4.62188	0	8.27177	2.8703	0	2.5335	1.57249	1.88005	3.42489	2.65646	0.150192	3.21039	0	0.874771	0	20	6	64	36	0	200.001	169	0	167	22	90	146.999	148	1	143	0	38	0	1458.06	1448.96	1452.14	859.717	1124.79	1352.53	1394.69	1124.79	1629.2
Slfn4	ENSMUSG00000000204	MGI:1329010	schlafen 4	ENSMUSG00000000204	0.057753	1.19847	0.722445	0.286268	0.042701	0.210334	0.217838	0.167384	0.40929	1.49966	0.013941	0.617619	0.352982	1.84562	0.18118	3.70987	2.4723	0.028565	7.873	68.922	90.434	8.94	4.423	12.996	34.009	19.759	61.127	108.51	2.003	65.537	53.727	129.332	26.914	227.143	343.096	1.775	3444.06	3689.96	3693.14	3447.1	3439.06	3456.42	3698.1	3674.58	3691.32
Th	ENSMUSG00000000214	MGI:98735	tyrosine hydroxylase	ENSMUSG00000000214	2.73336	5.75802	4.71235	0.729902	3.98456	0.292329	0.942445	0.124685	0.474604	0.128813	1.14162	0	0.989388	0.069148	0.579189	0	0	4.74031	165	129	237	5	174.988	4	60	4	30	2	66	0	30	1	33	0	0	134	1525.01	1437.5	1483.81	756.097	1458.25	765.423	1508.05	998.588	1562.32
Ins2	ENSMUSG00000000215	MGI:96573	insulin II	ENSMUSG00000000215	3.08377	6.78107	3.25784	1.82889	0.876616	0.358512	5.50533	5.61002	7.1925	3.41125	2.82042	0.275784	8.95983	10.5338	2.96251	20.5925	3.85285	6.64537	26	28	23	4	5.45	2	50	45	61.607	17.107	27	2	90.436	49.007	34	97.577	36.136	25.59	212.999	264.942	208.288	241.404	206.444	312.062	215.133	249.683	211.705
Drp2	ENSMUSG00000000223	MGI:107432	dystrophin related protein 2	ENSMUSG00000000223	0.613073	3.86126	0.37661	2.01035	1.32191	4.03811	1.63452	1.26549	0.345684	1.59349	0.849628	5.04605	0.707756	2.18053	0.332962	0.205364	2.33484	7.57948	158.267	260.448	48.38	77.91	92.073	112.41	296.693	264.151	96.062	159.929	151.313	550.454	85.34	93.925	71.852	16.251	245.109	502.123	6521.78	4327.94	3790.02	4277.53	2312.8	1557.19	4299.68	6497.34	6868.31
Tspan32	ENSMUSG00000000244	MGI:1350360	tetraspanin 32	ENSMUSG00000000244	12.563	10.0726	5.80561	2.72515	8.95406	6.52674	3.74095	4.98916	4.26591	7.72963	5.55067	7.00248	3.09657	2.32048	3.09656	1.01734	4.36346	0.036966	641.932	188.811	285.881	40	380.829	157.943	186.743	177.323	196.423	201.651	265.415	302.796	174.76	35.359	178.407	9.403	230.821	1	1290.87	1202.75	1452.79	1620.1	1412.26	1353.68	1182.44	1106.32	1138.05
Lhx2	ENSMUSG00000000247	MGI:96785	LIM homeobox protein 2	ENSMUSG00000000247	0.293637	0.997899	0.061845	1.11055	0.244908	0.165863	1.01907	0.608497	0.297747	0.323587	0	0.73214	2.52394	2.78296	0.853349	0	2.94436	2.68955	30	40	3	26	19	3	111	49	31	17	0	56	241	138	95	0	253	95	2581.06	2571.96	1431.14	2584.1	2576.06	1011.78	2580.1	2506.57	2573.32
Clec2g	ENSMUSG00000000248	MGI:1918059	C-type lectin domain family 2, member g	ENSMUSG00000000248	0.377885	1.85552	0.724587	2.1071	3.15157	1.20734	0.034742	0.236404	0.576654	2.69757	0.117252	4.15015	1.20771	2.00117	0.243004	2.25844	0.271874	3.12318	18.083	34.181	52.537	41.008	85.174	46.564	3.145	16.351	49.866	91.954	10.471	182.139	51.566	82.467	22.483	81.177	22.182	98.092	1208.93	1181.97	2139.14	2148.1	897.4	2157.42	2144.1	2152.93	2137.32
Gmpr	ENSMUSG00000000253	MGI:1913605	guanosine monophosphate reductase	ENSMUSG00000000253	59.5857	101.407	42.0129	68.1739	51.124	72.1009	32.1328	24.4769	40.5583	56.6294	39.1409	99.2114	23.9978	27.2157	23.9765	33.601	33.2508	33.529	3115.86	2063.27	1872.78	817.835	2009.09	1718.68	1790.76	1045	2155.11	1463.3	2145.02	3819.59	1304.44	681	1344.68	743.242	1677.97	739.809	1321.06	1305.5	1315.14	1324.1	1304.91	1333.42	1320.1	1328.93	1313.32
Glra1	ENSMUSG00000000263	MGI:95747	glycine receptor, alpha 1 subunit	ENSMUSG00000000263	0	1.45089	0.682579	0.929556	0.49978	2.32306	0	0.100675	0	0.775517	0	1.15265	0.054673	1.48921	0.21759	0.168024	0.147653	1.2095	0	40	41	15	32	65	0	5	0	33	0	54	4	44	20	6	10	36	1800.5	1768.96	1772.14	1781.1	2126.06	1565.19	1800.5	1545.93	1800.5
Mid2	ENSMUSG00000000266	MGI:1344333	midline 2	ENSMUSG00000000266	0.591453	5.38093	1.17176	6.18484	1.31595	1.71214	0.6894	1.78159	1.27357	8.52294	0.907505	3.45317	0.7801	2.02062	0.935798	5.32898	2.70246	4.95629	69.641	258.611	142.241	156.599	97.172	67.637	163.002	256.151	235.147	748.291	209	321.788	132.199	70.262	174.202	416.96	407.542	325.339	2974.59	3083.76	3581.42	2794.68	2451.93	2209.83	5600.66	4475.38	4563.47
Trim25	ENSMUSG00000000275	MGI:102749	tripartite motif-containing 25	ENSMUSG00000000275	3.8087	6.86198	1.77227	13.2366	3.96842	3.25417	2.9387	5.44506	3.57823	7.69524	3.12135	7.78658	2.88307	3.93584	2.18404	7.8902	5.50094	21.2883	463.834	454.006	319.885	254.968	212.099	169.189	430.977	394.486	570.957	559.027	275.674	959.642	443.753	402.001	418.112	358.14	786.206	900.523	3076.62	4245.24	5325.14	2126.09	1774.71	2908.35	3473.9	2255.13	3943.79
Dgke	ENSMUSG00000000276	MGI:1889276	diacylglycerol kinase, epsilon	ENSMUSG00000000276	2.76626	6.76942	1.70362	2.89333	2.99904	3.72828	1.65551	6.16074	1.69727	3.87499	2.68138	8.58881	1.4462	8.02628	2.05931	4.17212	1.97769	8.21151	686.997	836.208	461.671	212.096	707.408	539.886	471.86	1210.19	394.998	618.932	649.916	1677.71	481.318	1214.92	668.397	562.326	587.817	960.011	6274.06	7925.99	7995.12	8091.1	7832.38	8100.42	6751.49	6114.53	5752.05
Scpep1	ENSMUSG00000000278	MGI:1921867	serine carboxypeptidase 1	ENSMUSG00000000278	67.4815	77.216	60.9578	95.8614	73.2553	72.5831	101.044	110.383	137.365	137.661	81.6139	113.173	100.813	92.6982	114.095	145.41	101.646	139.592	4909.73	2201	3785.48	1599	4044	2401	7836.57	6546	10172.4	5161.36	6239.27	6174.07	7624.57	3273.22	9045.26	4477.67	7114.48	4296	1838.06	1828.96	1832.14	1841.1	1833.06	1850.42	1837.1	1845.93	1830.32
Mnt	ENSMUSG00000000282	MGI:109150	max binding protein	ENSMUSG00000000282	1.1491	3.69666	0.525239	2.59761	0.566732	5.75239	1.1652	0.682123	0.960442	3.61365	0.978835	2.04449	1.36351	0.612875	1.39179	0	2.38928	1.71755	197	249	77	102	54	363	213	83	168	261	177	262	243	51	260	0	313	125	4331.06	4321.96	4325.14	4334.1	3163.89	3529.98	4330.1	3787.54	4323.31
Itgb2	ENSMUSG00000000290	MGI:96611	integrin beta 2	ENSMUSG00000000290	0.51252	0.388974	0.287447	0.420371	0.394785	0.598092	0.428282	2.61977	1.81029	2.5377	0.321937	1.28228	0.374609	0.86015	1.56499	0	1.078	8.06878	55	12.991	22.936	9	28	24	49	15	198	140	36	103	31	39	183	0	111	367	2711.06	2142.96	2354.14	2363.1	2355.06	2244.7	2710.1	178.226	2703.32
Hddc2	ENSMUSG00000000295	MGI:1916942	HD domain containing 2	ENSMUSG00000000295	97.0127	50.8712	75.2358	48.8922	82.7893	79.4154	97.0059	108.693	83.5199	79.3568	94.3861	79.0518	98.2138	62.3084	83.2692	97.6785	95.3658	34.4367	2179	443	1475	267.006	1432	981	2230	2061	1915	1025.63	2220.94	1550	2208	980.017	2004.92	1044.01	2004.75	322.002	567.435	558.757	578.407	602.776	574.346	691.001	544.535	590.224	566.706
Tpd52l1	ENSMUSG00000000296	MGI:1298386	tumor protein D52-like 1	ENSMUSG00000000296	4.50878	0	5.23006	0.425795	2.5031	1.53601	2.98128	5.31103	3.03034	4.88476	2.67549	2.05831	2.69805	1.24818	2.71257	0.471836	2.34293	1.62471	187.229	0	184.919	4.059	78.704	29.145	131.913	180.336	127.672	105.116	116.154	64.348	116.459	25.15	122.732	8.284	94.162	28.403	1049.06	1049.94	1043.14	1052.1	1044.06	1061.42	1048.1	1056.93	1041.32
Pemt	ENSMUSG00000000301	MGI:104535	phosphatidylethanolamine N-methyltransferase	ENSMUSG00000000301	11.582	15.0741	18.9344	7.31893	22.8105	14.8918	15.3561	27.9125	15.4518	11.4726	9.40689	11.0901	18.2248	32.5712	14.9606	11.3708	21.317	19.217	266.016	82.998	250	28	375	97.001	342.008	443.441	355	117	198	99.212	482	281.168	404.377	95	394.999	155	580.244	353.294	389.542	422.263	545.885	364.368	527.563	494.516	567.842
Cdh1	ENSMUSG00000000303	MGI:88354	cadherin 1	ENSMUSG00000000303	7.88628	16.8162	7.85709	23.2576	9.06232	12.8469	1.22695	4.52971	1.023	0.684552	3.01502	12.3718	0.699169	0.386823	0.66752	0.014299	0.053682	0.984807	1106.05	1090.77	1019.37	879.541	1137	924	216	608.126	160	58	525	1527	120	31	120.092	1	6	69.018	3543.14	4161.96	3827.69	4174.1	4166.06	4023.33	4170.1	4178.93	3865.67
Cdh4	ENSMUSG00000000305	MGI:99218	cadherin 4	ENSMUSG00000000305	0.908916	3.31688	3.38081	3.06565	0.802007	1.50792	0.758381	4.46855	0.274564	2.57774	1.23195	4.08411	0.725606	0.559105	1.72247	3.39987	0.37057	8.30302	157	260	80	111	65	144	119	881	68	108	234	417	183	44	16	134	86	429	4363.78	5029.6	698.129	3996.43	2691.17	5341.94	3716.88	6136.93	6121.31
Ckmt1	ENSMUSG00000000308	MGI:99441	creatine kinase, mitochondrial 1, ubiquitous	ENSMUSG00000000308	0	4.43891	0.068315	9.2854	4.74383	7.89901	2.73886	0	0.355537	8.1939	0.336419	1.84421	1.45326	10.5959	3.55416	0	0.743965	7.39324	0	31	1	20.379	84.001	74.001	98	0	18	69.8	19	56	63.001	202.999	132	0	30	74.144	703.716	448.101	431.867	242.249	587.97	524.05	847.569	703.716	1251.32
Bcl6b	ENSMUSG00000000317	MGI:1278332	B cell CLL/lymphoma 6, member B	ENSMUSG00000000317	2.43301	4.267	1.58877	3.72638	2.69195	0.412447	4.50009	0.199859	2.87319	1.21234	2.69332	4.96653	3.64808	1.13913	2.75236	1.65119	3.78318	6.07073	226	206.019	167	105	177	23	576.001	20	345.073	69	349	457	422	68	362	86	439	254	2346.66	3097.96	3101.14	3110.1	2183.29	3119.42	3031.95	3114.93	2968.41
Clec10a	ENSMUSG00000000318	MGI:96975	C-type lectin domain family 10, member A	ENSMUSG00000000318	1.72848	1.23223	1.9693	3.24946	1.07804	5.13636	2.65965	1.61583	2.29766	1.27311	1.287	2.15291	1.62655	0.940693	2.83265	0	3.23671	4.2247	60.351	11.202	53.195	6.42	24.627	62.844	76.294	50.765	71.563	21.497	41.905	58.064	36.499	11	91.63	0	81.322	74.548	882.08	583.298	796.942	218.054	758.539	684.42	679.495	977.934	769.789
Alox12	ENSMUSG00000000320	MGI:87998	arachidonate 12-lipoxygenase	ENSMUSG00000000320	1.43972	4.26633	0.871624	6.81706	2.05935	4.27006	1.69919	1.27128	1.92523	3.08148	0.61182	6.28925	3.56432	12.9854	2.86212	8.81555	2.41313	4.40063	156.268	175.747	80.498	169.163	162.034	207.9	187.85	111.399	207.24	170.596	62.338	488.907	374.902	682.776	336.948	402.273	238.785	200.119	2742.06	2643.15	2724.73	2738.93	2612.65	2723.54	2618.72	2727.58	2660.54
Arvcf	ENSMUSG00000000325	MGI:109620	armadillo repeat gene deleted in velocardiofacial syndrome	ENSMUSG00000000325	4.60374	13.0896	1.68713	22.3068	7.14195	9.98636	9.41995	15.2755	7.63292	22.5755	8.53779	32.0119	8.8517	42.9642	4.24192	20.2206	6.83966	26.0162	671.712	826.854	173.226	801.611	521.919	767.202	1230.27	2020.72	1174.88	1859.74	1170.53	3498.13	1468.93	2530.17	549.372	997.524	936.311	1439.56	3686.03	4053.14	3029.22	3966.42	2426.56	4297.51	3093.64	4117.68	3804.37
Comt	ENSMUSG00000000326	MGI:88470	catechol-O-methyltransferase	ENSMUSG00000000326	359.795	236.784	539.618	281.764	392.693	396.734	393.769	382.798	270.908	299.343	418.879	252.418	596.607	484.612	499.927	583.957	815.118	242.041	24406.7	6286.89	31285.2	4385.35	20225.1	12258.8	28481.1	21142.9	18660.1	10461.4	29860	12835.7	42114.3	15963.1	36977.9	16790.1	53326.1	6933.71	1713.72	1703.62	1710.48	1717.87	1710.19	1728.48	1713.31	1719.24	1702.44
Rtca	ENSMUSG00000000339	MGI:1913618	RNA 3'-terminal phosphate cyclase	ENSMUSG00000000339	47.8877	44.771	27.3126	45.939	34.4417	39.9214	38.1127	53.1435	46.9901	41.259	38.5285	42.32	36.4775	13.6478	38.3759	59.3545	32.8454	38.8085	2382.76	864	1146	532	1263	924.038	2016	2078	2393.06	1064.16	1930	1599.69	1814.24	350	2051	1299	1546	832	1257.02	1238.25	1237.91	1278.21	1217.65	1294.79	1252.97	1217.13	1258.71
Dbt	ENSMUSG00000000340	MGI:105386	dihydrolipoamide branched chain transacylase E2	ENSMUSG00000000340	6.97906	14.0478	3.9691	29.2773	5.87732	24.0937	7.82293	7.58724	8.6621	17.6859	8.694	15.0025	8.88207	17.9032	10.8312	24.9054	8.95885	9.77962	840.384	664.026	408.457	807.72	537.561	1315.58	1004.34	743.415	1063.42	1094.22	1102.91	1351.68	1111.81	1046.36	1421.16	1270	1034.49	499.355	3042.06	3032.96	3036.14	3045.1	3037.06	3054.42	3041.1	3049.93	3034.32
Dazap2	ENSMUSG00000000346	MGI:1344344	DAZ associated protein 2	ENSMUSG00000000346	168.936	77.0443	130.854	47.2247	121.198	149.197	173.296	131.528	176.788	85.3834	169.755	91.0498	178.558	104.041	214.459	129.902	183.501	100.995	12545.3	2241.74	8294.56	803.982	6829.33	5036.7	13718.1	7960.48	13363.6	3267	13247.6	5069.3	13783.7	3749.72	17353.4	4082.94	13107.1	3172.8	1876.06	1866.96	1870.14	1879.1	1871.06	1888.42	1875.1	1883.93	1868.32
Mcts1	ENSMUSG00000000355	MGI:1916245	malignant T cell amplified sequence 1	ENSMUSG00000000355	97.2045	59.3847	107.304	56.6686	77.9591	134.309	120.245	68.0578	109.561	49.7811	118.936	72.9348	141.104	63.6422	127.942	78.1353	125.284	56.2853	1736.09	424	1603.95	271	1107.08	1086	2434	1140	2077.48	485	2176.49	997	2945	574.001	2662.21	609.999	2252	396	451.204	458.122	441.004	527.835	471.538	452.312	479.481	521.397	468.663
Rem1	ENSMUSG00000000359	MGI:1097696	rad and gem related GTP binding protein 1	ENSMUSG00000000359	7.35516	14.7037	15.3646	22.2686	5.15841	15.5603	17.3536	32.6818	26.4605	22.8171	16.7437	23.5842	21.9156	69.3337	17.9957	39.7233	20.3874	22.3329	405	318	720	283	217	394	1019	1473	1490	655	969	982	1260	1870	1081	930	1090	524	1391.07	1387.68	1382.54	1402.7	1396.85	1416.42	1390.92	1402.94	1391.77
Rnf17	ENSMUSG00000000365	MGI:1353419	ring finger protein 17	ENSMUSG00000000365	0.328123	7.13968	2.74887	7.00382	1.47794	1.09179	0.838966	0.019311	1.46768	3.85985	1.84642	4.53837	1.46655	1.48246	0.155985	7.74577	0.190671	1.01425	65.007	555.913	465.783	317.786	222.55	97.928	177.236	3.11	296.75	392.21	385.988	671.888	302.037	142.561	33.674	650.077	36.155	85.333	5005.06	4995.96	4999.14	5008.1	5000.06	5017.42	5004.1	5012.93	4997.31
Trappc10	ENSMUSG00000000374	MGI:1336209	trafficking protein particle complex 10	ENSMUSG00000000374	0.298676	2.47342	2.25629	3.11902	1.47247	4.43727	0.967169	1.09929	1.22601	4.6109	1.17335	4.42124	0.767181	8.95904	0.632613	3.60695	0.701754	1.9051	56.607	184.222	365.722	135.388	212.103	380.786	195.459	169.372	237.123	448.268	234.624	626.224	151.151	824.194	130.648	289.588	127.313	153.318	4788.06	4778.96	4782.14	4791.1	4783.06	4800.42	4787.1	4795.93	4780.31
Ccm2	ENSMUSG00000000378	MGI:2384924	cerebral cavernous malformation 2	ENSMUSG00000000378	73.4516	60.4877	66.9487	80.2324	76.5855	83.058	75.8416	95.8448	95.9588	70.6241	76.5541	67.0982	80.016	87.8662	66.212	89.805	52.4049	63.6999	3994.24	1299	3166.04	1028	3266.16	2054	4611	4334.1	5389	2065	4543	2774	4660	2352	3949	2049	2778	1443	1373.79	1377.95	1395.21	1414.21	1416.11	1383.35	1440.15	1407.58	1388.04
Tbrg4	ENSMUSG00000000384	MGI:1100868	transforming growth factor beta regulated gene 4	ENSMUSG00000000384	8.79928	56.9551	44.9634	99.9452	63.0347	114.408	5.89212	18.3369	14.1667	37.1862	6.82029	41.9734	22.4594	67.5761	18.6729	41.8438	13.1287	54.8116	345.619	480.414	1348.61	551.024	1548.46	1552.15	300.289	558.778	778.161	738.546	346.19	814.955	1199.06	831.967	691.247	606.988	369.92	510.984	992.288	541.22	884.902	608.526	815.689	758.914	1207.22	948.54	1357.62
Tmprss2	ENSMUSG00000000385	MGI:1354381	transmembrane protease, serine 2	ENSMUSG00000000385	0.026116	1.01021	0	0	0.036263	0	0.334765	0.085576	0.222027	0	0	0.028867	1.49444	1.78315	0.923231	0	0.852671	0.024501	3	45.547	0	0	3.164	0	41	8	26	0	0	2.481	178.457	99.421	115.563	0	93.95	1.193	2902.06	2892.96	2901.87	2901.87	2897.06	2901.87	2901.1	2909.93	2894.32
Mx1	ENSMUSG00000000386	MGI:97243	MX dynamin-like GTPase 1	ENSMUSG00000000386	0.220299	2.4987	0.5806	5.34727	0.903515	1.6876	0.271256	1.18481	0.369697	2.57342	0.177188	1.79273	0.188457	2.03637	1.08145	2.82483	0.934348	2.18726	23.615	105.104	53.862	128.663	73.551	82.071	31	103.998	41.493	141.814	20	144.655	21	105.948	72.196	132.176	96.102	100.013	2708.06	2698.96	2737	2655.78	2703.06	2720.42	2707.1	2732.25	2773.99
Fap	ENSMUSG00000000392	MGI:109608	fibroblast activation protein	ENSMUSG00000000392	0.760308	4.78506	0.405874	2.16049	1.37429	0.798324	0.741895	2.86397	0.76767	2.18907	1.30212	3.80761	1.72226	4.57268	1.29171	4.17969	0.979213	4.59176	75	143.307	11.425	44.863	34.153	29.549	77.057	222.861	63.001	71.154	127.2	243.454	140.061	195.301	92.731	168.578	60.761	85.744	2492.06	1921.63	830.454	2291.95	825.179	2070.48	2460.32	2422.18	2028.41
Ndufa9	ENSMUSG00000000399	MGI:1913358	NADH:ubiquinone oxidoreductase subunit A9	ENSMUSG00000000399	56.9678	42.873	43.3973	34.1325	39.1711	40.4244	21.5474	67.07	38.2585	52.083	34.7378	51.5143	30.4607	35.7691	38.4526	18.7794	16.1696	38.1781	2207.76	648.106	1431.43	303.704	1149.08	716.455	889.733	2126.54	1503.52	1046.97	1406.3	1504.02	1227.07	672.619	1623.71	307.641	607.102	622.404	979.06	969.956	973.136	982.097	974.064	991.423	978.103	986.93	971.315
Egfl6	ENSMUSG00000000402	MGI:1858599	EGF-like-domain, multiple 6	ENSMUSG00000000402	2.76956	7.71526	1.12602	5.04364	1.00791	1.64613	1.94385	3.54458	3.82733	6.25845	2.55728	5.03415	2.12736	9.36366	3.0864	1.97332	3.48168	15.9948	268.049	292.907	93.093	111.867	74.066	72.315	200.569	279.323	377.423	311.562	260.492	364.842	214.031	439.85	325.491	80.861	323.52	655.821	2445.06	2435.96	2439.14	2448.1	2440.06	2457.42	2444.1	2452.93	2437.32
Lck	ENSMUSG00000000409	MGI:96756	lymphocyte protein tyrosine kinase	ENSMUSG00000000409	3.96852	4.76601	0.478699	3.72345	2.59624	9.61139	8.14058	11.0937	6.3405	5.2392	5.07697	2.85095	5.86492	4.38262	4.03776	9.74669	8.60426	0.031	220	127	20	34	138	290.001	503.001	659	371.999	118.001	249	155	407	19	324	290	561	1	1400.49	1709.78	1232.63	1007.87	1764.98	1687.82	1463.63	1849.06	1450.1
Cttnbp2	ENSMUSG00000000416	MGI:1353467	cortactin binding protein 2	ENSMUSG00000000416	1.24125	8.42719	3.91341	11.3463	1.97914	14.8662	2.31079	1.54214	1.50192	4.73609	2.4028	5.04779	0.828148	22.8292	2.79995	3.40728	3.42875	3.55034	220	415.999	589	473.001	280	737.001	235.999	24	252	262.999	472	488	154	1056	71	202	572.999	174.999	4477.67	3167.38	4440.45	4601.27	4697.71	2773.21	2419.19	484.43	4146.99
Galnt1	ENSMUSG00000000420	MGI:894693	polypeptide N-acetylgalactosaminyltransferase 1	ENSMUSG00000000420	80.3978	128.61	68.6825	148.991	55.9728	118.471	78.9669	91.7691	99.1417	103.254	104.821	129.745	69.4887	105.832	55.3791	104.59	78.206	117.52	8640.99	5471.66	6610.24	3767	4684	6373	8590.04	8161	10635.3	5971.56	11001.7	10319.1	7590.18	5374.27	6511.56	5781	7739.32	5311.93	2715.23	2729.83	2839.47	2790.66	2778.72	3009.17	2576.73	2768.15	2651.37
Myf5	ENSMUSG00000000435	MGI:97252	myogenic factor 5	ENSMUSG00000000435	0	0.49494	0.519266	0.422871	0	0	0.337817	0.016992	0.163293	0.456868	0.039545	0	0.18653	0.171226	0.406741	0.294516	1.48279	0.785868	0	14	32	7	0	0	26	1	12	17	3	0	14	6	32	9	103	24	1823.26	1814.96	1818.14	1827.1	1823.26	1823.26	1823.1	1831.93	1816.32
Mkrn2	ENSMUSG00000000439	MGI:1914277	makorin, ring finger protein, 2	ENSMUSG00000000439	11.4445	10.5145	11.5855	8.95579	13.1324	23.6686	12.9303	13.8962	11.6504	11.5144	13.4916	12.3369	10.3825	9.67906	11.9185	9.63771	12.0105	7.88692	2704.96	976.987	2342.44	484.735	2359.54	2531.68	3258.91	2669.17	2810.93	1395.2	3366.04	2178.24	2550.99	1110.46	3069.58	965.057	2715.65	791.922	5971.06	5961.96	5965.14	5974.1	5966.06	5983.42	5970.1	5978.93	5963.31
Pparg	ENSMUSG00000000440	MGI:97747	peroxisome proliferator activated receptor gamma	ENSMUSG00000000440	0.059499	0.204209	0	0.571326	0	0	0.136337	0	0.389459	0.221442	0.075936	1.94536	0.312568	0.625035	0.84351	0	0.438427	0.782076	4.395	4.771	0	7.822	0	0	10.735	0	29.282	6.823	4.756	103.869	24	18.107	64.67	0	25.222	24.438	1866.06	1498.96	1680.42	1511.1	1680.42	1680.42	1865.1	1680.42	1858.32
Raf1	ENSMUSG00000000441	MGI:97847	v-raf-leukemia viral oncogene 1	ENSMUSG00000000441	47.1396	70.44	38.2565	75.5599	54.3033	52.2017	50.9247	76.3879	59.8112	66.7477	45.3533	92.3554	39.5024	48.6399	41.572	46.4064	47.0126	61.7023	5130.59	3002.84	3504.13	1845.26	4268.58	2628.51	5900.69	6856.62	6679.06	3756.56	5262.63	7558.48	4476.39	2542.46	4984.77	2135.03	4546.75	2830.14	2749.59	2735.29	2702.34	2695.49	2610.13	2816.69	2744.69	2794	2760.02
Septin1	ENSMUSG00000000486	MGI:1858916	septin 1	ENSMUSG00000000486	10.0698	3.00413	16.0255	9.03169	11.6993	2.68191	10.8512	7.1467	17.2375	16.2547	19.1891	6.3102	23.1192	12.4716	21.0757	16.0205	27.8676	12.8744	150	21	195	31	148.288	16	206	130	318.496	243	308.541	83	396	119	334	145	431.021	109	376.321	448.529	358.997	378.848	420.875	333.726	449.685	566.212	456.677
Pdgfb	ENSMUSG00000000489	MGI:97528	platelet derived growth factor, B polypeptide	ENSMUSG00000000489	0.780928	1.66535	2.09933	8.39883	2.6422	2.98177	2.89979	13.7827	2.48932	3.54123	2.47216	5.16365	3.12049	0.50883	4.40295	6.57724	5.97239	10.6331	83	69.454	190.638	204.546	213.258	143.784	328.584	1192.38	269.65	193.499	276.663	410.811	344.766	26.248	509.914	296	609.1	478.977	2685.06	2675.96	2679.14	2688.1	2680.06	2697.42	2684.1	2692.93	2677.32
Acvrl1	ENSMUSG00000000530	MGI:1338946	activin A receptor, type II-like 1	ENSMUSG00000000530	5.56845	11.5224	7.79129	24.2049	4.12221	19.8584	14.5485	18.3976	16.8625	35.3252	9.33896	23.8493	16.9062	16.2999	12.0417	25.3896	22.4089	34.2377	468.608	357	765	674.001	256	929.001	1749	1697	1886	1750.5	1052	1883.35	1939	740	1472	1352	2298.62	1490.73	2125.99	1987.99	2896.8	3073.46	2062.13	2616.88	2847.68	2871.19	2764.38
Grasp	ENSMUSG00000000531	MGI:1860303	GRP1 (general receptor for phosphoinositides 1)-associated scaffold protein	ENSMUSG00000000531	17.9923	21.3031	23.7862	30.9158	15.7071	11.0383	38.5513	48.3993	38.4913	54.8694	22.6677	24.2166	39.46	44.2674	32.5903	48.6127	41.7986	35.1511	1263.48	585.985	1425.52	497.76	836.823	352.51	2885.72	2770.69	2750.76	1986.14	1672.17	1275.37	2880.48	1508.66	2493.72	1444.76	2824.54	1043.88	1774.06	1764.96	1768.14	1777.1	1769.06	1786.42	1773.1	1781.93	1766.32
Acvr1b	ENSMUSG00000000532	MGI:1338944	activin A receptor, type 1B	ENSMUSG00000000532	0.613498	1.51521	0.9377	1.06077	1.20701	2.82952	0.649425	2.67429	0.398904	1.96486	0.650825	1.57632	0.712872	0.237769	0.607612	1.10421	0.469356	0.729819	101	98	132	40	151	211	114	358	67	166	113	194	122	19	109	77	74	51	4159.06	4149.96	4153.14	4162.1	4154.06	4171.42	4158.1	4166.93	4151.31
Tom1l2	ENSMUSG00000000538	MGI:2443306	target of myb1-like 2 (chicken)	ENSMUSG00000000538	6.34703	25.7059	8.64529	16.2922	13.043	7.49723	6.39225	9.39133	10.5159	14.4471	7.56276	36.2281	7.78856	21.1731	7.4254	22.2642	7.6247	10.0607	964.446	1691.97	834	579.001	1122.05	508	1117.14	1349	1686.19	1291	1136.86	4043	1144	1222	1170	1398	994	801	3838.79	4223.28	2846.12	3922.56	2856.53	3790.33	4139.75	4471.23	3963.11
Gpa33	ENSMUSG00000000544	MGI:1891703	glycoprotein A33 (transmembrane)	ENSMUSG00000000544	0.37836	0.593775	1.99631	0	0.846009	2.89556	0.686537	0.708897	0.970132	0.391677	0.509717	0.971687	1.43686	0	0.263204	2.14518	0.600459	1.60579	30	14	139.106	0	8	28	47.999	45	83	18	45	65	126	0	6	68	39	14	2003.1	1512.85	2055.81	1367.96	313.993	540.928	1656.14	1975.93	2114.59
Zfp385a	ENSMUSG00000000552	MGI:1352495	zinc finger protein 385A	ENSMUSG00000000552	2.85622	2.97324	0	4.75353	4.61197	7.80323	5.71336	2.7332	9.03398	2.09981	2.59856	4.42812	7.85127	0	5.42079	4.8911	6.37068	13.5639	230.534	94.065	0	87.947	282.518	286.164	491.585	179.735	742.468	87.274	220.525	267.848	658.738	0	476.747	167.107	494.268	463.367	2039.06	2029.96	2039.84	2042.1	2034.06	2051.42	2038.1	2046.93	2031.32
Itga5	ENSMUSG00000000555	MGI:96604	integrin alpha 5 (fibronectin receptor alpha)	ENSMUSG00000000555	4.61558	23.0319	6.09469	30.4934	9.05911	20.1074	8.81451	14.6573	8.20869	32.9049	6.3208	27.1408	6.22979	12.2951	4.23283	32.8232	3.65723	22.9691	753.284	1476.72	850.512	1139.92	1123.5	1486.48	1533.9	1945.18	1366.78	2755.97	1087.93	3311.41	1056.93	973.986	752.759	2269.04	571.636	1591.16	4123.06	4113.96	4117.14	4126.1	4118.06	4135.42	4122.1	4130.93	4115.31
Wdr77	ENSMUSG00000000561	MGI:1917715	WD repeat domain 77	ENSMUSG00000000561	80.0001	87.7517	60.1304	98.0561	79.2484	97.3671	45.7624	96.7628	57.9052	63.4617	64.8864	81.1856	43.7553	54.3041	47.4147	77.1818	43.8803	46.193	5656.85	3024.08	3726.86	1550.97	4753.07	3509.18	3823.29	5997.77	4346.55	2519.96	4707.15	4832.81	3574.52	2358.07	3606.91	2428.12	2964.17	1363.21	1786.37	2211.2	1828.58	1745.83	1991.54	2016.08	1979.01	1929.4	1855.26
Adora3	ENSMUSG00000000562	MGI:104847	adenosine A3 receptor	ENSMUSG00000000562	0.072162	0.797142	0.372888	1.29773	0.34996	2.12343	0.119985	0.432831	0.038345	0.816697	0.264752	1.14744	0.046102	0.82249	0.146909	0.416208	0.279813	1.25866	6.03	26.114	26.607	24.856	22.197	71.265	10.688	29.464	3.263	35.135	23.266	58.264	4.005	33.357	13.377	14.723	22.47	34.512	2111.06	2101.96	2105.14	2114.1	2106.06	1877.35	2110.1	2118.93	2103.32
Atp5pb	ENSMUSG00000000563	MGI:1100495	ATP synthase peripheral stalk-membrane subunit b	ENSMUSG00000000563	240.635	225.147	152.552	194.585	220.953	248.065	195.899	239.477	226.798	192.214	211.721	198.882	172.518	161.299	177.022	191.625	156.333	182.729	10432.9	3728.95	5658.42	1914.56	7033.99	4802.94	8882.99	8603.29	9943.1	4285.08	9472.58	6552.41	7705.56	2946.21	7948.76	3453.35	6462.62	3160.35	1095.3	1062.7	1094.32	1086	1057.08	1083.07	1074.1	1118.26	1083.58
Sox9	ENSMUSG00000000567	MGI:98371	SRY (sex determining region Y)-box 9	ENSMUSG00000000567	35.9192	89.3028	43.483	74.0939	28.2981	72.448	41.8233	63.8619	33.7486	89.4964	36.2014	87.7985	39.105	69.4852	35.4672	60.9369	39.3878	90.7559	5511	5382	5704	2604	3299	5036	6841.99	7968.4	5282	7048.27	5856.56	10072	6237	5174.66	5929.56	3960	5788.95	5909.32	3876.06	3866.96	3870.14	3879.1	3871.06	3888.42	3875.1	3883.93	3868.32
Hnrnpd	ENSMUSG00000000568	MGI:101947	heterogeneous nuclear ribonucleoprotein D	ENSMUSG00000000568	120.314	294.746	117.173	224.545	113.454	187.259	150.166	254.356	204.15	247.969	130.167	317.162	94.8456	242.647	82.996	223.201	123.129	213.358	5665.65	5634.06	4326.31	3015.53	3757.61	3902.48	7763.38	9971.01	10001.2	6282.03	6323.03	11704.6	4551.81	5843.3	4320.79	4757.11	5614.99	4404.83	1189.66	1226.49	1089.32	1482.29	1099.75	1165.77	1224.61	1220.22	1210.83
Dynlt1c	ENSMUSG00000000579	MGI:3807476	dynein light chain Tctex-type 1C	ENSMUSG00000000579	42.716	69.3317	85.8668	91.0043	62.6247	101.485	65.6113	94.2115	69.8683	102.09	72.7507	64.2603	50.5139	174.198	55.1276	82.5688	94.2337	70.7073	1342.35	575.348	2186.13	443.267	991.463	648.943	2264.17	2539.54	2348.3	933.327	3072.3	1170.79	2636.51	1459.33	2764.8	1113.49	3184.1	523.957	793.89	532.463	751.135	537.621	525.697	357.7	817.427	839.061	830.715
C1d	ENSMUSG00000000581	MGI:1927354	C1D nuclear receptor co-repressor	ENSMUSG00000000581	82.2286	39.7428	55.926	54.0845	63.1464	64.1633	89.6879	47.6708	72.0374	54.1513	81.3987	50.8811	76.6921	38.8998	72.7865	94.2558	84.6494	31.3817	7930	1160	4491.99	760	4063	1595	9116	4180.82	7449.62	1642	8164.05	2573	7978.01	1882	7593.27	2813	7406.09	1375	2436.34	1872.79	2369.69	1551	2136.5	1390.56	2407.63	2729.93	2555.97
Gm2a	ENSMUSG00000000594	MGI:95762	GM2 ganglioside activator protein	ENSMUSG00000000594	58.406	53.248	45.9821	54.2596	52.3555	35.1166	103.223	99.3318	143.163	103.134	111.787	89.9712	122.46	103.855	143.416	111.409	139.605	126.583	8942.59	3202.45	6019.36	1903	6091	2436	16851.6	12368.6	22360.1	8105.59	18047.1	10300	19491.3	7718.29	23927.3	7225	20476.1	8225.05	3868.06	3858.96	3862.14	3871.1	3863.06	3880.42	3867.1	3875.93	3860.32
Krit1	ENSMUSG00000000600	MGI:1930618	KRIT1, ankyrin repeat containing	ENSMUSG00000000600	7.753	17.119	9.82287	9.82295	8.88284	0.740066	9.15747	9.56134	8.99911	10.7221	10.9991	23.4953	8.59653	5.04085	8.71416	20.7398	3.25746	17.1546	844.264	779.012	887.342	251.349	739.801	70.587	1075.22	837.232	987.282	585.678	1241.85	1960.31	957.733	290.772	1020.36	1011.4	330.492	804.509	2751.03	2919.81	2665.14	2824.28	2765.47	5335.42	2781.27	2725.64	2711.57
Clcn4	ENSMUSG00000000605	MGI:104571	chloride channel, voltage-sensitive 4	ENSMUSG00000000605	2.67695	5.12282	2.93837	6.39485	3.14794	0.397817	2.45836	0.575531	4.41114	2.04823	2.85826	6.383	1.58751	9.29863	1.42531	8.04682	3.23656	6.55836	460.732	346.421	432.458	252.091	411.735	31.01	451.156	80.539	774.628	180.881	518.886	821.179	284.031	776.818	267.306	586.647	533.391	479.185	4348.06	4338.96	4342.14	4351.1	4343.06	4360.42	4347.1	4355.93	4340.31
Sema4f	ENSMUSG00000000627	MGI:1340055	sema domain, immunoglobulin domain (Ig), TM domain, and short cytoplasmic domain	ENSMUSG00000000627	0.011584	0.169737	1.23691	3.05164	0.08942	0.441078	0.248315	0.098657	0.276188	1.72848	0	1.1641	0	4.30524	0.032507	0.260008	0.051691	0.310888	1.755	10.1	160.201	105.894	10.293	30.274	40.109	12.155	42.679	134.411	0	131.858	0	316.564	5.366	16.683	7.502	19.986	3827.06	3817.96	3821.14	3830.1	3822.06	3839.42	3826.1	3834.93	3819.32
Hk2	ENSMUSG00000000628	MGI:1315197	hexokinase 2	ENSMUSG00000000628	1.90652	8.02513	3.9337	8.35934	1.93573	6.16029	6.14242	10.3718	3.16561	20.7872	3.98712	7.36824	5.78047	13.5413	4.87711	9.46283	7.86271	22.2984	377	656	173	157	306	561	885	1283	652	1783	362	1145	854	1367	596	773	1325	1889	4995.59	5244.96	1297.51	2073	5249.06	5094.2	3412.89	3850.48	5090.6
Myo18a	ENSMUSG00000000631	MGI:2667185	myosin XVIIIA	ENSMUSG00000000631	4.14541	38.6016	13.6714	48.0212	17.8464	36.7695	5.73452	17.496	7.90716	38.7715	3.19054	44.6756	7.48007	41.2207	8.26768	43.8834	11.9767	43.0748	894.799	3064.25	1836.83	1965.9	2227.48	2184.41	1085.13	3671.15	1534.94	4178.12	860.678	7633.53	1584.7	4512.76	1470.16	3709.12	1820.7	4097.21	5453.11	5093.42	3963.88	4518.56	4144.45	3323.24	4482.35	6531.38	4797.9
Sez6	ENSMUSG00000000632	MGI:104745	seizure related gene 6	ENSMUSG00000000632	0.600319	2.85418	1.77487	2.32527	1.08645	1.33876	0.362696	1.32466	0.304283	2.30882	0.123338	3.1791	0.986677	1.90851	1.11016	3.2909	3.44311	14.1662	79.211	93.861	102.95	44.585	46.37	43.01	53	119.952	40.003	69.194	10.111	233.027	133.347	59.823	109.208	146.479	387.57	557.505	3333.39	2110.05	1711.3	2116.33	1417.19	1797.12	3461.41	2818.69	3249.27
Cd52	ENSMUSG00000000682	MGI:1346088	CD52 antigen	ENSMUSG00000000682	9.44359	7.572	19.5372	3.74576	7.972	34.5723	13.6838	3.26399	14.1731	12.202	12.1541	8.7284	22.5498	4.86209	33.4156	54.0228	31.0232	23.2377	99	29.01	166.383	9	61	168	152	29	148	68	130	71	245	25	382	238	327	101	264.841	245.825	251.255	265.2	254.079	271.829	263.122	276.561	258.092
Abhd15	ENSMUSG00000000686	MGI:1914727	abhydrolase domain containing 15	ENSMUSG00000000686	2.54622	16.0565	2.18594	6.34664	5.54789	7.19125	1.02556	3.00561	0.342541	2.24196	0.809155	5.07472	1.03155	1.19132	0.733248	0.024831	1.51445	17.1327	163.851	302.128	57.753	138.352	100.608	197	104	20.732	33.197	109.704	81	235.135	102	55	76	1	138.321	209.192	1625.69	1207.34	779.474	2406.1	602.157	1532.41	2402.1	214.704	2395.32
Hoxb6	ENSMUSG00000000690	MGI:96187	homeobox B6	ENSMUSG00000000690	0.404107	2.33364	0.11997	4.77252	0.115859	0.553537	0.629619	0.025012	0.308424	0.34558	0.346277	1.86737	0.32751	2.28998	0.068374	1.78389	0.159259	0.303508	27.274	61.682	6.909	73.856	5.932	16.995	45.295	1.376	21.18	12.026	16.565	94.542	22.978	75.008	5.028	50.952	10.347	8.66	1705.06	1695.96	1699.14	1708.1	1700.06	1717.42	1704.1	1712.93	1697.32
Loxl3	ENSMUSG00000000693	MGI:1337004	lysyl oxidase-like 3	ENSMUSG00000000693	4.99216	18.9011	6.55998	18.2349	8.00759	9.2431	5.95675	11.9462	6.12362	20.0289	3.9041	22.6233	5.26051	12.2514	3.28676	26.7785	7.46186	17.4558	622.944	993.676	852.296	634.744	714.544	138.261	887.008	1458.72	889.427	1562.37	432.06	2570.57	799.18	903.666	483.415	1723.59	855.775	1125.71	3152.44	3373.25	3833.14	3842.1	2963	836.753	3527.26	3800.87	3589.89
Btn1a1	ENSMUSG00000000706	MGI:103118	butyrophilin, subfamily 1, member A1	ENSMUSG00000000706	1.78378	5.02793	0.212405	6.40562	0.866035	0.378283	0.994389	4.70557	1.29607	5.49978	2.34595	6.03006	0.501522	1.92168	2.20846	0.196627	0.275426	1.82579	223.408	222.354	22.737	183.802	65.08	21.48	132.785	479.506	142.908	268.279	309.587	565.008	65.296	116.819	298.289	10.429	33.073	96.979	3164.06	2837.56	3158.14	3167.1	2495.28	3176.42	3163.1	3171.93	2725.25
Kat2b	ENSMUSG00000000708	MGI:1343094	K(lysine) acetyltransferase 2B	ENSMUSG00000000708	1.06939	8.66479	1.66269	5.92317	3.76936	7.338	2.06799	7.83103	1.52648	4.53769	2.71797	5.63238	2.74844	5.78845	4.27442	12.6466	1.4156	3.97256	186	286.979	207.971	170	184.974	116.916	279.983	183.031	205.914	279.984	407.986	732.259	282.324	434.49	502.853	242.893	235.753	102.902	4394.06	2125.11	3690.28	3167.86	1629.49	891.274	3207.02	727.524	3334.05
Rab5b	ENSMUSG00000000711	MGI:105938	RAB5B, member RAS oncogene family	ENSMUSG00000000711	9.12742	12.5877	7.24242	8.0896	14.0675	11.0543	23.2633	11.1431	21.6051	13.1837	13.6009	6.66497	11.3167	8.69591	12.6489	10.023	14.7937	9.22148	1055.36	571.268	715.61	214.312	1235.4	579.687	2867.81	1048.51	2546.62	783.371	1656.49	576.688	1360.22	488.021	1593.65	490.756	1640.62	452.056	2921.06	2911.96	2915.14	2924.1	2916.06	2933.42	2920.1	2928.93	2913.32
Cryba1	ENSMUSG00000000724	MGI:88518	crystallin, beta A1	ENSMUSG00000000724	0.228462	4.34427	0.98038	2.96185	0.824318	3.6969	0.324496	0.90576	0.122613	1.82261	0.120889	3.49923	3.41915	2.38176	1.23278	3.12861	3.79938	3.12937	10.111	73.912	36.956	30.084	27.632	74.708	15.303	32.763	5.508	39.523	5.598	116.523	81.478	51.149	37.655	58.548	101.9	53.642	1118.06	1091.67	1112.14	1121.1	1113.06	1130.42	1117.1	1125.93	1110.32
Dnmt3l	ENSMUSG00000000730	MGI:1859287	DNA (cytosine-5-)-methyltransferase 3-like	ENSMUSG00000000730	0.939647	1.89403	4.3069	2.44211	1.90407	6.91099	26.5355	43.4057	14.5384	29.1887	10.0473	20.1818	29.9963	38.5507	17.8894	3.71612	29.7893	31.053	52	41	206	31	77	176	1587.04	1987	827.36	841	591	846.001	1749	1044	1098	87	1614.49	717	1398.06	1388.96	1411.14	1401.1	1342.81	1424.58	1416.7	1424.93	1406.56
Aire	ENSMUSG00000000731	MGI:1338803	autoimmune regulator (autoimmune polyendocrinopathy candidiasis ectodermal dystrophy)	ENSMUSG00000000731	0.969733	2.18747	1.87467	3.37185	1.75438	4.11555	1.61057	0.715776	0.895049	2.20364	0.188831	2.7513	3.52228	6.14883	2.37484	2.7995	1.86985	3.30761	69.299	79.534	75.573	70.19	95.15	183.851	127.023	34.428	74.002	101.986	13.89	183.775	310.465	310.115	171.669	116.777	144.689	106.043	1805.33	2332.93	1189.36	2297.62	1800.89	2498.92	1868.2	1497.18	2043.52
Icosl	ENSMUSG00000000732	MGI:1354701	icos ligand	ENSMUSG00000000732	1.15554	0.713995	1.04441	0	0.322417	0.161798	4.87706	6.64095	3.8008	0.118314	3.10558	1.91833	2.73317	6.96377	5.15843	13.0119	3.21298	1.19734	116.868	28.331	90.24	0	24.761	7.426	525.869	546.795	391.723	6.153	330.646	145.257	287.352	341.837	568.483	557.205	311.901	51.313	2555.06	2545.96	2549.14	2555.24	2550.06	2567.42	2554.1	2562.93	2547.32
Spg7	ENSMUSG00000000738	MGI:2385906	SPG7, paraplegin matrix AAA peptidase subunit	ENSMUSG00000000738	26.4408	60.8469	14.1711	32.6297	26.8911	35.3564	21.3556	20.5416	23.8647	59.055	18.6934	39.4297	16.5283	28.9341	23.5902	35.5064	18.1886	31.4953	1939.63	1720.69	909.897	541.397	1353.81	1085.37	1551.61	1087.48	1661.2	2146.49	1418.76	2136.36	953.739	1117.78	1553.56	964.126	1182.46	926.169	1853.24	1814.49	1894.33	1831.36	1671.69	1717.22	1721.04	1647.89	1720.46
Sult5a1	ENSMUSG00000000739	MGI:1931463	sulfotransferase family 5A, member 1	ENSMUSG00000000739	2.75985	15.7993	6.3032	13.2701	5.7796	17.2503	19.1633	7.2762	26.4988	14.1912	16.0333	13.792	33.6256	16.8792	45.6457	10.5128	35.3328	20.063	264.976	715.881	642.332	396.967	570.1	1079.9	834.931	830.752	1040.86	946.231	692.784	1130.71	1474.65	1019.16	1920.75	563.965	1677.83	1177.67	2425.54	2907.32	3006.52	3301.81	3275.36	3501.9	1032.05	3553.93	970.833
Rpl13	ENSMUSG00000000740	MGI:105922	ribosomal protein L13	ENSMUSG00000000740	1230.98	1080.57	810.761	625.139	1063.49	1047.35	1111.36	1224.14	1150.41	1134.49	1103.1	1040.62	870.053	707.514	795.267	895.786	1025.78	823.961	25628.5	8791.56	14416.8	3044.59	16844.8	10180.3	24754	21075.4	24145.1	12423.5	23839.8	16566.9	18790.5	7419.38	18188.9	7866.61	20991.7	7168.84	525.967	522.038	524.617	537.557	525.946	543.728	527.607	535.902	518.748
Chmp1a	ENSMUSG00000000743	MGI:1920159	charged multivesicular body protein 1A	ENSMUSG00000000743	70.9356	79.8183	55.3585	57.0705	73.9431	102.116	69.9835	142.01	84.4777	73.6086	69.4977	113.635	64.9913	55.8896	69.6684	137.078	62.3509	69.971	5114.9	2262.18	3362	890	3976.62	3443	5416.92	8475	6165.98	2708	5283	6091.37	4948.91	1936	5481.36	4035.76	4194.92	2093	1821.63	1818.51	1791.76	1721.27	1785.75	1886.06	1833.48	1857.65	1804.01
Rpa1	ENSMUSG00000000751	MGI:1915525	replication protein A1	ENSMUSG00000000751	46.089	118.978	34.8887	103.812	36.7808	89.3108	27.4248	75.8478	38.6279	79.1075	25.2164	108.514	15.7466	72.3388	18.9786	64.1957	32.216	57.751	4019	4057	2858	2031.01	2286.71	3603	2756	5786	3571	3470	2394.22	7094.65	1527	3191.55	1957	2351.75	2650	2326	2202.97	2187.9	2416.82	2159.41	2064.4	2256.7	2380.43	2374.53	2284.9
Serpinf1	ENSMUSG00000000753	MGI:108080	serine (or cysteine) peptidase inhibitor, clade F, member 1	ENSMUSG00000000753	56.2635	49.5063	31.9003	19.7042	26.6629	25.7452	42.1513	109.639	66.4204	86.1997	38.2914	68.4623	75.575	150.161	86.1379	167.307	60.1151	126.331	1978	906.742	1248	210	852.998	411	1863	3362	2532.25	2028.6	1573.68	1939	3233.04	2786	3581.5	3234	2462	2270	888.151	1175.21	1154.21	1176.34	1062.3	893.018	1046.94	954.499	942.29
Tubgcp3	ENSMUSG00000000759	MGI:2183752	tubulin, gamma complex associated protein 3	ENSMUSG00000000759	15.2385	31.9237	16.0244	23.2737	17.6739	12.6926	15.9574	14.853	10.2364	27.6239	12.4396	25.2761	13.9443	30.8784	6.65385	19.9157	11.5157	20.58	1798.93	1597.61	1549.46	729.979	1272.82	809.509	2119.01	1349.86	1231.95	1735.19	1599.21	2211	1789.03	1462.94	975.003	1117.89	1207.88	1209.55	2982.36	3211.05	2852.76	3461.92	2391.34	3567.69	3145.5	2828.9	2974.57
Oprm1	ENSMUSG00000000766	MGI:97441	opioid receptor, mu 1	ENSMUSG00000000766	0.315028	9.4261	2.32763	4.32833	2.24709	5.19648	0.062327	2.11199	0.042602	3.37512	0	7.89265	0.341597	6.36988	0.096556	7.55985	0.870676	6.1679	17	226.685	120	51	93	107.983	2	88.356	2	89.458	0	347.05	21.704	180	9	211	52.623	152.68	1363.29	1543.06	1521.02	1300.53	1374.25	1162.41	760.103	1302.23	1160.32
Polr3d	ENSMUSG00000000776	MGI:1914315	polymerase (RNA) III (DNA directed) polypeptide D	ENSMUSG00000000776	24.4387	33.1743	25.7998	21.0274	14.8719	20.6533	22.6326	28.2219	19.0012	28.1021	22.6856	35.1346	20.561	31.6006	19.5469	32.8831	25.4176	28.2374	1699.98	903.959	1532.24	335.313	784.791	656.065	1678.12	1600.62	1344.92	1008.12	1657.44	1832.96	1486.52	1066.65	1482.05	967.898	1702.09	831.018	1757.33	1748.39	1752.17	1760.1	1752.23	1776.93	1756.34	1765.4	1749.42
Tcf7	ENSMUSG00000000782	MGI:98507	transcription factor 7, T cell specific	ENSMUSG00000000782	56.9141	61.0557	48.9818	59.6412	41.1461	74.1866	86.7814	104.277	62.5658	75.4861	83.7866	50.1957	106.073	63.4706	96.2967	76.351	122.104	89.1833	4323	1819	3164.79	1038	2409	2624	7093	6435	4905.88	2999	6684	2836	8578	2369	8050.36	2473	9105.26	2865	1918.9	1911.6	1906.24	1920.98	1944.08	1978.58	1936.08	1920.88	1938.02
Ddx3x	ENSMUSG00000000787	MGI:103064	DEAD box helicase 3, X-linked	ENSMUSG00000000787	18.1742	72.8954	15.3842	56.115	15.1654	41.7067	23.9404	35.3305	24.6595	41.3964	16.1177	50.2607	16.5942	39.0905	16.8587	27.3544	26.1203	31.8228	3160	5005.87	2212.08	2167	1911.14	3305	4467.97	5040.59	4415.19	3727	2983.36	6435	3027	3234.98	3059	2033.26	3932	2370.69	4392.57	4406.25	4242.23	4262.37	4184.49	4432.82	4420.77	4440.93	4425.31
Slc5a5	ENSMUSG00000000792	MGI:2149330	solute carrier family 5 (sodium iodide symporter), member 5	ENSMUSG00000000792	0.29342	0	0	0	0	0.020862	0.124292	0	0.092872	0.055231	0.287662	0.379334	0.664687	3.88077	0	0	0.019727	0	31	0	0	0	0	1	14	0	10	3	32	30	73	199	0	0	2	0	2669.06	2672.01	2672.01	2672.01	2672.01	2681.42	2668.1	2672.01	2661.32
Kcnn3	ENSMUSG00000000794	MGI:2153183	potassium intermediate/small conductance calcium-activated channel, subfamily N, member 3	ENSMUSG00000000794	0.500439	0.474537	0.225288	1.88901	0.063367	0.459272	0.547875	1.59601	0.951389	0.313954	0.803256	1.96611	0.933862	0.202567	1.48628	0	0.631771	1.69072	52	37	20	47	5	23	88	135	121	41	105	295	128	12	171	0	63	136	2625.06	5002.91	2619.14	2746.22	2620.06	2801.39	3804.69	2632.93	3143.44
Usp32	ENSMUSG00000000804	MGI:2144475	ubiquitin specific peptidase 32	ENSMUSG00000000804	2.23763	7.13757	1.52988	14.3937	3.32651	7.17417	2.15598	3.76667	0.673778	3.55154	1.31713	5.16139	1.18712	12.6874	1.80646	5.86771	1.35178	17.2633	291	397.14	352	229.116	331.001	269.001	491	696	185	339.999	374	504.092	207	256	291.008	155.06	316	668	3285.43	3570.13	6788.14	1756.94	3304.03	2097.47	5394.57	5751.66	6786.31
Car4	ENSMUSG00000000805	MGI:1096574	carbonic anhydrase 4	ENSMUSG00000000805	0.773063	7.82062	1.67331	3.79403	0.909802	0.055417	1.1397	0	1.15354	1.42048	0	2.28722	1.04844	0.476178	3.05008	5.32209	4.07546	1.45424	6	25	42	7	16	1	40	0	40.001	6	0	14	43.012	3	123	36	93	9	196.076	205.111	740.525	203.643	583.954	1009.42	831.361	451.79	857.052
Txnrd3	ENSMUSG00000000811	MGI:2386711	thioredoxin reductase 3	ENSMUSG00000000811	3.33223	20.4138	4.77348	19.6786	4.76376	8.32046	4.92857	8.80259	7.77318	26.1466	2.57008	23.2028	3.08814	14.9006	3.28374	3.15731	5.01499	16.564	337	817	416	460	369	380	536	731	808.048	1371.53	276	1772	326	736	365	131	491	716	2554.94	2567.96	2571.14	2580.1	2572.06	2554.76	2576.1	2584.93	2569.32
Zfp512b	ENSMUSG00000000823	MGI:2685478	zinc finger protein 512B	ENSMUSG00000000823	8.75235	28.7514	22.4968	38.7434	31.1717	31.4912	13.1646	7.19036	12.9551	36.9338	14.3291	36.8982	9.83839	33.9385	12.3821	14.1033	11.8661	28.5709	979.004	1276.3	1654.56	897.479	1783.43	826.496	1616	961.281	1479	1562.59	1690.42	3043.81	1307	2746.82	1387.02	650.455	1273.09	1459.38	2825.83	2848.28	2169.84	2556.8	1899.77	1468.14	2907.73	4161.42	2821.67
Dnajc5	ENSMUSG00000000826	MGI:892995	DnaJ heat shock protein family (Hsp40) member C5	ENSMUSG00000000826	34.4506	56.4497	39.9933	54.7406	36.134	40.2838	44.3542	37.797	46.1063	49.6872	49.3543	40.6128	31.4441	41.7229	44.6879	68.7952	42.1215	34.863	3857.96	2874	3988.96	1530	2952.02	2565	5882.23	3928	5501.57	3170	5639.86	3745	3804.65	2492	5340	3108	4720	2015.1	2829.1	3266.75	2942.65	3084.99	2712.74	3561.81	3141.42	3234.86	2949.2
Tpd52l2	ENSMUSG00000000827	MGI:1913564	tumor protein D52-like 2	ENSMUSG00000000827	95.3582	96.7964	72.2244	117.318	88.7132	145.487	100.851	96.6227	101.63	87.8572	96.4707	112.483	80.4295	85.5119	79.4687	85.1266	98.2452	98.0902	5653.93	2125	4199	1490.86	3671.98	3025.15	6293.35	4006.73	6075.66	2604	5831.57	4924	4819.35	2397	4931.54	1842	5328	2451	1497.89	1408.61	1715.25	1402.63	1374.41	1163.15	1478.16	1290.78	1477.57
Fmr1	ENSMUSG00000000838	MGI:95564	FMRP translational regulator 1	ENSMUSG00000000838	15.4809	43.3208	28.6264	33.7673	16.5944	35.125	24.1352	46.584	20.8997	33.9177	20.7198	40.2883	18.5963	20.2884	19.0625	18.148	22.8794	34.5964	2056.33	2171.44	2901.5	1007.92	1246.6	1966.73	3458.37	5232.14	2928.69	2393.49	3067.33	4489.32	2787.27	1204.46	2915.43	1176	2799.92	2224.21	3355.71	3216.19	2990.35	3294.59	2494.43	3132.15	3394.22	3496.1	3463.47
Bcl11a	ENSMUSG00000000861	MGI:106190	B cell CLL/lymphoma 11A (zinc finger protein)	ENSMUSG00000000861	5.71701	6.06794	1.45496	4.11785	3.70388	0.089575	2.20863	6.05279	1.45859	3.64787	2.66823	2.65563	1.84137	3.24935	0.248185	3.44799	2.2821	3.47681	406	261.915	119.817	52.279	240.104	9.113	165.481	369.118	119.049	295.811	231.127	275.457	223	169.289	22.279	130.386	169.395	144.95	1794.09	2769.56	2429.6	1401.29	2152.53	5691.54	1774.77	1898.24	2017.31
Il4	ENSMUSG00000000869	MGI:96556	interleukin 4	ENSMUSG00000000869	2.40668	4.83004	1.25181	5.60342	2.52163	0	0.986157	4.01018	0.861308	1.01174	1.53636	2.06093	1.34789	6.7717	1.06333	2.06094	0.435366	6.72357	28	23	12	15	21	0	12	38	10	6	18	18	16	38	13	10	5	31	293.919	305.539	282.82	295.467	276.531	289.517	288.24	294.959	286.959
Pxmp4	ENSMUSG00000000876	MGI:1891701	peroxisomal membrane protein 4	ENSMUSG00000000876	35.3625	34.2508	40.2344	34.6175	30.9407	36.8356	31.7734	46.3694	32.9736	26.387	29.4767	30.9571	34.567	18.1948	35.469	42.0567	44.7678	36.3383	1865.32	931.474	1498.91	690.146	1355.38	1259.62	1916.55	2223.93	1950.39	1026.61	1876.07	1556.31	1694.68	807.971	2310.61	916.438	2390.28	1301.74	1332.59	1744.98	1099.12	2200.48	1454.57	1912.87	1428.81	1492.9	1461.96
Dlg3	ENSMUSG00000000881	MGI:1888986	discs large MAGUK scaffold protein 3	ENSMUSG00000000881	5.3978	11.6989	9.41088	11.7537	5.95532	13.2302	4.23636	4.39112	4.5957	3.49024	3.52261	13.4112	2.75449	18.2449	1.06101	6.03474	3.37193	7.69066	570.999	494	660.001	326.999	583	786	535.999	486	633	217	425	1266	374	631	166	145	439.16	430	2672.43	2709.4	2069.09	3070.75	3250.64	3323.31	2997.03	3445.11	3404.32
Gnb1l	ENSMUSG00000000884	MGI:1338057	guanine nucleotide binding protein (G protein), beta polypeptide 1-like	ENSMUSG00000000884	1.9148	22.4592	9.48896	11.1982	11.7151	1.18438	6.26504	1.9526	4.18237	19.1447	10.7957	20.1368	7.41075	10.7603	5.38582	23.4004	5.4511	13.7813	195.842	261.597	313.001	207	283.543	19	395.252	130.652	303.661	281.165	651.402	456.036	466.158	365.81	206.082	352	236.559	140.197	2583.85	747.356	973.178	2040.29	803.676	897.382	1494.41	2082.79	1794.51
Dbh	ENSMUSG00000000889	MGI:94864	dopamine beta hydroxylase	ENSMUSG00000000889	0.264413	1.03945	1.11739	11.7149	0.333784	0.097056	0.082675	0.189394	0	6.35278	0	0.455975	0.847871	0	0	0	2.60304	0	24	37	34	22	23	4	8	14	0	27	0	31	80	0	0	0	10	0	2293.06	2283.96	897.72	207.278	2288.06	2305.42	2292.1	2300.93	1097.58
Mmp11	ENSMUSG00000000901	MGI:97008	matrix metallopeptidase 11	ENSMUSG00000000901	74.512	184.583	92.8563	193.271	91.8922	119.919	127.899	230.009	166.493	304.795	92.4304	224.959	122.458	187.917	129.493	269.781	159.16	238.97	4583.72	3829.28	4540.86	2176.35	3836.62	3228	7959.5	11831.7	10689.4	9158.99	5960.97	10947	7323.82	5839.54	9204.99	6269	8261.4	5968.66	1554.1	1331.11	1442.76	1242.89	1386.36	1505.77	1474.14	1601.2	1586.85
Smarcb1	ENSMUSG00000000902	MGI:1328366	SWI/SNF related, matrix associated, actin dependent regulator of chromatin, subfamily b, member 1	ENSMUSG00000000902	193.379	188.503	163.465	200.336	182.68	147.409	161.171	194.859	184.54	138.328	169.61	204.038	162.716	142.993	163.598	114.942	138.287	140.038	10757.3	4606.68	8118.68	2764.28	8053.11	4249.77	9588.76	9228.38	10350.7	4469.63	9797.83	9191.37	9443.1	4395.19	9922.52	3364.38	7602.1	3810.06	1405.34	1568.05	1465.3	1522.98	1463.79	1612.71	1409.27	1474.17	1386.31
Vpreb3	ENSMUSG00000000903	MGI:98938	pre-B lymphocyte gene 3	ENSMUSG00000000903	7.59271	5.75411	10.5484	4.42978	2.42429	0.293194	6.34142	8.61264	6.62406	7.99951	5.86619	3.74771	8.03481	7.01521	12.2426	0.784263	7.85876	0	111	33	132	15	30	2	99	121	97	62	88	42	122	50	195.01	6.168	114	0	369.329	367.981	369.191	373.75	410.905	381.583	369.801	437.312	361.931
Hip1r	ENSMUSG00000000915	MGI:1352504	huntingtin interacting protein 1 related	ENSMUSG00000000915	0.547694	6.90818	1.80814	14.4939	7.14135	12.4763	1.44293	1.58908	1.10673	2.18898	0.619907	4.59116	0.130809	5.80239	1.57555	1.39137	1.76848	6.80195	140.398	440.609	251.092	99.411	468.763	939.459	328.524	331.011	289.638	256.043	167.769	637.308	34.858	721.999	204.888	140.829	328.833	740.854	6476.06	4092.42	4097.03	757.042	2179.61	4212.19	5393.12	6483.93	6468.31
Nsun5	ENSMUSG00000000916	MGI:2140844	NOL1/NOP2/Sun domain family, member 5	ENSMUSG00000000916	19.781	23.6719	23.7514	19.8579	12.5201	21.7142	23.1788	30.7226	19.1058	12.6225	25.7825	18.3244	29.0065	39.3898	14.851	26.0621	17.2995	32.6043	1300.22	708.051	1221.31	330.746	693.699	746.712	1561.75	1718.03	1254.23	433.341	1635.14	997.194	1796.95	1176.98	903.681	754.563	970.175	1009.86	1660.57	1919.21	1517.06	1838.38	1839.79	1923.64	1596.03	1740.67	1622.53
Top1mt	ENSMUSG00000000934	MGI:1920210	DNA topoisomerase 1, mitochondrial	ENSMUSG00000000934	2.52552	6.82863	2.85236	1.88388	1.99252	23.5721	7.64237	12.0279	9.27135	14.9856	6.35189	14.7868	6.84425	0.474944	6.86964	9.98596	13.1441	8.9069	164.354	174	158.376	28.113	98.354	698	530.12	638.322	613.806	503	434	722	463	15	487.127	275	823.669	245	1644.06	1634.96	1638.14	1647.1	1639.06	1656.42	1643.1	1651.93	1636.32
Hoxa10	ENSMUSG00000000938	MGI:96171	homeobox A10	ENSMUSG00000000938	12.1815	3.52427	7.19919	0.759064	2.08355	0.187083	3.78893	0.021336	1.62108	3.89848	3.29149	4.80875	5.0462	5.11887	1.67277	0	0.270883	2.64602	666	76	342	10	88	6	245.99	1	93.975	132.999	192.969	204	319	144	103	0	15	62	1381.21	1383.68	1401.55	1454.1	1402.44	1794.04	1537.87	1458.93	1432.81
Hoxa4	ENSMUSG00000000942	MGI:96176	homeobox A4	ENSMUSG00000000942	0	0.048391	0.599323	0	0	1.78517	0.792254	2.89733	0.279316	0.402789	0.054163	0	1.94783	2.14466	1.91032	5.32331	2.31405	1.47978	0	1	27	0	0	43	44.621	125	15	11	3	0	107	55	110	119	118	33	1334.92	1325.96	1329.14	1334.92	1334.92	1347.42	1334.1	1342.93	1327.32
Gm38393	ENSMUSG00000000948	MGI:5613898	predicted gene, 38393	ENSMUSG00000000948	3.68676	6.53987	5.30211	5.06958	3.58654	6.3097	2.40423	3.10452	2.1301	5.10969	2.43471	4.77187	4.25762	7.70517	3.38454	5.50311	5.17143	5.52421	533.746	276.166	635.242	169.074	396.734	416.266	373.219	367.62	265.328	335.19	356.965	498.456	622.804	544.499	536.935	339.341	721.385	290.384	3657.43	2709.52	3534.73	3681.1	3673.06	3690.42	3677.1	3685.93	3078.67
Mmp14	ENSMUSG00000000957	MGI:101900	matrix metallopeptidase 14 (membrane-inserted)	ENSMUSG00000000957	50.0721	179.485	46.2825	167.148	33.779	92.1237	90.3812	171.905	127.326	258.124	60.5971	292.826	75.1069	196.95	74.74	252.414	116.829	317.871	4632.11	6511.99	3656.94	3543.76	2372.37	3869.18	8913.56	12950.2	11999.6	12285.7	5898.59	20288.5	7222.62	8842.87	7533.91	9885.85	10379.2	12455	2337.06	2327.96	2331.14	2340.1	2332.06	2349.42	2336.1	2344.93	2329.32
Slc7a7	ENSMUSG00000000958	MGI:1337120	solute carrier family 7 (cationic amino acid transporter, y+ system), member 7	ENSMUSG00000000958	0	3.20502	0	0	0	0	0	0	0.833088	1.6971	0	1.41469	2.54416	1.18607	0.572642	7.83334	1.09339	6.94491	0	93.106	0	0	0	0	0	0	62.873	64.833	0	78.639	196.081	42.678	46.262	245.815	77.975	217.827	1873.76	1863.96	1873.76	1873.76	1873.76	1873.76	1873.76	1873.76	1865.32
Oxa1l	ENSMUSG00000000959	MGI:1916339	oxidase assembly 1-like	ENSMUSG00000000959	18.9909	25.3115	11.4531	26.3408	18.9137	15.7607	17.167	27.6452	20.1438	35.6323	17.7928	37.7784	21.8223	17.1605	14.8036	29.8793	21.6528	43.3511	1713.23	895.458	882.433	544.617	1295.31	645.603	1651.01	2031.1	1851.15	1654.12	1688.76	2552.8	2046.45	751.364	1455.19	1141.15	1876.22	1656.25	2279.06	2269.96	2273.14	2282.1	2274.06	2291.42	2278.1	2286.93	2271.32
Heatr6	ENSMUSG00000000976	MGI:1919790	HEAT repeat containing 6	ENSMUSG00000000976	7.29337	14.0165	10.5466	15.6934	8.47108	9.40447	4.41256	19.2376	5.50499	13.5442	6.94192	15.4016	7.69702	35.7812	5.1671	12.4748	7.59802	7.40123	919.49	895.287	873.999	711.486	951.52	896.063	785.578	1562.13	752.082	955.36	937.763	2019.46	841.925	1318.74	856.401	450.104	949.859	578.738	3184.98	4098.38	2444.91	5004.07	3729.79	5329.89	4217.14	2527.6	3376.66
Ccl3	ENSMUSG00000000982	MGI:98260	chemokine (C-C motif) ligand 3	ENSMUSG00000000982	0.895587	0	1.82237	0	0.396404	0	0.981727	0	1.68076	0	1.34888	0	1.96304	0	5.3013	0	8.94773	0	18	0	31	0	6	0	21	0	34	0	28	0	41	0	116.082	0	176.64	0	507.752	505.787	501.87	505.787	502.595	505.787	506.696	505.787	499.98
Wfdc18	ENSMUSG00000000983	MGI:107506	WAP four-disulfide core domain 18	ENSMUSG00000000983	6.51485	8.75335	8.64946	0	15.0155	8.29235	5.88383	7.2674	5.22718	1.56166	4.19712	7.3292	3.68077	1.88932	1.11033	0	1.11272	4.89753	70	51	85	0	120	42	67	78	56	9	46	69	41	10	13	0	12	35	271.444	373.84	289.932	293.754	265.367	283.326	269.733	334.085	264.789
Icam4	ENSMUSG00000001014	MGI:1925619	intercellular adhesion molecule 4, Landsteiner-Wiener blood group	ENSMUSG00000001014	1.68984	1.08076	0.125337	0	3.38539	0.077215	0.875654	0	0.927229	1.56495	0.683442	0.773454	0.921562	0.073127	0.599825	0	1.52939	0	47.632	11.841	3	0	72.091	1	26.288	0	26.423	23	20.029	16.486	27	1	18.421	0	42	0	712.093	702.982	706.167	712.723	707.099	724.459	711.129	712.723	704.335
Ilf2	ENSMUSG00000001016	MGI:1915031	interleukin enhancer binding factor 2	ENSMUSG00000001016	73.2106	117.223	62.0979	94.9574	65.2574	65.963	70.3239	112.671	89.2182	110.587	67.7248	120.652	55.954	75.5773	55.8908	74.9811	50.2869	73.9352	5123.7	3213.49	3708.94	1523.7	3464.91	2099.47	5246.21	6428.31	6354.26	3989.55	4978.98	6332.79	4070.69	2567.01	4262.16	2220.87	3386.74	2188.18	1768.06	1758.96	1762.14	1771.1	1763.06	1780.42	1767.1	1775.93	1760.32
Chtop	ENSMUSG00000001017	MGI:1913761	chromatin target of PRMT1	ENSMUSG00000001017	81.912	102.454	80.3738	101.835	58.2134	57.1944	96.3796	81.7944	99.0703	100.316	66.1878	113.878	71.8479	149.861	68.6098	76.884	74.1914	100.107	7034.4	3178.8	6160.04	1855	3916.01	2443	8846.14	5529.84	8322.09	4110	6239	6898.14	6152.58	5818.54	6438.46	2405.98	6131.62	3586.13	2169.53	1990.79	2261.18	2010.58	2233.7	2389.37	2174.14	2104.41	2076.19
Snapin	ENSMUSG00000001018	MGI:1333745	SNAP-associated protein	ENSMUSG00000001018	147.934	55.9464	77.4572	28.4762	117.799	105.063	124.367	67.6386	110.136	46.1549	136.364	47.6032	117.532	81.9477	140.197	47.0336	113.251	52.5943	7685.85	1250.47	3420.26	347.151	4807.02	2569.91	6903.32	3037.98	5725.47	1276.55	7123.15	1992.99	6404.31	2073.2	7888.02	1073.46	5771.94	1187.88	1312.54	1434.15	1302.76	1345.58	1355	1368.31	1314.84	1398.08	1284.87
S100a3	ENSMUSG00000001021	MGI:1338849	S100 calcium binding protein A3	ENSMUSG00000001021	2.11795	0.366961	0	0	0	0	1.09752	0	2.48158	3.37719	0.647572	0.802823	6.66473	0.11444	5.23572	0.2637	9.71549	0	38.091	2.551	0	0	0	0	21	0	44.842	32	12	11.006	124.531	1	102.582	2	172.177	0	454.348	446.101	454.894	454.894	454.894	454.894	453.238	454.894	446.618
S100a6	ENSMUSG00000001025	MGI:1339467	S100 calcium binding protein A6 (calcyclin)	ENSMUSG00000001025	7.278	4.0159	6.0553	0.607172	5.16852	2.2674	10.2091	11.0488	9.12161	11.0741	6.15495	4.73447	20.017	14.2256	13.7381	14.5605	13.8269	6.35619	136.302	29.082	95.902	2.622	72.832	19.675	203.432	170.946	171.736	109.139	118.863	67.52	389.496	129.384	280.283	114.994	254.841	49.508	473.127	464.658	467.26	476.581	467.906	485.4	472.012	481.601	465.339
Scn4a	ENSMUSG00000001027	MGI:98250	sodium channel, voltage-gated, type IV, alpha	ENSMUSG00000001027	0.039853	0.679148	0.023293	0.19144	1.11889	0.017615	0.303323	0.93182	0.011711	0.917459	0	0.074696	0	1.26874	0.329162	5.42369	0.10833	0.08442	10	67	5	11	57	2	20	190	3	118.004	0	14	0	8	90	97	26	9	6339.06	6329.96	6333.14	6342.1	1691.58	6351.42	1561.87	6346.93	6331.31
Icam2	ENSMUSG00000001029	MGI:96394	intercellular adhesion molecule 2	ENSMUSG00000001029	8.79614	7.91009	12.8041	22.8098	10.8349	10.5972	10.7157	15.6033	10.162	11.7344	12.8393	8.55875	7.63776	8.03275	8.97694	8.07768	12.5403	17.4532	325	125	410	170.334	324	169	459	479	414	191.767	532.8	261	303.959	138	396.1	133	491.68	294	933.423	1013.96	944.717	824.241	992.944	892.089	1014.64	955.568	1006.93
Mapk7	ENSMUSG00000001034	MGI:1346347	mitogen-activated protein kinase 7	ENSMUSG00000001034	16.7974	36.6041	8.12206	24.0321	19.1796	34.6684	19.6788	23.7725	18.2391	23.2389	18.5089	47.8147	7.50354	23.6728	5.00361	18.426	9.09596	28.4155	1610.09	1471.03	661	479.015	1606.92	1621.92	1960.74	2015.48	1901.81	1189.56	1908.72	3308.98	780.777	1195.79	575.95	857.723	907.238	1101.37	2421.55	2578.59	2401.05	2200.04	2782.02	2617.03	2360.16	2639.04	2577.17
Epn2	ENSMUSG00000001036	MGI:1333766	epsin 2	ENSMUSG00000001036	11.3988	13.6625	14.2767	10.9465	11.6709	16.8028	9.94975	19.755	12.1821	13.7544	14.0371	26.2404	14.879	35.5036	9.09328	21.9902	9.38084	30.8435	1189	680	1405	157	700	773.22	1121	2035.13	1189.66	784	1216	1899.54	1202.06	883.001	1124.16	787	758	1377.65	2635.18	3193.51	2903.45	1583.06	1991.59	2574.16	2668.78	3206.7	2413.66
B9d1	ENSMUSG00000001039	MGI:1351471	B9 protein domain 1	ENSMUSG00000001039	69.9135	55.0541	79.4353	40.6818	91.9703	58.2299	52.386	47.6214	53.5647	40.8553	50.568	48.318	58.6895	69.117	57.4306	68.819	66.9393	44.6797	1075	264	998	154.999	966	398	879.001	536	761	293	817.001	565.001	889	429	965.039	337.999	903	261.999	388.449	307.684	370.667	420.537	348.767	382.342	397.46	350.352	351.143
Sec24b	ENSMUSG00000001052	MGI:2139764	Sec24 related gene family, member B (S. cerevisiae)	ENSMUSG00000001052	7.55841	32.9904	15.5595	29.659	12.5372	32.1141	12.2406	14.9509	9.00132	24.2881	10.5196	38.0067	11.1473	50.2343	8.60622	25.3098	14.8148	35.4435	1276.43	1701.22	1566.31	937.036	1077.04	1806.15	1766.29	1231.59	1134.07	1438.45	1422.8	3981.04	1424.07	2428.03	1032.17	1415.24	1500.17	1988.94	4266.34	3308.75	2969.94	3487.16	2852.59	3146.11	3418.07	2564.13	3113.96
N4bp3	ENSMUSG00000001053	MGI:2442218	NEDD4 binding protein 3	ENSMUSG00000001053	4.16377	17.6039	11.7873	8.73133	1.44082	0.633145	11.6267	17.2412	8.89644	16.2478	8.89502	18.4566	5.81038	13.4819	10.8442	19.0809	12.1521	19.389	344	537	783	167	78	24	1029.34	1172	756	698	753	1154	504	546	986	674	840	654	2087.17	1957.3	1959.81	2111.1	1797.59	2120.42	2097.12	2115.93	2100.32
Rmnd5b	ENSMUSG00000001054	MGI:1913339	required for meiotic nuclear division 5 homolog B	ENSMUSG00000001054	40.1905	41.7461	23.4076	55.1157	35.2007	76.2626	45.0082	62.3991	40.3499	57.2014	38.403	63.2891	39.552	57.7797	27.8497	31.8144	45.3598	48.2994	2334	1005.6	1247.45	808	1684	2192	2733.43	2742.47	2471.13	1668.72	2486.8	2976.41	2536	1741.62	1677	868.13	2402.49	1280	1467.12	1545.61	1572.28	1618.11	1588.53	1607.84	1438.59	1368.06	1513.67
Nhp2	ENSMUSG00000001056	MGI:1098547	NHP2 ribonucleoprotein	ENSMUSG00000001056	183.902	110.563	133.371	72.1436	194.435	123.09	97.718	107.616	108.097	77.3709	130.042	78.6234	122.925	106.861	100.547	81.4042	79.212	78.3056	5644.95	1326.4	3446	499.619	4509.98	1748	3182.57	2611.53	3356	1248.28	4179.88	1840.59	3943.71	1571.38	3373	1065.87	2364.51	1018	775.462	769.761	762.288	764.386	770.204	794.39	771.476	755.372	767.336
Vps9d1	ENSMUSG00000001062	MGI:1914143	VPS9 domain containing 1	ENSMUSG00000001062	13.766	26.8496	24.8209	36.2146	23.3503	14.4572	15.2476	24.3581	12.6539	31.2942	18.5656	30.5673	16.09	42.4928	16.0267	41.1117	13.0996	37.9878	1066.31	643.493	1672.91	549.88	1179.54	298.474	1360.55	1495.4	1048.5	1027.03	1594	1472.32	1212.46	1404.49	1289.92	1361.03	1103.54	1104.29	1956.88	1537.79	1988.48	1675.93	1677.36	1154.88	2113.65	1910.98	2047.96
Zfp276	ENSMUSG00000001065	MGI:1888495	zinc finger protein (C2H2 type) 276	ENSMUSG00000001065	7.48183	24.2757	17.628	18.4048	15.1908	48.3086	9.06035	12.9325	10.9603	12.9772	9.48403	15.9043	7.3853	37.9148	6.10433	11.981	13.4139	31.5865	839.509	1007.45	1668.79	440.34	1058.38	1306.22	1071.67	949.778	1260.83	728.106	1228.21	1349.96	702.111	1605.68	594.158	391.954	1261.7	964.315	2834.68	2662.82	2792.96	2640.75	2313.47	1512.54	2801.78	2286.02	2843.24
Mfsd10	ENSMUSG00000001082	MGI:1915544	major facilitator superfamily domain containing 10	ENSMUSG00000001082	54.0171	85.2831	85.3531	89.7637	56.732	90.6983	62.8288	100.837	77.1917	148.311	78.7766	101.14	61.5563	105.146	92.3895	141.068	109.414	72.5303	2020.68	1589.54	2501.81	986.811	1607.91	1593.86	2487.26	4262.35	3133.33	3332.46	2904.42	3545.43	2337.53	2045.92	3292.7	2363.64	3622.64	1472.27	945.046	1195.91	864.772	1213.4	941.108	983.028	937.738	1315.75	1003.26
Luzp1	ENSMUSG00000001089	MGI:107629	leucine zipper protein 1	ENSMUSG00000001089	14.543	45.3045	17.4344	52.5327	11.7306	36.6739	18.6803	61.4057	14.7995	63.0858	19.0233	52.0587	14.8602	71.0798	13.6301	47.8946	20.6829	57.2606	656.106	1043	633.001	535.999	472	1067	982.94	2021.87	1094.01	1102	849	2170	673	2195.99	909.87	782	936.154	1297.93	1139.75	1477.18	1071.18	1126.18	1336.07	1627.5	1246.42	1024.91	1827.06
Slc13a2	ENSMUSG00000001095	MGI:1276558	solute carrier family 13 (sodium-dependent dicarboxylate transporter), member 2	ENSMUSG00000001095	3.97769	3.32198	0.810698	3.78822	3.12255	0.309994	7.06639	3.5177	4.53925	6.95223	5.34376	4.19712	8.58983	12.3539	7.32246	9.28537	3.39476	11.2797	339	111	59	74	202	12	642.01	244.207	394	305	479	268	761	511	680	335	278	407	2153.06	2143.96	2147.14	2156.1	2148.06	2165.42	2152.1	2160.93	2145.32
Kctd10	ENSMUSG00000001098	MGI:2141207	potassium channel tetramerisation domain containing 10	ENSMUSG00000001098	34.1087	68.7778	33.7132	92.883	48.3253	53.7433	45.2359	44.7399	51.5137	67.7349	50.8644	85.0626	32.3661	94.6834	37.2107	70.5427	42.1065	96.6341	3579	2811.9	3136.77	2196.8	3863.42	2492.27	5014.18	4039	5485.27	3660.93	5588.26	6879.25	3604.5	4849.01	4152.2	3207.41	4345.1	4229.49	2650.84	2623.26	2745.04	2610.51	2654.62	2594.09	2625.64	2810.09	2631.81
Poldip2	ENSMUSG00000001100	MGI:1915061	polymerase (DNA-directed), delta interacting protein 2	ENSMUSG00000001100	104.14	181.76	103.338	150.763	96.8893	198.557	97.2071	101.839	110.253	173.536	110.968	176.309	78.0372	138.648	92.1432	134.874	120	165.964	5813.43	3503.81	4656.22	1654.17	4049.85	4812.37	5675.54	4760.77	6238.02	4825.78	6114.58	6922.42	4207.92	3044.14	5212.47	3318.45	5660.98	3244.65	1410.27	1236.89	1329.35	1211.04	1387.93	1355.78	1383.02	1455.15	1398.41
Ift20	ENSMUSG00000001105	MGI:1915585	intraflagellar transport 20	ENSMUSG00000001105	180.39	84.6265	125.86	112.6	124.588	132.197	175.155	139.684	171.816	88.0521	201.241	91.9853	151.736	148.291	151.876	88.2765	183.301	91.3919	4581.86	815.372	2765	649.001	2373.98	1663	4924.76	3252	4466.59	1211	5623.16	1842	4092.31	1976.6	4299	1026	4739.99	1019.13	641.677	618.215	648.146	636.178	632.714	703.695	666.01	724.682	642.525
Col6a1	ENSMUSG00000001119	MGI:88459	collagen, type VI, alpha 1	ENSMUSG00000001119	36.4258	199.277	75.5395	204.465	45.2398	83.2967	76.9927	330.016	117.07	478.867	58.3011	444.266	72.7926	429.924	79.5528	508.025	128.114	592.983	5538.26	11859.9	9819.48	7121	5226.39	5738	12481.7	40806.8	18156.8	37373.7	9346.34	50505.9	11505.1	31727.9	13129.7	32715.9	18659.9	38260.8	3841.06	3818.7	3835.14	3844.1	3836.06	3853.42	3840.1	3848.93	3833.32
Pcbp3	ENSMUSG00000001120	MGI:1890470	poly(rC) binding protein 3	ENSMUSG00000001120	42.3514	64.5657	33.4674	55.4286	32.8337	43.0829	32.5085	70.2268	43.3494	48.5377	47.6832	50.7008	24.9093	49.6571	17.7435	51.4754	30.4415	61.9915	2602.11	1551	1860.02	852	1454.87	1189	2149	3690	2669	1574	3069	2341.65	1587	1449	1278	1258	2022	1746	1552.19	1541.35	1639.69	1696.59	1471.33	1543.8	1565.88	1635.56	1521.75
Lgals9	ENSMUSG00000001123	MGI:109496	lectin, galactose binding, soluble 9	ENSMUSG00000001123	7.07417	1.89628	3.33783	8.29498	5.12865	5.62278	10.708	13.0502	14.0543	10.5948	10.3843	12.3664	17.528	1.98157	23.6073	39.5017	34.2548	50.1326	350.999	37	142	95	195	128	570	532	712.194	275	543	464	916	48	1284	834	1661	1061.21	1253.48	1251.96	1255.14	1264.1	1262.52	1273.42	1260.91	1268.93	1252.47
Araf	ENSMUSG00000001127	MGI:88065	Araf proto-oncogene, serine/threonine kinase	ENSMUSG00000001127	104.988	74.8801	91.9152	67.3753	96.0795	97.3882	103.522	91.2716	89.2584	60.9912	116.582	91.3632	116.59	84.9831	98.9532	73.0509	102.287	85.7139	6319.24	2048.74	4887.59	1043.87	4927.46	2771.48	6767.26	4638.51	5979.31	2288.16	7303.28	4712.73	6804.01	2481.46	6100.37	1913.15	5713.08	2351.77	1520.6	1755.54	1568.82	1710.08	1702.93	1591.92	1548.46	1581.92	1655.7
Cfp	ENSMUSG00000001128	MGI:97545	complement factor properdin	ENSMUSG00000001128	0.524287	0.750478	2.08717	0	1.37557	3.78449	0.84346	4.13554	1.9495	2.20171	1.39989	0	1.50015	0.075608	0.745755	0.867334	4.64401	0	19.027	16	97	0	48	94	49	184	90	62	80	0	85	2	17	20	204	0	916.827	1367.96	1371.14	1213.85	1158.68	1389.42	1376.1	1384.93	1141.03
Timp1	ENSMUSG00000001131	MGI:98752	tissue inhibitor of metalloproteinase 1	ENSMUSG00000001131	82.5694	69.1986	90.824	86.5263	92.4693	47.4746	79.8682	115.111	95.4361	96.5293	100.235	106.749	80.8487	41.1797	69.3091	63.5698	83.1359	69.3244	1886.2	611	1762	454	1591.95	501	1943.69	2179.75	2201.33	1153	2373.44	1853	1924	464	1746.5	614	1868	659	577.106	566.544	572.363	579.135	571.66	590.324	576.463	589.431	570.101
Uxt	ENSMUSG00000001134	MGI:1277988	ubiquitously expressed prefoldin like chaperone	ENSMUSG00000001134	57.2064	31.223	37.8397	40.5453	63.5778	20.3323	45.8829	39.6684	40.3788	25.0622	46.2193	33.3863	39.8503	21.158	44.9754	34.6888	42.5444	5.69134	1174.52	269.715	678.206	170.988	945.596	210.995	1014.67	688	809.96	296.966	1028.04	463.216	861.312	198.953	904.972	286.809	835.705	58	518.685	554.269	528.785	465.475	493.862	580.501	523.834	539.866	495.78
Cnnm3	ENSMUSG00000001138	MGI:2151055	cyclin M3	ENSMUSG00000001138	7.52433	27.5509	5.05771	16.5746	10.5893	11.1387	10.5005	20.1036	10.1635	16.2774	8.02592	22.8889	6.50366	16.5917	11.0854	29.8432	11.9934	26.3479	1002.79	1676.15	666.708	563.242	1141.78	963.249	1483.63	2303.9	1381.95	1492.34	1054.99	2811.08	885.488	1558.69	1621.23	1686.32	1577.96	1925.69	3366.89	3903.62	3889.09	3750.8	3580.33	4837.48	3346.83	3567.23	3360.7
Lman2l	ENSMUSG00000001143	MGI:2443010	lectin, mannose-binding 2-like	ENSMUSG00000001143	19.9416	74.9141	24.1939	81.8152	34.2726	82.9102	20.277	48.9081	28.1277	60.5395	13.626	69.2369	15.8088	88.9295	23.8547	60.0336	22.5411	73.3045	1402.58	2096.93	1488.98	1216.07	1811.04	2601.28	1537.83	2889.74	2023.46	2265.1	1058.87	3235.88	1331.34	3035.53	1748.51	1796.35	1620.46	2063.38	1776.87	1796.02	1815.72	1640.58	1754.63	1755.07	1796.49	1839.16	1778.03
Mcm3ap	ENSMUSG00000001150	MGI:1930089	minichromosome maintenance complex component 3 associated protein	ENSMUSG00000001150	2.91124	24.0427	7.13642	11.0133	5.80426	7.33617	4.11891	5.47232	1.81681	15.5368	2.54761	18.1774	2.01682	8.96006	2.12816	12.4149	2.65463	14.7808	710.788	2307.81	1490.55	615.753	1077.31	810.537	1072.37	1085.75	452.829	1944.57	656.62	3315.17	511.885	1061.88	566.187	1284.18	619.984	1533.19	6168.06	6158.96	6162.14	6171.1	6163.06	6180.42	6167.1	6175.93	6160.31
Pcnt	ENSMUSG00000001151	MGI:102722	pericentrin (kendrin)	ENSMUSG00000001151	0	0	0	1.86208	0	0	0	0	0	0	0	1.14172	0	0	0	0	0	3.86781	0	0	0	153.101	0	0	0	0	0	0	0	306.102	0	0	0	0	0	590.446	9072.57	9072.57	9072.57	9075.1	9072.57	9072.57	9072.57	9072.57	9072.57
Ftcd	ENSMUSG00000001155	MGI:1339962	formiminotransferase cyclodeaminase	ENSMUSG00000001155	1.07102	1.01921	1.95156	11.5413	0.40661	0.881496	0.156294	1.17682	0.266989	0.381786	0	1.25441	0.183643	0.361143	1.26083	1.90351	0.504051	1.12738	22.143	40.473	55	87.761	25.802	34.288	14.001	65.258	18	20.63	0	75.82	13.165	18.422	94.026	59.968	38.724	48.128	522.311	2547.97	831.471	839.312	2107.04	2175.87	2121.9	1726.08	1666.32
Mxd1	ENSMUSG00000001156	MGI:96908	MAX dimerization protein 1	ENSMUSG00000001156	6.99757	8.87981	6.87452	11.3627	6.60762	12.5926	8.35349	4.88506	7.91706	9.0609	11.6801	14.6047	7.62579	8.23131	3.61746	2.53848	3.83844	3.0993	1220.7	608.646	1025.51	454	875.984	994.871	1553.83	692.87	1409.19	811	2149.25	1904.35	1382.89	696.984	687.635	187.578	641.137	229.53	4407.06	4397.96	4401.14	4410.1	4402.06	4419.42	4406.1	4414.93	4399.31
Gmcl1	ENSMUSG00000001157	MGI:1345156	germ cell-less, spermatogenesis associated 1	ENSMUSG00000001157	42.4091	33.873	26.0839	43.2043	39.9087	42.8927	41.1744	50.0221	36.395	31.3581	35.8699	37.4512	25.1467	29.7203	27.9601	32.3737	33.7981	37.2491	4471.26	1254.71	2306.57	1014.9	3001.53	1963.06	4646.47	3770.41	3784.01	1560.49	3849.04	2752.48	2745.75	1371.3	3006.65	1412.12	3400.57	1561.05	2663.53	2376.73	2608.91	2592.79	2497.35	2560.15	2673.1	2346.22	2569.75
Snrnp27	ENSMUSG00000001158	MGI:1913868	small nuclear ribonucleoprotein 27 (U4/U6.U5)	ENSMUSG00000001158	128.875	80.9816	151.03	69.6324	133.827	182.742	155.708	223.989	139.393	65.4556	161.008	81.4551	172.114	126.16	169.048	124.429	178.748	76.246	3186	752	3144.97	397.006	2479.26	2086	4100.07	4552.37	3470.97	836	4128.65	1493	4401.88	1509	4523.87	1288.92	4319.99	786.792	624.546	595.829	614.357	629.301	615.153	638.544	623.735	632.635	615.445
Oas1c	ENSMUSG00000001166	MGI:2149633	2'-5' oligoadenylate synthetase 1C	ENSMUSG00000001166	0.733504	2.74746	0	0.628406	0	0	0.717559	1.9359	1.65995	0.073468	1.29518	0.277273	1.05597	0	0.030856	0	0.853444	0.088121	59	86.622	0	3	0	0	61.528	126.869	75.933	3.043	98.654	5.303	77.317	0	2.704	0	62.738	3	2032.06	2022.96	1568.53	526.93	1568.53	1568.53	2031.1	2039.93	1130.61
Ocrl	ENSMUSG00000001173	MGI:109589	OCRL, inositol polyphosphate-5-phosphatase	ENSMUSG00000001173	6.27552	44.7233	9.24754	50.1731	10.8945	13.7915	4.57575	15.0017	3.32878	30.8811	5.46382	38.0546	4.65502	62.4149	10.7909	21.0953	12.8993	50.5864	917.023	977.282	830.776	648.712	574.733	314.814	844.912	1415.77	617.984	1108.38	982.822	2073.06	804.154	2028.06	1377.16	1141.23	1305	1098.45	3691.62	1402.09	2650.47	1427.1	1751.71	1276.9	4373.89	2937.61	4588.51
Calm1	ENSMUSG00000001175	MGI:88251	calmodulin 1	ENSMUSG00000001175	193.719	187.062	163.788	198.434	212.187	240.238	278.256	289.223	251.421	236.159	227.408	224.957	210.107	224.216	212.715	231.338	222.689	162.777	12303.5	4651.6	8122.09	2224.44	8936.95	6226.89	16777.4	12096.8	16217.8	6643.52	14430.2	9394.27	14658.5	5434.12	12533.7	6138.53	11628.8	4530.66	1604.51	1595.54	1463.03	1237.3	1398.54	1449.92	1428.24	1301.9	1594.3
Agpat3	ENSMUSG00000001211	MGI:1336186	1-acylglycerol-3-phosphate O-acyltransferase 3	ENSMUSG00000001211	25.556	35.8912	16.1988	43.8353	22.8062	40.8962	32.4987	44.2915	39.5971	50.1527	28.9348	43.1939	24.0208	40.3488	33.0975	34.6743	37.795	45.1006	1277.53	837.351	757.095	546.25	976.917	744.265	2176.6	1881.94	2444.7	1529.91	1714.24	1893.14	1463.85	962.949	1749.51	800.51	2063.36	1195.66	1262.88	1496.96	1378.9	1375.43	1422.36	1018.02	1586.47	1322.59	1525.95
Slc26a3	ENSMUSG00000001225	MGI:107181	solute carrier family 26, member 3	ENSMUSG00000001225	0.780487	12.1346	3.32165	13.0933	3.37671	9.87719	0.502549	1.91061	0.589127	5.69362	0.770284	7.99501	0.727262	9.23248	1.07502	6.70365	2.4825	13.6574	32.751	211.585	90.938	107.776	113.129	140.901	17.849	52.77	23.238	92.79	24.847	272.112	36.542	121.943	33.673	176.541	136.643	246.182	1060.09	1118.79	807.715	908.549	1112.46	797.983	841.311	859.713	974.933
Sema6b	ENSMUSG00000001227	MGI:1202889	sema domain, transmembrane domain (TM), and cytoplasmic domain, (semaphorin) 6B	ENSMUSG00000001227	1.25135	0.351384	0.910053	0.989539	1.31184	0.862097	1.16569	0	0.192353	1.75253	0.772034	1.75833	1.16722	3.42791	1.03994	0.102964	0.37907	0	161	17	100	26	129	46	165	0	27	120	112	181	167	229	149	5	50	0	3250.38	3104.25	3241.9	2900.1	3265.23	2984.8	3352.9	3278.72	3469.32
Uhrf1	ENSMUSG00000001228	MGI:1338889	ubiquitin-like, containing PHD and RING finger domains, 1	ENSMUSG00000001228	24.4155	79.2699	33.248	77.5842	28.4343	66.1728	27.0144	67.4657	30.3674	77.8351	19.5254	98.6414	19.7607	59.9545	22.753	72.0133	18.0893	75.1555	2751.56	3808.98	3458	2216.45	2354	3126	3342.16	6655.39	3361.63	4731.04	2502	8532.01	2086	3549.07	2464.79	3560	2049.69	3927.74	2847.08	3083.12	3068.5	3153.23	2748.96	2642.55	2930.56	3070.67	2736.03
Dpp9	ENSMUSG00000001229	MGI:2443967	dipeptidylpeptidase 9	ENSMUSG00000001229	10.2338	25.7644	9.00176	21.4641	14.8463	26.6457	13.345	19.1435	13.4859	22.3164	12.1653	22.5661	13.09	28.5031	10.6834	12.872	15.7681	42.5799	1261.87	1247.17	948.639	606.361	1390.54	1489.7	1754.42	1920.62	1695.46	1413.69	1580.46	2081.77	1677.87	1705.87	1435.41	672.146	1864.24	2226.53	3115.06	3105.96	3109.14	3118.1	3110.06	3127.42	3114.1	3122.93	3107.32
Ramp2	ENSMUSG00000001240	MGI:1859650	receptor (calcitonin) activity modifying protein 2	ENSMUSG00000001240	78.0935	66.5693	85.286	74.7808	74.9451	40.4241	65.1623	82.2541	81.6589	106.456	79.0774	87.6692	74.0826	62.3708	64.6228	128.653	51.3407	87.3839	2025.06	710.356	1932.38	452.54	1471.65	443.571	1895.29	1855.9	2268.13	1578.06	2078.79	2056.1	2007.43	988	1882.86	1445.22	1305.44	1088.18	655.102	684.688	668.47	667.941	652.028	613.813	688.967	702.325	686.505
Lsr	ENSMUSG00000001247	MGI:1927471	lipolysis stimulated lipoprotein receptor	ENSMUSG00000001247	38.8051	48.5589	37.7521	33.8218	32.8109	56.9673	32.9539	42.7893	43.0087	29.8211	36.4341	45.8319	29.0196	42.3044	30.4155	52.3472	37.35	59.2097	2723.99	1350.9	2284.04	556.773	1761.46	1845.04	2482.57	2491.72	3111.83	1090.91	2700.34	2447.84	2136.46	1441.01	2348.81	1558.14	2545.87	1768.75	1773.39	1785.03	1784.96	1817	1782.62	1811.73	1784.49	1812.62	1788.29
Gramd1a	ENSMUSG00000001248	MGI:105490	GRAM domain containing 1A	ENSMUSG00000001248	44.4027	25.1022	40.7644	44.2775	34.0654	36.6878	47.7365	36.4205	34.8225	35.8471	44.1662	47.2589	35.5042	55.8137	33.1521	55.8221	48.2554	53.4517	5207.15	1050	4230.36	1069	3049.03	1676.5	5960.92	2919.21	4017.8	1971.35	5581.18	3515.15	3797.24	2909.78	3853.7	2267.72	5447.27	2295.24	2962.63	2683.91	3061.7	2664.81	2972.02	2556.2	2957.89	2494.95	2851.72
Hpn	ENSMUSG00000001249	MGI:1196620	hepsin	ENSMUSG00000001249	1.58166	3.37696	0.999057	0	1.88265	0.271685	6.89215	2.83885	3.96326	13.0889	0.73541	0.270424	19.3049	6.19243	6.43932	14.3275	11.3421	7.65251	86	52	53	0	7	2	338.999	144	171	243	48	3	873	181.001	273	264	422	197	1373.64	988.024	1565.14	933.268	123.462	411.793	1165.1	1578.93	1066.4
Gabrg1	ENSMUSG00000001260	MGI:103156	gamma-aminobutyric acid (GABA) A receptor, subunit gamma 1	ENSMUSG00000001260	0.032516	0	0	0	0	0	0.091383	1.10374	0	0	0	0	0.012304	0	0	0	0	1.54297	5.807	0	0	0	0	0	17.403	160.272	0	0	0	0	2.284	0	0	0	0	117	4512.06	4511.13	4511.13	4511.13	4511.13	4511.13	4511.1	4519.93	4511.13
Ckb	ENSMUSG00000001270	MGI:88407	creatine kinase, brain	ENSMUSG00000001270	130.695	165.505	60.2011	116.709	201.729	198.945	61.2901	126.129	83.9089	156.831	55.9261	112.992	48.5323	116.789	42.661	105.448	39.8883	95.9016	6275.57	3105.49	2463.17	1285.88	7339.26	4358.19	3136.25	4947.26	4091.95	3895.61	2812	4079.47	2422.38	2721.29	2232	2141.41	1850.2	1941.54	1213.06	1203.96	1207.14	1216.1	1208.06	1225.42	1212.1	1220.93	1205.32
Sp1	ENSMUSG00000001280	MGI:98372	trans-acting transcription factor 1	ENSMUSG00000001280	3.30259	8.87001	6.73953	12.6511	6.84743	28.0297	9.24503	23.638	5.81486	15.9489	7.95285	11.0784	6.83978	9.18357	5.37299	10.8022	5.60102	10.8107	763.935	815.998	763	414	851.894	702	1697.87	2216	1254	978.439	1282	1647.92	1124.02	1191	1310.26	816	1184.63	936.992	5843.71	5902.76	3340.11	3611.96	4131.08	1400.98	4350.26	2918.1	5330.13
Itgb7	ENSMUSG00000001281	MGI:96616	integrin beta 7	ENSMUSG00000001281	0.530952	0.292263	1.29727	0.377342	0.395111	10.218	0.140897	0	0.276178	2.67652	0	0.060321	0	0.021473	0	0.516925	0.575291	0.219238	50.946	11	106.327	8.298	28.785	40.021	14.413	0	27	10	0	4.334	0	1	0	21	53	8.912	2424.06	2414.96	2418.14	2427.1	2419.06	219.092	2423.1	1697.82	2416.32
Myg1	ENSMUSG00000001285	MGI:1929864	melanocyte proliferating gene 1	ENSMUSG00000001285	32.2282	66.7407	39.219	72.2279	33.0967	83.0723	32.1645	69.3334	47.2727	81.9799	25.9377	75.1477	28.7927	73.9876	42.2728	61.7137	30.2983	52.971	1000.81	841.722	910.886	552.149	657	1119.25	993.443	1771.65	1373.36	1293.12	731.409	1649.15	852.278	1086.93	1305.56	726.094	901.189	657.063	784.515	809.224	685.225	843.768	659.153	753.678	731.619	795.383	718.046
Rarg	ENSMUSG00000001288	MGI:97858	retinoic acid receptor, gamma	ENSMUSG00000001288	1.56767	6.19852	1.70184	12.6234	2.71352	10.2484	4.04407	6.21571	2.57114	1.42918	3.21716	5.10964	2.66494	5.36986	2.46058	1.81255	2.14112	5.24978	154	201	146	113.749	184.999	307	393.923	518	271	73	325	361.944	140	194	127	75	152	223	2481.72	2080.65	2531.05	994.587	2263.83	1675.7	2307.34	2594.07	2605.09
Pfdn5	ENSMUSG00000001289	MGI:1928753	prefoldin 5	ENSMUSG00000001289	362.088	141.71	206.989	226.824	276.531	177.142	320.102	250.12	328.825	178.972	364.072	195.026	301.957	161.356	277.495	215.723	340.823	198.106	5129.29	830.275	2485.68	645.851	3124	1233.75	5375.21	2877.2	4895.57	1289.88	5774.36	2066.95	4748.81	1124.06	4324.44	1343.9	5231.37	1148.94	357.874	375.935	354.294	314.279	375.122	389.599	397.765	358.066	367.974
Efnb2	ENSMUSG00000001300	MGI:105097	ephrin B2	ENSMUSG00000001300	5.59558	15.5489	4.35644	12.8321	8.08583	18.2889	7.75603	4.94209	7.99086	8.57146	6.8506	14.7982	2.92652	7.24329	2.33051	1.03914	2.97391	7.86869	1004.26	1096.54	668.629	527.475	1102.88	1486.43	1484.28	721.123	1463.39	615.063	1297	1985.06	546	631	455.768	79	511	599.582	4534.06	4524.96	4528.14	4537.1	4529.06	4546.42	4533.1	4541.93	4526.31
Rrp15	ENSMUSG00000001305	MGI:1914473	ribosomal RNA processing 15 homolog	ENSMUSG00000001305	70.1532	66.3103	47.6103	62.6249	41.3347	66.0226	63.7772	71.3776	70.498	38.3357	70.2879	60.4921	57.481	29.0742	51.1679	55.3151	78.3333	61.7288	3095.5	1197.97	1833.84	620.949	1587.67	1486.09	3023.07	2491.24	3084.76	893.676	3211.23	1955.07	2621.48	626.471	2469.65	1025.91	3315.92	1116.73	1114.73	1159.19	1136.39	1094.41	1275.41	1259.12	1122.8	1086.41	1081.49
Rnd2	ENSMUSG00000001313	MGI:1338755	Rho family GTPase 2	ENSMUSG00000001313	131.287	79.7648	69.2801	99.8751	87.3384	63.7285	176.931	110.813	175.542	122.206	139.262	71.1255	155.768	93.3553	166.127	127.318	147.676	109.495	5917.86	1402	2669.64	1029.83	2972.83	1310.71	8477.62	4069.61	8023.1	2842.56	6565.53	2412.01	7258.19	2010.77	8058.16	2424.26	6389.25	2074.93	1138.75	1127.79	1136.87	1138.1	1130.24	1150.5	1134.98	1143.16	1129.64
Srr	ENSMUSG00000001323	MGI:1351636	serine racemase	ENSMUSG00000001323	31.3618	24.6663	22.0747	25.273	20.5833	38.5737	49.1615	32.7631	36.7485	29.5506	40.7846	25.5433	36.9495	29.8593	52.1958	32.0431	41.005	38.3176	2965.63	665.848	1494.41	411.461	1583.3	986.862	5295.68	3009.95	3858.48	1203.81	4229.31	1620.59	3743.24	1131.71	5078	1341.91	4053.09	1547.26	2388.93	1732.05	1997.3	1796.99	2554.18	1431.13	2551.62	2859.68	2595.1
Sync	ENSMUSG00000001333	MGI:1916078	syncoilin	ENSMUSG00000001333	0.36896	1.48394	0.939438	1.42133	1.15973	0.173531	1.7736	0	3.20662	4.77775	1.04192	1.45751	2.9713	12.416	2.10111	14.8804	3.58384	6.71732	26.041	47.688	65.758	23	67.527	6.463	133.435	0	231.193	185.219	77.254	77.147	226.091	425.293	166.448	444.487	243.89	205.942	1783.06	2061.96	2065.14	1786.1	1933.42	2083.42	1782.1	1857.4	1781.99
Fndc5	ENSMUSG00000001334	MGI:1917614	fibronectin type III domain containing 5	ENSMUSG00000001334	18.2911	11.2385	14.916	9.28931	15.8913	10.8702	19.958	15.9111	22.9011	18.8516	23.5945	16.6004	17.7219	17.4192	20.6449	19.1341	19.0858	17.0729	1813	437	1263	211	1196	489	2109	1284	2313.01	961	2461.68	1232	1826	838	2229.74	803	1816	717	2504.06	2494.96	2498.14	2507.1	2499.06	2516.42	2503.1	2511.93	2496.32
Acp5	ENSMUSG00000001348	MGI:87883	acid phosphatase 5, tartrate resistant	ENSMUSG00000001348	2.75698	3.54666	9.93697	2.32242	0.694966	3.67448	12.7529	20.6528	8.5354	4.83936	3.9158	2.81207	4.04754	1.16793	4.45937	0	9.35621	24.4933	119.723	60.137	366.545	23	22.856	72.875	589.734	733.114	376.183	108.842	177.871	92.097	182.703	24.61	211	0	392.989	448	1097.06	1087.96	1088.28	1093.1	1092.06	1109.42	1095.38	1104.93	1089.32
Cnn1	ENSMUSG00000001349	MGI:104979	calponin 1	ENSMUSG00000001349	2.72249	1.91066	4.78186	5.44414	3.61773	0.753564	11.3771	17.0894	10.3255	9.452	8.93621	5.11439	13.2489	2.57405	10.2749	7.20526	13.3188	22.2114	228.685	62.919	342.984	104.818	230.656	28.753	1018.77	1169.36	883.291	408.735	789.419	321.89	1156.86	104.938	940.441	256.206	1075.1	789.842	2122.06	2112.96	2116.14	2125.1	2117.06	2134.42	2121.1	2129.93	2114.32
Fbxo9	ENSMUSG00000001366	MGI:1918788	f-box protein 9	ENSMUSG00000001366	36.4381	38.7688	27.6243	37.4682	19.6096	48.9552	39.4352	53.0969	40.2717	30.4634	36.2639	35.5563	34.4866	26.1847	33.6486	73.251	38.5359	27.9382	2356	867	1519	443.001	963.254	1414	2723	2584	2743.22	1150	2332	1757	2380	935	2371	1540	2308	699	1633.45	1434.92	1622.3	1305.01	1631.09	1615.71	1635.62	1514.83	1683.6
Vps50	ENSMUSG00000001376	MGI:1920538	VPS50 EARP/GARPII complex subunit	ENSMUSG00000001376	10.2795	31.2079	10.8154	25.2228	11.4667	28.118	6.36566	17.0851	8.04521	19.2099	7.20321	28.2635	6.27056	35.5387	9.70275	16.1249	9.79194	30.3532	1322.82	1799.4	1183.4	799.144	1049.35	1671.06	843.251	1850.53	1119.27	1283.6	1034.14	2703.56	792.914	2391.99	1252.14	557.562	921.987	1743.24	3250.99	3699.58	3228.16	3497.07	3038.69	3324.46	3137.85	3371.48	3438.54
Hars	ENSMUSG00000001380	MGI:108087	histidyl-tRNA synthetase	ENSMUSG00000001380	16.2565	29.4111	14.9298	25.1023	11.8239	29.6294	8.924	21.455	17.581	28.3807	13.3809	25.7695	12.601	33.2788	7.11378	26.3932	16.9302	15.7003	1113.28	788.844	872.49	394.153	614.274	922.917	651.42	1197.89	1225.12	1002.03	962.446	1323.68	897.026	1106.03	530.827	764.916	1115.92	454.613	1730.06	1720.96	1724.14	1733.1	1725.06	1742.42	1729.1	1737.93	1722.32
Zmat2	ENSMUSG00000001383	MGI:1913742	zinc finger, matrin type 2	ENSMUSG00000001383	33.9494	41.0125	23.7015	32.7241	31.2657	35.8838	32.0472	39.7525	36.0998	28.5846	30.7882	32.3574	24.6102	11.1432	26.1096	21.204	30.1766	22.2781	2756.28	1305.19	1642.98	609	1926.56	1323.65	2773.61	2629.45	2984.43	1195	2628.28	1968.69	2077	439.078	2309.8	728.717	2354.93	765.567	2051.06	2041.96	2045.14	2054.1	2046.06	2063.42	2050.1	2058.93	2043.32
Ube2c	ENSMUSG00000001403	MGI:1915862	ubiquitin-conjugating enzyme E2C	ENSMUSG00000001403	483.287	236.357	406.336	241.512	568.069	372.354	328.529	269.84	326.325	244.267	394.376	247.453	321.631	248.021	477.094	307.642	301.517	175.7	13546	2574.82	9670.82	1556.01	12056.8	4797.4	9829.67	6206.91	9288.32	3570.21	11491.4	5245.26	9371.43	3380.73	14676.9	3650.62	8269.69	2114.74	708.099	698.988	702.173	711.122	704.753	720.716	708.735	715.998	703.504
Smg5	ENSMUSG00000001415	MGI:2447364	Smg-5 homolog, nonsense mediated mRNA decay factor (C. elegans)	ENSMUSG00000001415	8.54127	31.5145	19.7705	37.3542	23.4921	29.9512	8.93439	13.4395	9.38859	37.7388	8.38146	33.6936	5.68795	36.6325	11.0294	11.1551	16.675	31.4857	857.735	1033.46	1454.1	659.928	1393.61	715.635	1168.25	1075.02	1175.14	1356.33	964.988	2094.05	663.459	1153.82	1000.15	316.961	1046.15	672.277	2536.98	2104.13	2169.92	1949.98	1969.81	1336.57	3097.34	2489.86	3093.63
Cct3	ENSMUSG00000001416	MGI:104708	chaperonin containing Tcp1, subunit 3 (gamma)	ENSMUSG00000001416	229.178	499.753	203.395	422.253	214.917	442.951	126.817	358.886	157.014	271.747	128.928	380.14	113.48	313.638	83.8465	280.996	132.848	224.642	11241.2	8438.25	8172.04	4111.66	6956.7	8737.47	5989.1	13834.1	7438.61	6466.91	6194.61	13372.9	5177.9	7037.85	4104.11	4858.76	5588.46	4062.42	1239.16	1083.4	1185.38	1074.77	1074.83	1103.43	1118.68	1199.88	1170.93
Glmp	ENSMUSG00000001418	MGI:1913318	glycosylated lysosomal membrane protein	ENSMUSG00000001418	94.9041	152.141	80.5112	101.376	86.277	132.599	88.4946	151.567	120.202	220.751	86.547	190.239	88.9261	120.523	69.3628	125.194	68.1081	175.795	2713.87	2274.76	2616.13	1101.75	2124.84	2483.01	2738.27	4160.08	3351.6	3887.95	2742.1	4910.39	2563.68	2180.38	2735.22	2167.7	2269.7	2373.26	722.422	959.358	958.67	1199.55	817.779	1047.49	732.957	854.358	689.157
Mef2d	ENSMUSG00000001419	MGI:99533	myocyte enhancer factor 2D	ENSMUSG00000001419	13.7218	33.2832	19.0842	39.7401	19.6258	67.5092	14.8804	24.3421	15.962	39.6689	17.2199	37.2582	15.4471	44.2516	11.6592	20.0073	14.1768	31.4506	1616	1545	1912	887	1842.79	3092	1857.18	2511	1863	2181	2054	3248	1924	2685.85	1509	950.074	1781	1579	2975.21	2978.47	2955.83	2463.58	3117.84	2562.07	2956.38	3210.94	2884.73
Tmem79	ENSMUSG00000001420	MGI:1919163	transmembrane protein 79	ENSMUSG00000001420	3.1683	1.93066	3.71192	0.411965	4.02027	2.25854	6.1811	2.12981	3.77455	1.35617	7.58089	0.936474	7.36612	1.10401	5.74417	5.87833	5.14269	0	75.587	26.968	66.266	2	64.584	22	160.638	37	93.289	15	175.914	15	190.262	12	131.928	82.602	137.095	0	602.702	896.227	526.693	535.848	533.425	544.891	615.606	540.757	610.864
Snd1	ENSMUSG00000001424	MGI:1929266	staphylococcal nuclease and tudor domain containing 1	ENSMUSG00000001424	23.7701	133.913	23.3681	114.386	21.3027	97.868	17.3092	39.4315	19.8218	125.709	19.6245	145.154	17.7992	84.901	18.917	99.7952	21.1939	103.013	3026.7	6638.42	2511.47	3160.21	2047.38	5596.27	2352.41	4091.06	2573.99	8104.58	2624.42	12957.8	2242.22	5241.46	2617.03	5337.23	2578.35	5562.69	3216.81	3180.76	3170.81	3049.4	3191.31	3198.69	3219.26	3229.5	3209.54
Col18a1	ENSMUSG00000001435	MGI:88451	collagen, type XVIII, alpha 1	ENSMUSG00000001435	30.2115	270.399	53.3903	225.182	42.7559	124.376	21.2309	102.322	41.9172	245.979	24.3776	290.808	29.0941	227.042	14.5501	134.578	33.7643	197.025	5647.77	19555.6	8428.3	9504.35	5998.83	10105.2	4258.17	15541.7	8015.71	23398.9	4727.5	40603.5	5753.44	19842.9	2920.01	10573.5	5977.74	15101.9	4722.71	4640.42	4657.41	4658.66	4658.81	4544.91	4750.88	4727.93	4726.38
Slc19a1	ENSMUSG00000001436	MGI:103182	solute carrier family 19 (folate transporter), member 1	ENSMUSG00000001436	15.8235	29.5388	15.4146	30.894	12.3214	21.6211	15.4518	34.3521	20.8082	33.926	16.045	46.3481	10.6289	40.3608	8.21921	19.0953	10.0142	16.887	1134	879.999	1062	540	714	801	1146	2235.96	1602	1258	1221	2748	744	1312	665	665	615.001	483	1810.49	1911.53	2032.64	1929.26	1924.18	2072.38	1756.8	2026.06	1902.86
Kpnb1	ENSMUSG00000001440	MGI:107532	karyopherin (importin) beta 1	ENSMUSG00000001440	6.72118	23.4925	7.60625	25.6846	7.38686	21.5934	4.92188	25.3082	7.8661	21.7054	5.34188	22.5331	3.76496	26.3505	3.0051	11.0586	7.15291	14.7754	1285.11	2030.12	950	1312	1060	2180	1126	4588	1408.42	2009	1115.93	3755	873	2853	720	1045	1080	1366	4830.39	5544.77	3684.85	5638.1	4764.87	5647.42	5419.09	5642.93	4425.39
Npepps	ENSMUSG00000001441	MGI:1101358	aminopeptidase puromycin sensitive	ENSMUSG00000001441	18.4078	152.582	37.0466	146.23	40.742	167.593	10.2712	40.256	7.63083	103.146	8.96805	136.579	7.36379	141.444	9.59732	93.3455	48.0907	171.866	847.548	1550.84	1086.65	927.134	1106.87	2640.3	748.729	1363.59	598.013	1658.07	772.355	3551.6	491.32	1830.99	345.383	1062.45	1402.63	2052.87	1163.18	652.162	865.383	699.805	902.109	881.273	1726.72	1054.38	1936.95
Tbx21	ENSMUSG00000001444	MGI:1888984	T-box 21	ENSMUSG00000001444	0	0.115613	0	1.68127	0.04479	0.049914	0.031894	0.709676	0	0.044044	0	0.242069	0.610551	0.700547	1.99702	0	1.86405	0.24088	0	4	0	34	3	2	3	51	0	2	0	16	56	30	192	0	158	9	2231.73	2219.96	2231.73	2232.1	2224.06	2241.42	2228.1	2236.93	2231.73
Mrpl10	ENSMUSG00000001445	MGI:1333801	mitochondrial ribosomal protein L10	ENSMUSG00000001445	62.5352	55.3201	60.6835	59.4968	57.5141	77.6688	59.7573	60.8089	67.6287	60.8776	57.8602	72.7471	57.3666	68.4433	65.3427	56.8331	59.487	55.076	3503.7	1241.49	2968.33	782.74	2501.24	2029.12	3653.18	2846.19	3943.76	1803.05	3424.41	3133.28	3420.42	1905.17	4052.98	1379.17	3289.57	1334.02	1415.43	1439.96	1443.14	1452.1	1444.06	1461.42	1448.1	1456.93	1441.32
Cyp51	ENSMUSG00000001467	MGI:106040	cytochrome P450, family 51	ENSMUSG00000001467	40.1341	70.2045	50.0646	113.725	24.4852	73.3312	97.7971	105	117.959	110.827	73.5887	129.782	62.9244	89.7529	32.2536	86.1214	42.4282	90.4864	4844.42	3827.73	5236.44	3340.7	2419.98	3971.84	12416	10700.6	14044.6	7391.28	9113.86	12083.5	8030.98	5361.94	4610.51	4739.5	5014.32	4770.74	3049.41	3498.38	3085.83	3242.31	3281.81	3029.82	3007.3	3172.22	2942.77
Tcf25	ENSMUSG00000001472	MGI:1914105	transcription factor 25 (basic helix-loop-helix)	ENSMUSG00000001472	28.0268	69.1833	29.6465	74.4006	22.9094	52.8387	37.9277	53.6133	42.0526	87.4586	22.807	77.5263	21.8046	40.1074	25.8326	66.179	36.0769	66.9729	2602.04	2525.25	2361.12	1584.09	1636.24	2215.56	3765.49	4059.56	3973.35	4177.62	2233.89	5368.35	2105.82	1811.1	2617.18	2602.37	3225.02	2618.44	2345.46	2342.03	2349.69	2350.05	2371.58	2345.56	2351.71	2356.94	2335.3
Tubb6	ENSMUSG00000001473	MGI:1915201	tubulin, beta 6 class V	ENSMUSG00000001473	30.6901	70.868	44.4777	61.7239	41.4046	86.1401	70.7941	159.588	99.8318	163.658	55.4813	154.734	70.643	199.046	73.7831	226.472	69.9444	164.259	1821.08	1645.63	2251	840	1863	2327.43	4477.33	7725.93	6023.65	5012.82	3454	6892.93	4357.36	5731.82	4770.5	5685.8	3999.96	4116.94	1499.06	1489.96	1493.14	1502.1	1494.06	1511.42	1498.1	1506.93	1491.32
Def8	ENSMUSG00000001482	MGI:1346331	differentially expressed in FDCP 8	ENSMUSG00000001482	11.0583	32.5879	10.9894	24.4593	11.5282	26.2554	14.1985	11.1865	18.4047	27.5309	13.1595	24.7857	10.5551	11.238	10.3632	28.7132	13.6929	25.8898	1222.52	1391.58	1007.02	603.317	896.833	1233.69	1683.12	936.636	2077.76	1563.36	1523.55	1990.81	1139.94	517.828	1207.58	1134.16	1452.08	1168.39	2792.9	2739.94	2703.52	2722.53	2583.18	2628.45	2807.97	2606.27	2790.27
Meox1	ENSMUSG00000001493	MGI:103220	mesenchyme homeobox 1	ENSMUSG00000001493	3.01506	3.37195	0.781483	5.70879	2.78955	2.25854	5.15128	5.71554	6.83016	5.25587	3.89341	5.20356	3.55461	9.62258	2.39025	8.06274	5.55105	9.975	235	103	52	102	165	80	428	363	542	211	319	304	288	364	203	266	416	329	1969.06	1959.96	1963.14	1972.1	1964.06	1981.42	1968.1	1976.93	1961.32
Sost	ENSMUSG00000001494	MGI:1921749	sclerostin	ENSMUSG00000001494	0.517269	0.927864	0.081901	0.121955	0	0.030745	0.406573	0	0.027473	0.189878	0.399198	0	0.37657	0	0	0.066065	0.01453	2.47909	37	26	5	2	0	1	31	0	2	7	30	0	28	0	0	2	1	75	1807.06	1797.96	1801.14	1810.1	1806.59	1819.42	1806.1	1806.59	1799.32
Nkx2-1	ENSMUSG00000001496	MGI:108067	NK2 homeobox 1	ENSMUSG00000001496	0.032535	2.05535	0.348218	2.34166	0.374965	1.58411	0.02251	0.211341	0.04737	0.603864	0	0.505507	1.48652	0.991873	0.292332	0.78147	0.754542	2.20611	2.554	63.231	23.336	42.136	22.337	56.507	1.884	13.518	3.786	24.414	0	29.741	121.297	37.787	25.004	25.965	56.945	73.929	1983.06	1973.96	1977.14	1986.1	1978.06	1995.42	1982.1	1990.93	1975.32
Pax9	ENSMUSG00000001497	MGI:97493	paired box 9	ENSMUSG00000001497	0.085476	0.960704	0.166277	1.21399	0.351734	1.01882	0.019569	2.27329	0.030236	0.537523	0.012332	0.798691	0.087984	1.79525	0.090354	1.17552	0.351053	1.33593	13.219	58.363	21.987	43.006	41.334	71.385	3.227	290.298	4.77	42.67	2.011	92.355	14.145	134.764	15.227	77.003	52.006	82.882	3907.06	3897.96	3901.14	3910.1	3902.06	3919.42	3906.1	3974.95	3899.32
Irx2	ENSMUSG00000001504	MGI:1197526	Iroquois homeobox 2	ENSMUSG00000001504	1.53457	1.22504	0.73684	0	2.55958	3.29271	0.761172	1.33745	0.125765	0	1.22774	0.441966	0	0.065998	0.685922	0.212538	0	0	120	45	41	0	182	140	76	102.001	12	0	121	31	0	3	70	2	0	0	1975.52	2356.96	1641.64	2030.59	2361.06	2378.42	2365.1	2373.93	2358.32
Col1a1	ENSMUSG00000001506	MGI:88467	collagen, type I, alpha 1	ENSMUSG00000001506	14.7481	267.157	34.2466	274.095	32.9402	111.742	33.1886	330.264	76.7311	802.112	22.8171	528.894	45.3353	562.501	41.4883	571.273	82.6499	661.529	3056	23433.3	6575.99	14090.5	5551.96	11353	7703	59614.7	17418	92220.1	5249.03	88699.1	10308.4	61103.9	9498.01	54328.2	17704.1	62973.6	5234.86	5628.04	5665.14	5674.1	5596.61	5683.42	5497.82	5618.69	5610.55
Itga3	ENSMUSG00000001507	MGI:96602	integrin alpha 3	ENSMUSG00000001507	2.30169	21.8832	2.26192	18.8672	9.41321	10.5987	2.18285	0.870696	3.25693	13.2491	1.15	20.7271	2.4377	8.00812	1.02661	12.049	4.88897	11.6422	386.03	853	326	361.999	563	364.999	424	121	502	1081.96	221	1430	378.999	704	76	306	341	659	4237.02	2501.08	4252.14	2117.75	1985.98	1926.43	4601.1	4325.75	3809.55
Sgca	ENSMUSG00000001508	MGI:894698	sarcoglycan, alpha (dystrophin-associated glycoprotein)	ENSMUSG00000001508	0.424678	2.42545	0.845134	6.84195	0.693741	0.611652	0.583358	0	0.95387	0.364404	0	1.3956	1.19368	6.3587	1.50575	0	3.85966	1.51076	14	55.036	18	14	11	5	19	0	21	9	0	41	23	69	33.789	0	85	37	832.826	1455.96	628.367	225.85	526.503	457.277	771.504	670.011	544.137
Dlx3	ENSMUSG00000001510	MGI:94903	distal-less homeobox 3	ENSMUSG00000001510	0.742381	0.246894	0.025193	2.30037	0.17006	0.023699	1.4331	0.594555	0.158415	2.96954	0.276069	0.028732	1.11781	4.69959	0	0	0.156851	2.15911	69	9	2	49	12	1	142	45	15	142	27	2	108	212	0	0	14	85	2348.06	2338.96	2342.14	2351.1	2343.06	2360.42	2347.1	2355.93	2340.32
Foxm1	ENSMUSG00000001517	MGI:1347487	forkhead box M1	ENSMUSG00000001517	9.24834	20.4834	14.1055	24.5603	29.3427	12.91	15.9195	6.28903	21.4556	31.6615	17.4242	22.8371	9.77902	40.7457	22.6879	19.8435	15.5282	23.4672	1241.47	875.629	1065.2	764.557	1848.61	686.631	2384.41	672.806	2323.36	2159.05	2112.05	2161.2	1369.58	1815.47	2234.34	987.289	1443.27	1519.33	3391.24	2742.89	2227.98	3435.97	2091.94	2975.16	3547.89	3330.03	2676.42
Itfg2	ENSMUSG00000001518	MGI:1915450	integrin alpha FG-GAP repeat containing 2	ENSMUSG00000001518	11.5687	23.8035	11.3294	14.8131	13.849	2.13101	12.3575	22.8864	13.8267	21.6918	10.1782	15.744	9.5014	8.84942	13.9178	12.2398	11.5707	24.4598	957.662	766.381	823.427	276.462	898.197	78.872	1077.48	1532.24	1157.75	945.933	884.732	962.101	822.768	350.291	1240.99	422.697	953.321	871.048	2091.29	2065.83	2144.3	2059.97	2153.57	2070.4	2065.38	2083.98	2069.53
Nrip2	ENSMUSG00000001520	MGI:1891884	nuclear receptor interacting protein 2	ENSMUSG00000001520	6.00443	12.8117	5.70692	9.62381	9.0976	20.0523	4.32278	13.1484	8.71511	9.63386	8.49309	18.1431	1.90485	18.1398	1.87806	2.90042	2.25255	16.8846	412.226	422.127	378.95	249.108	608.956	785.499	335.993	690.819	598.879	485.88	557.226	933.574	147.03	635.119	188.488	134.281	215.053	590.392	1734.41	2114.11	1959.06	2857.02	2222.61	2191.27	1841.14	1635.44	1698.42
Tulp3	ENSMUSG00000001521	MGI:1329045	tubby-like protein 3	ENSMUSG00000001521	4.86685	12.6642	7.51289	15.7955	5.5969	10.8747	2.72403	6.81882	2.73295	13.5266	2.88022	10.8274	4.48236	15.4933	5.29865	12.6388	7.12493	15.5707	476.539	455.975	626.281	337.524	433.835	495.693	291.506	538.022	269.473	634.232	303.814	784.856	466.252	636.826	522.555	436.627	635.695	688.068	2473.65	2310.23	2459.4	2358.54	2573.85	2549.82	2534.88	2456.03	2437.03
Gtf2h4	ENSMUSG00000001524	MGI:1338799	general transcription factor II H, polypeptide 4	ENSMUSG00000001524	13.1704	30.1367	13.5019	32.9328	7.19686	30.4359	13.3679	38.6336	14.9239	26.462	11.7416	20.3767	13.1127	21.507	11.6855	45.6115	19.6458	27.5791	542.676	432	459.998	327	266	494	587.786	725.001	529	571	385.999	710.001	529.999	389.001	310.001	607.998	611.545	484	1040.95	919.769	1005.15	1095.95	1227.28	907.937	1041.54	584.137	876.094
Tubb5	ENSMUSG00000001525	MGI:107812	tubulin, beta 5 class I	ENSMUSG00000001525	195.295	418.515	135.824	315.785	169.267	252.827	161.929	359.918	195.645	446.643	125.709	416.072	97.8609	213.1	94.8749	236.667	110.639	229.334	17862.9	15324.7	10634.1	6642.67	11695.1	10801.2	15773	27291.2	18671.4	21515.1	11954.3	28824.4	9431.11	9520.06	9118	9479.57	9498.92	9112.47	2310.72	2349.47	2309.88	2321.79	2294.22	2389.81	2307.33	2360.26	2358.77
Ell2	ENSMUSG00000001542	MGI:2183438	elongation factor for RNA polymerase II 2	ENSMUSG00000001542	9.90888	10.4941	7.80286	14.7382	9.14264	24.4479	11.3747	11.8114	10.4518	6.59737	10.8222	6.51984	7.37141	11.6052	9.03786	7.7324	7.53551	11.2055	1617.17	672.847	1088.89	550.95	1133.86	1807.37	1979.42	1567.5	1740.26	552.567	1862.71	795.478	1250.61	919.34	1607.27	534.535	1177.82	776.244	4123.06	4113.96	4117.14	4126.1	4118.06	4135.42	4122.1	4130.93	4115.31
Jup	ENSMUSG00000001552	MGI:96650	junction plakoglobin	ENSMUSG00000001552	20.7888	97.1837	29.6212	83.4411	28.6845	57.9387	16.9855	51.2603	19.2674	77.7159	15.6447	97.454	11.6251	71.487	6.39186	61.4025	19.6884	73.2757	2175.33	3245.03	2158.98	1766.46	1929.06	2268.57	1857.39	4349.66	2152.42	3837.1	1746.58	6836.72	1243.69	3106.19	485.282	2151.84	1648.38	2680.43	2643.51	2142.47	2150.37	2336.67	2233.08	2190.27	2590.27	2641.29	2761.1
Fkbp10	ENSMUSG00000001555	MGI:104769	FK506 binding protein 10	ENSMUSG00000001555	42.3657	107.591	47.4221	93.7676	32.7588	53.6751	40.801	103.031	60.3138	151.246	47.2102	148.59	34.0557	65.9079	47.9034	125.771	41.0927	160.779	3566.54	3813.15	3275.58	1903.48	2175.14	2228.33	3666.25	7717.89	5397.71	7162	4028.47	9830.61	3090.55	2944	3850.93	4775	3360.54	6148.27	2126.77	2274.04	2037.86	2240.62	2204.78	2322.31	2128.48	2331.69	2211.93
Klhl10	ENSMUSG00000001558	MGI:2181067	kelch-like 10	ENSMUSG00000001558	0	0	0.084192	0.313371	0	0.571211	0.308131	0	1.14379	2.11855	0.740054	0.862189	1.13355	0	0.378912	0	1.5263	1.869	0	0	5	5	0	7	21	0	81	76	48	45	82	0	11	0	99	55	1471.34	1471.34	1752.14	1761.1	1471.34	685.513	1614.37	1471.34	1750.32
Nom1	ENSMUSG00000001569	MGI:1861749	nucleolar protein with MIF4G domain 1	ENSMUSG00000001569	7.23003	21.2926	8.56819	21.7611	6.33093	17.475	7.51887	10.743	3.78743	20.1618	6.9838	25.5993	6.06903	20.2395	3.53777	13.15	7.34987	25.4115	1398.18	2970.36	2052.91	1767.12	1707.38	2802.93	1140.23	3095.1	1041.42	3663.11	1043.41	5358.27	1048.26	3484.48	1367.26	1976.19	1849.85	3831.27	4885.5	8950.96	7068.83	8963.1	8955.06	8972.42	3592.18	8967.93	6796.1
Ergic1	ENSMUSG00000001576	MGI:1914708	endoplasmic reticulum-golgi intermediate compartment (ERGIC) 1	ENSMUSG00000001576	93.5428	80.1083	62.3661	67.1816	92.548	45.9396	98.6247	57.6163	124.524	83.2851	118.111	69.8634	88.0714	63.5992	91.7212	61.083	74.6843	44.7601	9217.48	2924.43	5251.02	1342.96	6779.17	1911.1	10267.4	4559.58	12475.2	4179.25	12231.4	4944.32	8947.95	2959.96	9808.47	2546.31	6956	1767.65	2489.37	2342.36	2484.06	2206.4	2432.29	2327.07	2466.01	2463.33	2476.14
Tnk1	ENSMUSG00000001583	MGI:1930958	tyrosine kinase, non-receptor, 1	ENSMUSG00000001583	0.105603	2.1946	0.412598	4.50827	0.929081	1.76968	0.083496	0.666379	0.18426	1.27126	0.19237	3.86699	0.822564	5.6134	0.891015	0.550028	2.11524	2.97302	6.367	53.912	21.217	62.333	42.476	48.574	7.812	32.774	17.357	39.556	15.966	211.834	76.198	187.648	82.528	14.03	144.743	99.563	1523.06	1576.23	1517.14	1526.1	1518.06	1535.42	2216.4	1530.93	2328.26
Acap1	ENSMUSG00000001588	MGI:2388270	ArfGAP with coiled-coil, ankyrin repeat and PH domains 1	ENSMUSG00000001588	2.62953	2.72945	5.60116	4.57069	0.537521	1.31704	1.82199	3.15329	2.28031	1.84816	1.85253	4.69869	1.23802	5.62015	1.18495	9.00957	4.76462	0.36012	195.869	102	332.048	99	31	63	131	226	192	74	121	252	109	200	94	233	354.001	11.016	1881.8	2397.82	1749	2390.7	1915.01	2675.81	1703.12	2230.93	2081.06
Tcea3	ENSMUSG00000001604	MGI:1196908	transcription elongation factor A (SII), 3	ENSMUSG00000001604	20.5635	24.3239	14.7488	13.7322	28.8007	20.0624	7.9086	13.6411	8.48714	14.6803	18.9872	10.4198	12.4453	4.60665	5.49231	7.65062	11.3975	11.1169	768	281.999	452.643	103	775	291	328.359	407	338	274	779	256	499.999	79	235	127	401	165	943.518	743.886	905.454	827.883	893.52	811.379	983.487	928.723	984.315
Csn3	ENSMUSG00000001622	MGI:107461	casein kappa	ENSMUSG00000001622	0.833396	6.51878	1.20801	15.1111	3.15291	4.78019	0.296775	4.50373	0.097705	6.50177	0.186834	5.13039	0.285326	8.30173	1.01399	3.00637	1.29371	9.72976	27.004	93.218	33.315	126.108	83.963	70.861	9.752	121.502	3.072	110.229	6.398	125.443	9.61	131.266	35.497	41.086	40.501	132.734	818.573	917.542	813.647	921.124	884.26	829.23	778.42	839.758	777.127
Ifrd1	ENSMUSG00000001627	MGI:1316717	interferon-related developmental regulator 1	ENSMUSG00000001627	90.9297	59.7394	67.2513	113.314	57.7419	119.053	103.919	63.0316	113.335	127.058	82.6709	102.294	113.275	109.169	119.68	135.268	122.492	75.6299	2894.37	707	2068	743	1330	1632	3389	1573	3751.65	1934	2889	2316	3655	1671	4047.01	1682	3394	1028	804.146	759.362	907.228	723.731	764.831	766.821	772.492	776.805	818.154
Stk38l	ENSMUSG00000001630	MGI:1922250	serine/threonine kinase 38 like	ENSMUSG00000001630	2.46883	6.8309	3.13195	4.98657	3.75739	11.6984	2.27052	1.54942	2.27932	3.94085	1.39367	6.55954	1.29994	8.16069	2.24128	5.10795	2.02437	3.25696	419.343	455.858	454.897	194	484.998	899.964	411.22	213.987	395.009	343.472	249.679	832.854	229.531	672.815	414.825	367.506	329.261	205.218	4291.06	4281.96	4285.14	4294.1	4286.06	4303.42	4290.1	4298.93	4283.31
Brpf1	ENSMUSG00000001632	MGI:1926033	bromodomain and PHD finger containing, 1	ENSMUSG00000001632	5.39604	27.0099	6.1087	25.0034	9.13121	27.8541	6.05764	11.0087	6.19562	14.0839	7.28142	17.2076	3.90411	22.3841	4.16083	8.95666	7.31494	19.9152	829.56	1721.78	864.73	885.279	976.957	2055.76	1134.82	1523.4	1039.07	1182.79	1098.83	2054.79	635.88	1347.57	768.839	598.634	1139.19	1375.33	3883.82	4090.21	4176.36	3907.99	3552.65	4128.56	4437.53	4307.45	4145.12
Akr1b3	ENSMUSG00000001642	MGI:1353494	aldo-keto reductase family 1, member B3 (aldose reductase)	ENSMUSG00000001642	303.257	329.976	243.695	424.672	352.524	344.149	252.9	344.156	264.632	437.745	283.1	443.723	249.69	246.825	206.943	336.051	259.26	350.91	11894.6	4710.84	8247.38	3395.74	9879.12	5848.23	10374.1	11222	10610.6	8357.11	11238.9	13171.7	9823.1	4786.61	8621.84	5300.86	8858.05	5376.87	990.892	916.022	998.472	882.578	930.539	950.587	971.672	1014.98	991.005
Hoxc8	ENSMUSG00000001657	MGI:96198	homeobox C8	ENSMUSG00000001657	30.2278	22.1316	14.1615	13.0547	18.0825	29.7625	26.4414	24.1168	24.7875	13.2475	28.4544	18.9062	22.4791	11.9021	13.6685	6.76501	14.0306	13.9927	1953.97	561.508	778.661	197.639	891.565	864.595	1839.47	1292.25	1657.66	468.031	1947.16	920.638	1520.73	373.605	975.224	217.583	884.29	381.198	1633.04	1627.92	1622.2	1671	1637.2	1625.02	1647.89	1667.9	1652.89
Hoxc6	ENSMUSG00000001661	MGI:96197	homeobox C6	ENSMUSG00000001661	9.61547	14.676	13.5998	22.8267	18.6171	5.88817	24.2828	16.52	18.2886	13.5723	19.5261	11.7925	14.7638	11.3534	12.11	13.6123	16.1132	7.64247	437.851	237.82	449.116	167	431.261	122.684	1072.13	433	801.43	286.113	831	318	597	202	535.957	198	518.019	157	1150.38	1039.75	974.303	807.506	769.19	1165.52	1045.85	815.869	1083.09
Gstt1	ENSMUSG00000001663	MGI:107379	glutathione S-transferase, theta 1	ENSMUSG00000001663	7.89006	10.5906	9.47599	13.0003	7.17309	6.794	7.62045	9.14892	11.23	12.8489	8.84855	18.181	11.5065	14.8294	13.1718	30.5927	14.8975	15.3031	243	128	248	92	167	96	250	231	350	206	276	350	370	221.584	442	398	447	198	778.06	775.498	772.136	781.097	773.064	790.423	777.103	785.93	770.315
Gstt3	ENSMUSG00000001665	MGI:2143526	glutathione S-transferase, theta 3	ENSMUSG00000001665	14.069	19.803	18.8215	16.822	16.6178	18.7551	13.7888	33.0527	17.3836	15.673	15.4517	20.2137	9.76152	11.7024	9.98641	31.1946	12.5414	26.0189	818.275	382.25	909.095	189.824	691.541	393.83	827.444	1505.18	898.085	393.371	949.892	884.05	553.755	323.531	595.187	630.184	695.772	477.306	1469.34	1238.53	1425.02	1245.51	1381.81	1174.64	1421.45	1417.5	1276.9
Ddt	ENSMUSG00000001666	MGI:1298381	D-dopachrome tautomerase	ENSMUSG00000001666	140.519	78.5646	147.012	63.4693	201.805	140.09	118.351	89.0055	101.935	71.8471	166.767	82.3888	117.153	70.4852	105.949	58.9447	101.026	20.161	2044	445	1782	212	2225	960	1810.1	1056	1480	566	2478.92	911	1754	477	1658	359	1420	130	367.479	363.433	357.62	368.675	366.103	383.336	362.284	369.308	358.854
Marveld3	ENSMUSG00000001672	MGI:1920858	MARVEL (membrane-associating) domain containing 3	ENSMUSG00000001672	0.386178	1.81705	1.35203	2.31723	1.09514	3.96605	0.292424	1.97033	0.069733	2.93857	1.92455	0.523991	0.710848	3.56838	0	1.50005	0.600868	1.58158	19	52	100	46	72	150	27	139	3	131	46	34	64	150	0	55	50	58	1242.95	1836.23	2182.14	2191.1	2183.06	2115.66	2187.1	2195.93	1063.32
Ddx18	ENSMUSG00000001674	MGI:1914192	DEAD box helicase 18	ENSMUSG00000001674	16.5478	59.7156	27.3615	51.3327	15.0645	27.0328	16.6449	55.761	18.4107	50.2906	14.9184	50.6455	17.1013	48.515	15.4363	37.8482	21.9349	45.2639	1260.37	1803.01	1830.86	913.298	904.668	683.629	1345.99	1895.67	1388.07	1311.36	1208.3	2858.45	1301.18	1441.38	1330.95	1055.69	1500.99	1387.39	1924.18	1937.31	1974.15	1963.77	1994.06	1414.63	1915.49	1058.22	1863.46
Ubl3	ENSMUSG00000001687	MGI:1344373	ubiquitin-like 3	ENSMUSG00000001687	169.947	80.628	148.958	80.0831	121.557	115.429	221.953	154.29	187.256	115.882	217.739	130.023	269.104	109.11	278.783	200.099	207.71	113.812	15063.9	2851.16	11375.6	1655.06	8134.42	4726.24	20961.7	11078.7	17028.5	5377.12	20233	8637.01	24720.6	4737.04	26549.6	7638.84	17808.3	4346.32	2239.29	2268.96	2253.09	2281.1	2222.04	2290.42	2237.1	2235.07	2247.6
Gramd3	ENSMUSG00000001700	MGI:1914815	GRAM domain containing 3	ENSMUSG00000001700	13.7884	18.2736	12.8883	6.8987	9.85226	21.0958	14.2211	13.6618	14.9952	20.6834	14.7445	20.1589	9.63752	11.1159	8.19918	5.10121	17.5825	6.7059	1280.46	665.554	1022.28	146.824	694.615	889.415	1407.91	1033.14	1418.65	988.22	1440.8	1402.07	930.357	501.012	829.673	200.56	1568.03	263.772	2346.06	2336.96	2340.14	2349.1	2341.06	2358.42	2345.1	2353.93	2338.32
Eef1e1	ENSMUSG00000001707	MGI:1913393	eukaryotic translation elongation factor 1 epsilon 1	ENSMUSG00000001707	61.8401	17.2715	71.704	28.0131	80.06	43.8167	54.3787	46.2056	42.1051	18.2632	66.2218	22.0923	75.8263	34.5319	70.0726	38.3686	65.5447	11.441	5615.49	615.058	5561.08	583	5519.1	1806.61	5264.2	3416.99	3894.86	853.36	6326.88	1502.63	7157.63	1521.91	6933.47	1475.03	5716.61	440	2294.06	2284.96	2288.14	2297.1	2289.06	2306.42	2293.1	2301.93	2286.32
Akt1	ENSMUSG00000001729	MGI:87986	thymoma viral proto-oncogene 1	ENSMUSG00000001729	162.402	275.06	125.397	257.422	127.095	198.064	177.055	275.007	244.701	358.713	178.72	343.479	112.136	319.726	95.1345	310.381	121.759	314.145	14406	9800.32	9303.3	5542.64	8122	8441	17086.8	20897.1	22119.3	17243.4	16685.4	23270.3	10287.3	13931.7	9327.57	11915.8	10681.4	12208.2	2240.99	2286.14	2188.85	2376.53	2121.97	2383.98	2285.98	2365.29	2234.16
Cldn15	ENSMUSG00000001739	MGI:1913103	claudin 15	ENSMUSG00000001739	2.61894	5.07408	4.02065	5.46996	2.70069	18.2189	1.94137	1.16887	4.18732	5.92323	3.17666	7.76603	1.20671	0.065436	1.90895	5.58536	3.99738	19.1672	125	122	200	79	129	360	122	18	263	195	210	252	79	2	131	73	234	352	1205.79	1542.74	1467.57	1594.1	1586.06	1105.34	1488.57	479.346	1552.38
Il16	ENSMUSG00000001741	MGI:1270855	interleukin 16	ENSMUSG00000001741	1.2065	5.64818	3.23515	7.26712	1.79862	2.43147	0.747349	0.588095	1.27012	5.71441	0.617214	6.96821	0.945163	4.6222	0.491756	10.7255	1.79728	10.054	180.342	204.782	307.215	215.18	109.803	82.049	115.787	44.473	169.611	398.39	72.171	488.499	118.739	206.051	58.164	313.478	194.553	549.222	3776.21	2326.34	2801.65	3268.22	2027.1	1887.65	3669.91	2353.93	3300.57
Tcirg1	ENSMUSG00000001750	MGI:1350931	T cell, immune regulator 1, ATPase, H+ transporting, lysosomal V0 protein A3	ENSMUSG00000001750	16.5419	146.972	36.7983	167.188	56.2906	139.711	13.6341	63.4197	12.432	131.757	12.1971	112.499	13.7277	190.342	23.0747	137.64	32.5178	182.022	710.985	1127.97	765.614	688.665	1151.77	1559.12	877.847	2136.35	945.812	1663.09	675.306	1764.4	900.315	2195.7	1225.2	1881.11	1226.19	1840.23	1085.83	492.44	613.83	454.645	679.415	624.257	1525.14	1048.55	1880.36
Naglu	ENSMUSG00000001751	MGI:1351641	alpha-N-acetylglucosaminidase (Sanfilippo disease IIIB)	ENSMUSG00000001751	9.42715	36.2567	16.9217	19.3053	8.02284	17.9417	20.1472	42.7262	26.4255	68.0384	14.0173	51.3274	21.1272	20.879	14.3414	70.7109	25.5491	71.6246	783	1287.17	1242	403	519	742	1872.6	3103	2405	3168	1196	3379	1931	923	1358	2582	2165	2763	2098.3	2277.92	2165.43	2304.1	2148.05	2313.42	2201.65	2260.63	2249.42
Coasy	ENSMUSG00000001755	MGI:1918993	Coenzyme A synthase	ENSMUSG00000001755	16.989	35.0093	16.5183	33.272	21.1423	48.1027	18.1472	40.9857	17.7163	45.3419	16.4968	42.7637	18.1325	22.9443	14.6832	48.1514	17.6733	25.2463	1259.4	1040	993	569	1050	1546	1281.18	2442	1280	1611.07	1130.3	2296	1292.66	694	1193.1	1485	1118.96	808	1872.77	1906.08	1773.58	1887.58	1649.08	1797.85	1672.32	1854.62	1785.73
Smo	ENSMUSG00000001761	MGI:108075	smoothened, frizzled class receptor	ENSMUSG00000001761	42.9107	81.3234	20.0412	84.1622	24.2985	53.957	64.7006	92.9083	69.6217	105.759	51.6791	116.202	26.6827	75.2849	36.8722	99.5441	28.9086	88.7985	5979.01	4449.9	2387.13	2686.39	2572.21	3407.27	9612.17	10530.1	9893.71	7566.78	7590.2	12109.2	3864.84	5091.57	5598.25	5874.36	3860.05	5249.25	3520.06	3510.96	3514.14	3523.1	3515.06	3532.42	3519.1	3527.93	3512.32
Tspan33	ENSMUSG00000001763	MGI:1919012	tetraspanin 33	ENSMUSG00000001763	7.63525	5.19217	4.85164	7.28518	4.75281	3.52611	9.89888	6.84027	11.4144	6.65628	5.91913	5.58411	13.0636	14.4242	7.60101	6.58486	14.8175	4.756	597.931	185.021	372.023	147.188	318.717	195.031	752.101	412.526	806.606	257.626	471.459	328.405	974.178	548.206	626.905	227.694	1031.9	175.599	1978.4	2286.46	2262.29	2229.99	2226.69	3094.01	1799.74	1877.24	1746.57
Crnkl1	ENSMUSG00000001767	MGI:1914127	crooked neck pre-mRNA splicing factor 1	ENSMUSG00000001767	4.51223	17.7402	6.63423	13.5045	8.9755	23.396	6.74414	17.8871	7.05122	22.4648	7.88737	30.37	5.62326	18.5465	8.80025	7.13178	10.334	18.7514	557.027	816.926	577.858	323.771	835.961	1024	902	1728.03	901.89	1219.84	1002.97	2328.78	733.278	795.991	1038.95	378.867	1119	783.889	3118.69	2954.71	2569.79	2646.25	3092.66	2448.34	3168.1	3007.13	3161.32
Rin2	ENSMUSG00000001768	MGI:1921280	Ras and Rab interactor 2	ENSMUSG00000001768	7.00964	11.1928	10.0183	18.7382	3.61988	17.6446	8.70711	7.36318	7.95358	23.0689	7.46721	16.7129	10.2635	27.1583	7.04871	11.6268	10.2983	26.2027	1129.01	679.592	1486	745.403	381.999	769.915	1580.47	1038.44	1383.74	1783.15	1367.98	1961.9	1812.06	1407.42	1334.97	857.136	1665.74	1883.19	4069	3895.83	4376.14	4390.72	3504.08	2440.88	4299.64	4389.93	4300.03
Chordc1	ENSMUSG00000001774	MGI:1914167	cysteine and histidine-rich domain (CHORD)-containing, zinc-binding protein 1	ENSMUSG00000001774	8.50129	14.8281	13.1746	20.5641	7.82208	16.9789	11.8079	17.6818	12.0526	12.7756	10.5362	12.2371	10.0202	9.95367	8.1638	9.72683	7.73969	12.1236	1860.92	1275.88	2466.8	1030.88	1301.53	1682.27	2756.19	3145.81	2692.92	1433.96	2434.15	2001.31	2280.14	1057.61	1947.29	902.015	1621.07	1127.25	5530.06	5520.96	5524.14	5533.1	5525.06	5542.42	5529.1	5537.93	5522.31
Rtcb	ENSMUSG00000001783	MGI:106379	RNA 2',3'-cyclic phosphate and 5'-OH ligase	ENSMUSG00000001783	54.8334	153.862	51.2073	130.842	54.6933	119.816	42.476	98.7888	61.6061	131.987	40.0664	147.362	36.1407	96.6714	32.6416	76.0434	44.5052	109.908	3748.94	4078.76	2982	2044	2805	3770	3136.46	5579.14	4324	4681.58	2878.34	7560.22	2573	3171	2415	2185	2920	3219.51	1727.23	1700.93	1718.08	1724.27	1702.96	1760.11	1749.1	1757.93	1734.77
Pwp1	ENSMUSG00000001785	MGI:1914735	PWP1 homolog, endonuclein	ENSMUSG00000001785	22.7253	54.5032	10.85	56.0908	16.142	51.7431	18.2156	22.9553	21.2186	35.205	19.1508	45.2234	16.1717	28.7818	14.069	25.1911	12.0658	39.553	2080.7	1957.07	848.471	1177	1122.02	2151	1778	1711.6	1979.1	1658.51	1844.91	3101.27	1539.17	1279	1403.61	976.471	1061	1533.8	2313.06	2303.96	2307.14	2316.1	2308.06	2325.42	2312.1	2320.93	2305.32
Fbxo7	ENSMUSG00000001786	MGI:1917004	F-box protein 7	ENSMUSG00000001786	16.8791	31.0675	13.1627	20.9594	13.7827	11.7321	18.9999	26.2162	17.0838	16.0314	18.4248	29.2832	28.1649	14.6538	12.9802	22.3899	23.7468	20.4602	917	616.265	585.999	298.001	547.001	277	1132	1233.17	1025.07	514	1104	1185	1635.81	395	746.001	581	1383	403	1372.49	1272.77	1313.46	1569.32	1317.83	1320.74	1411.28	1464.18	1483.02
Capns1	ENSMUSG00000001794	MGI:88266	calpain, small subunit 1	ENSMUSG00000001794	34.4119	40.6739	29.3227	45.3439	39.6956	41.551	45.9298	35.4161	58.4004	55.2193	44.9868	61.3559	40.5412	37.9984	37.6479	43.1525	36.1897	48.5256	1452.91	739.159	1149.2	472.073	1369.82	843.482	2203.78	1354.41	2697.91	1288.74	2106.45	2030.71	1829.04	824.643	1850.74	845.533	1514.11	934.153	1066.64	1166.04	1156.27	1149.11	1145.85	1135.56	1136.56	1190.4	1141.8
Lrp3	ENSMUSG00000001802	MGI:3584516	low density lipoprotein receptor-related protein 3	ENSMUSG00000001802	7.35631	17.8804	4.56317	28.6088	11.6395	9.73561	14.0953	7.23221	11.218	24.4327	9.20832	31.0984	8.45014	46.4352	6.59673	38.989	10.1563	24.0963	948.976	1005.24	505.165	906.623	1105.39	650.695	1748.22	693.47	1592.52	1795.66	1264.53	3385.09	1000.56	3198.25	809.978	2030.52	1271.02	1407.6	3258.99	3607.31	3266.13	3497.83	3153.45	3738.77	2937.93	2984.69	3508.71
Dsg4	ENSMUSG00000001804	MGI:2661061	desmoglein 4	ENSMUSG00000001804	0	1.19934	0.257096	1.13044	0.320267	1.38487	0	0.405137	0	0.80974	0	0.639935	0	1.08332	0.050416	0.018531	0.122793	1.11023	0	60	28	33	31	80	0	42	0	53	0	61	0	67	7	1	15	60	3221.15	3209.96	3213.14	3222.1	3214.06	3231.42	3221.15	3226.93	3221.15
Folr1	ENSMUSG00000001827	MGI:95568	folate receptor 1 (adult)	ENSMUSG00000001827	47.9021	70.9321	36.061	69.6035	37.7785	37.3316	67.4421	115.128	80.0008	96.8425	57.0304	111.878	62.0977	47.3093	57.6176	104.478	84.1874	99.5627	1340	760	874	450.999	803.997	498.999	2012	2646	2271.18	1454	1682	2403.98	1829	642	1784	1275.94	2291	1178.83	706.703	687.482	715.056	715.183	706.669	747.718	706.669	715.404	701.674
Clpb	ENSMUSG00000001829	MGI:1100517	ClpB caseinolytic peptidase B	ENSMUSG00000001829	22.552	54.4673	16.9895	49.7453	16.3981	18.0242	20.0655	30.1024	27.7173	67.3496	19.571	65.8688	18.091	108.72	8.51051	18.1012	17.8269	34.0788	1731.66	1723.88	1492.79	865.332	1266.06	550.268	1949.93	2364.32	2115.97	2730.74	1868.86	4055.56	1463.3	3169.39	980.247	887.512	1619.58	1419.46	1939.84	2030.78	2592.31	1920	2563.69	1707.78	2301.91	2444.82	1886.85
Septin7	ENSMUSG00000001833	MGI:1335094	septin 7	ENSMUSG00000001833	235.959	233.224	227.086	199.983	150.392	199.051	265.625	287.152	270.143	268.86	282.991	299.123	216.096	191.109	188.579	263.904	256.042	208.907	21092.3	8183.98	17343.9	4102.04	10214.7	8082.57	25326.3	20911.4	24594.4	12376.5	26618.6	20044.5	20092.2	8292.57	18384.5	9986.83	21993.8	7907.99	2258.26	2251.55	2253.31	2264.02	2255.31	2271.43	2258.51	2266.8	2250.2
Zdhhc4	ENSMUSG00000001844	MGI:1920131	zinc finger, DHHC domain containing 4	ENSMUSG00000001844	85.3207	60.7122	90.2955	62.9189	102.896	73.7007	91.2664	48.1199	80.5915	53.6021	94.3107	68.1556	76.5154	40.6552	86.6007	54.3117	73.2342	36.4866	3379.57	789.999	2673	483	2905	1215	3609.51	1464	3011.82	906	3744.9	1823	3111	749.002	3696.38	774	2791.22	568	1000.68	834.913	873.372	847.301	937.465	922.187	936.821	947.018	923.674
Rac1	ENSMUSG00000001847	MGI:97845	Rac family small GTPase 1	ENSMUSG00000001847	316.674	331.857	262.627	300.586	262.826	381.507	328.624	332.723	390.884	325.599	306.661	369.906	249.761	201.363	262.003	350.291	237.838	256.897	20127.5	8540.87	14384.4	4759.91	13200.1	10794.7	22945.1	16740.7	25960.1	10782.8	21337.1	17832.2	16873.1	6089.51	18850.1	9885.94	14889.1	6909.32	1605.7	1651.36	1615.92	1747.84	1667.69	1582.79	1653.91	1566.14	1641.48
Nup214	ENSMUSG00000001855	MGI:1095411	nucleoporin 214	ENSMUSG00000001855	8.23805	29.6839	9.32042	34.5305	19.1396	18.0057	5.15923	36.0586	7.88251	24.1755	7.76412	26.597	8.44858	38.4456	7.65748	50.3041	9.81947	29.4538	642.313	1396.23	945.739	523.091	737.492	802.825	632.585	1341.74	792.266	1715.26	883.693	3215.13	585.942	1196.78	765.516	1361.48	719.433	1635.43	1969.75	3018.05	2993.65	1672.04	1279.47	2494.17	2904.38	1158.25	2484.2
Aif1l	ENSMUSG00000001864	MGI:1919598	allograft inflammatory factor 1-like	ENSMUSG00000001864	19.5697	20.9265	16.6595	27.1323	9.75949	9.14439	17.8699	29.5454	18.7527	12.0843	19.0984	30.8459	17.0346	7.87929	20.4049	14.7142	12.2815	7.94401	1258	731.194	1295.92	260	515	311	1383	994	1598	495	1676	1600	1124	102	1918	674	1006.09	381	1623.99	2241.95	2294.99	1057.69	1752.21	1902.48	1833.24	1047.22	2106.16
Cpa3	ENSMUSG00000001865	MGI:88479	carboxypeptidase A3, mast cell	ENSMUSG00000001865	0.063685	0.271661	0.647796	0.370046	0.02802	0	0.119523	0	0.794381	4.75919	0.608301	1.10092	1.12322	0.874932	2.92241	0.351373	1.29625	0.35251	3	5	26	4	1	0	6	0	38	116	30	39	55	20	150	7	59	7	1190.06	1180.96	1184.14	1193.1	1185.06	1189.17	1189.1	1189.17	1182.32
Ltbp1	ENSMUSG00000001870	MGI:109151	latent transforming growth factor beta binding protein 1	ENSMUSG00000001870	16.8853	148.726	35.8243	145.197	38.9966	83.1264	9.40306	50.4423	13.2852	94.5702	9.00115	90.0156	12.4349	136.695	17.6045	93.3173	17.8776	117.191	704.58	2708.28	623.116	1570.69	888.638	988.013	770.134	1931.77	1219.08	2952.36	832.149	4808.65	1038.49	2317.55	564.343	1661.26	899.464	1204.94	1054.17	1168.42	513.166	1194	756.666	664.872	1940.06	1192.07	2267.99
Ugp2	ENSMUSG00000001891	MGI:2183447	UDP-glucose pyrophosphorylase 2	ENSMUSG00000001891	33.3536	61.4288	26.3765	56.2259	30.9385	63.9233	43.8819	50.7391	51.9708	58.781	27.527	73.0988	25.6192	40.1298	19.1025	62.1172	37.2611	108.835	2687.08	2060.82	1770	1084	1855.91	2207	3772.19	3456	4139.54	2527	2371	4341.59	2187	1589	1693	2264	3126.35	3469.96	2035.28	2152.58	1979.81	2127.97	1991.87	1931.33	2036.23	2120.18	1968.66
Kcnh6	ENSMUSG00000001901	MGI:2684139	potassium voltage-gated channel, subfamily H (eag-related), member 6	ENSMUSG00000001901	0	0.023844	0	0	0.013011	0.087084	1.39388	1.37814	0.51005	1.51758	0.923379	0.026392	0.915413	0	0	0.863352	1.5421	0.023316	0	1	0	0	1	4	182	138	64	12	118	2	115	0	0	37	179	1	2421.62	2690.96	2421.62	2421.62	2552.06	2569.42	3092.9	3116.93	3101.32
Trmt1	ENSMUSG00000001909	MGI:1289155	tRNA methyltransferase 1	ENSMUSG00000001909	45.5411	87.7065	64.4039	87.2939	67.8569	57.2369	35.6648	126.731	40.9242	92.926	48.2941	97.4212	33.099	79.9763	30.832	64.026	52.8021	57.5773	2184.49	1354.58	2024.74	833.064	2203.09	1299.28	1920.02	4686.91	2298.98	1443.79	2584.99	2764.91	1878.15	2251	1575.94	1166.77	2070.96	1154.24	1211.8	990.973	927.524	1053.33	1078.06	1269.82	1275.22	1151.19	1388.46
Nacc1	ENSMUSG00000001910	MGI:1914080	nucleus accumbens associated 1, BEN and BTB (POZ) domain containing	ENSMUSG00000001910	3.70366	17.949	4.35803	14.369	7.28087	10.1113	8.09838	7.99499	6.96222	11.4182	6.96096	14.4243	3.00057	10.8082	3.67658	7.48033	4.13988	9.39303	598.884	1140.19	602.548	532.202	894.634	740.631	1396.29	1051.26	1148.53	947.556	1187.04	1743.71	504.377	848.308	647.809	512.341	641.133	644.677	4085.06	4075.96	4079.14	4088.1	4080.06	4097.42	4084.1	4092.93	4077.32
Nfix	ENSMUSG00000001911	MGI:97311	nuclear factor I/X	ENSMUSG00000001911	8.88976	45.65	20.6351	68.4011	10.2308	31.0759	45.666	101.977	48.2982	177.338	26.8047	103.032	36.3923	102.21	49.1904	228.551	77.9953	187.994	483.433	921.129	640.938	614.88	410.061	792.177	2966.39	5060.15	2938.08	4945.75	1673.79	4829.98	2293.44	2852.33	3027.51	5380.15	4430.96	4565.16	1373.83	1294.7	916.381	992.199	1330.9	1425.97	1538.7	1544.56	1503.53
Slc1a5	ENSMUSG00000001918	MGI:105305	solute carrier family 1 (neutral amino acid transporter), member 5	ENSMUSG00000001918	4.37095	15.7249	11.2474	14.0136	8.45557	14.1285	11.9634	26.3594	17.5751	25.4336	9.5577	23.1935	21.4528	35.1837	16.83	42.6228	35.3844	49.3186	422.909	406	845.999	213.968	517	389	1245.72	2109	1723.5	1300.84	971.894	1336	2191	1451.48	1718.17	1767.94	3382.36	2079.97	2444.32	1656.64	2219.15	1685.28	2030.27	1540.16	2466.52	2490.48	2423.78
Uba1	ENSMUSG00000001924	MGI:98890	ubiquitin-like modifier activating enzyme 1	ENSMUSG00000001924	37.2824	201.579	43.8643	191.953	38.5516	150.433	25.534	83.5341	37.0128	171.441	26.4107	206.463	30.7605	159.724	25.9602	148.825	37.3108	152.428	5263.61	11637.8	5632.16	6630.36	4140.32	10281.7	4011.66	10239.1	5630.22	13204.4	4154.68	23270.7	4735.42	11046.9	3890.45	9451.44	5244.49	9657.51	3566.7	3704.39	3788.17	3812.53	3566.13	3823.29	3721.55	3815.39	3759.7
Vwf	ENSMUSG00000001930	MGI:98941	Von Willebrand factor	ENSMUSG00000001930	1.59363	31.8188	4.547	40.0332	13.9046	19.5542	0.970669	17.9247	3.1869	34.2955	3.26376	30.6007	2.75213	48.8622	4.02627	31.3769	12.5542	19.5083	185.927	840.262	357.658	579.01	618.981	649.787	194.25	759.604	416.759	1146.91	286.366	2784.73	302.901	1496.61	278.703	380.269	737.627	1335.9	2947.43	1694.42	2320.65	1596.38	1478.17	1858.86	4740.35	1319.1	3232.16
Siae	ENSMUSG00000001942	MGI:104803	sialic acid acetylesterase	ENSMUSG00000001942	3.46712	4.70563	3.31696	4.6341	0.473882	3.53137	3.59982	16.3149	5.33534	4.86421	1.58797	14.2103	3.86303	11.559	1.86869	11.9283	4.02976	3.9763	422.708	225.217	345.618	129.444	43.885	195.222	467.935	1618.49	663.207	304.689	203.974	1296.25	489.595	684.015	248.255	615.866	471.104	205.579	3080.06	3070.96	3074.14	3083.1	3075.06	3092.42	3079.1	3087.93	3072.32
Esam	ENSMUSG00000001946	MGI:1916774	endothelial cell-specific adhesion molecule	ENSMUSG00000001946	9.63045	8.90858	14.2673	16.9551	16.5587	12.2727	10.7584	27.191	13.8389	23.859	13.4562	18.2943	7.6644	35.2424	9.07085	40.7789	15.2361	53.1107	534.999	214	543	197.001	595.999	317	611	1235	832	775	756.001	830	484	720	534.188	1097	818	1363.23	1403.44	1541.33	1122.85	1282.44	1195.16	1444.89	1345.28	1413.79	1485.94
Spa17	ENSMUSG00000001948	MGI:1333778	sperm autoantigenic protein 17	ENSMUSG00000001948	40.797	7.30261	55.2821	16.4854	38.3116	7.88151	61.81	18.5284	30.6226	10.6758	58.8788	18.3684	98.2574	63.9129	78.949	51.0026	123.556	23.0968	708.271	48.998	811.055	66.058	499.965	63.528	1141.5	266.326	533.877	97.75	1052.46	243.28	1772.26	539.298	1493.24	373.405	2116.12	166.594	438.59	430.52	432.845	442.28	433.326	450.887	437.46	447.422	430.902
Fam50a	ENSMUSG00000001962	MGI:1351626	family with sequence similarity 50, member A	ENSMUSG00000001962	34.6566	53.0141	33.2186	58.6248	20.7741	26.9481	34.178	82.439	34.9349	41.5554	32.5063	63.8073	26.3058	25.1741	20.4457	32.0331	42.1042	52.0097	1558	901	1298	603	712	549	1580.08	2945	1579	957.34	1438.53	2145	1201.27	537	973.011	608	1661	925	1135.71	1090.5	1152.82	1135.29	1138.05	1139.62	1095.09	1111.97	1117.12
Emd	ENSMUSG00000001964	MGI:108117	emerin	ENSMUSG00000001964	31.7144	18.5197	18.7206	19.1098	31.2781	9.82869	33.8946	2.15472	47.6106	38.1795	30.733	17.3901	36.268	20.9938	27.8107	11.7443	22.5514	4.48445	1594.99	350.528	736.563	173.666	1212.86	186.153	1773.93	92.286	2387.62	986.192	1634.14	649.744	1938.83	537.077	1428.38	244.609	1060.25	99.229	1270.54	1214.45	1160.8	1003.07	1287.59	1059.47	1239.73	1333.17	1239.48
Taco1	ENSMUSG00000001983	MGI:1917457	translational activator of mitochondrially encoded cytochrome c oxidase I	ENSMUSG00000001983	8.5705	9.72566	8.31156	10.0867	5.07395	14.9148	7.82481	6.54484	9.05556	9.20232	6.9596	7.19904	8.06742	3.65898	3.50655	1.75396	5.20653	9.70893	381.337	169	315	103	171	303	371	238	409	212	324	241	373.121	79	170	33	224	182	1124.06	1114.96	1118.14	1127.1	1119.06	1136.42	1123.1	1131.93	1116.32
Grik3	ENSMUSG00000001985	MGI:95816	glutamate receptor, ionotropic, kainate 3	ENSMUSG00000001985	0.159255	1.1324	0.083423	0.967479	0.223178	0.854111	0.005562	0.108362	0.021612	0.796198	0.012736	1.07486	0.023606	0.537487	0.136356	0.485387	0.084062	1.85315	54.932	153.631	24.623	76.408	58.535	133.241	2.046	30.363	7.613	140.692	4.64	276.816	8.465	89.994	51.251	70.941	27.717	271.717	8714.06	8704.96	8708.14	8717.1	8709.06	8726.42	8713.1	8721.93	8706.32
Gria3	ENSMUSG00000001986	MGI:95810	glutamate receptor, ionotropic, AMPA3 (alpha 3)	ENSMUSG00000001986	1.11958	17.6927	1.62225	4.46894	1.72156	4.6584	1.7382	5.76685	2.7752	4.87994	1.88486	7.36024	2.04276	3.30381	0.216058	8.61535	1.856	7.09803	216.663	590.543	226.401	198.748	242.52	403.953	351.708	906.984	492.793	483.85	384.477	1064.6	402.012	308.984	45.386	524.395	345.876	580.446	4888.97	2141.64	4117.45	4908.76	4677.67	4850.74	4792.91	4895.57	4388.85
Sipa1l2	ENSMUSG00000001995	MGI:2676970	signal-induced proliferation-associated 1 like 2	ENSMUSG00000001995	0	0	0	0	0.160844	1.24632	0.525669	0.296209	0.183351	0	0.095048	0.489426	0	1.11486	0.112455	0.297528	0.446277	0.086298	0	0	0	0	29.553	136.318	135.483	58.18	45.239	0	24.251	88.365	0	130.798	29.617	30.466	103.182	8.861	6106.44	6106.44	6106.44	6106.44	6101.06	6118.42	6105.1	6113.93	6098.31
Ap4e1	ENSMUSG00000001998	MGI:1336993	adaptor-related protein complex AP-4, epsilon 1	ENSMUSG00000001998	3.61874	20.3069	8.27811	20.4749	9.42481	20.66	5.03554	9.97971	4.45533	14.4433	4.37252	16.0781	6.8213	34.1234	4.14861	23.4932	11.3468	18.6054	495.129	1083.54	925.606	515.835	946.436	940.358	828.254	1207	670.3	885.34	682.064	1685.43	1113.78	2182.82	647.961	1512.59	1526.48	1176.21	3456.59	3423.67	3298.84	2780.75	3334.45	2546.11	3896.16	3764.71	3718.5
Blvra	ENSMUSG00000001999	MGI:88170	biliverdin reductase A	ENSMUSG00000001999	29.9947	36.7722	26.5447	33.838	24.7909	41.4381	29.4733	39.8961	35.1835	37.6322	26.0205	43.919	29.7014	24.287	21.6347	27.4626	25.903	25.6622	1055.46	505	807.148	278	639	636	1125.94	1154	1265	684.999	956	1166	1130	422	843	409	903	379.867	888.968	881.176	897.101	906.802	855.881	858.561	904.911	900.361	888.648
Pdzd4	ENSMUSG00000002006	MGI:2443483	PDZ domain containing 4	ENSMUSG00000002006	0.412789	1.73701	0.876519	2.2315	0.737354	1.61611	0.213332	0.802648	0.186873	0.437583	0.26474	1.29388	0.334366	1.74795	0.061989	0.450037	0.227079	2.04551	55	93	106	74	80	99	31.002	87	28	33	41	132.06	49	124	9	28	29	122	3366.06	3435.35	3567.88	3660.21	3602.63	3426.73	3442.32	3373.93	3703.32
Idh3g	ENSMUSG00000002010	MGI:1099463	isocitrate dehydrogenase 3 (NAD+), gamma	ENSMUSG00000002010	129.742	135.251	101.805	135.636	113.95	97.1318	91.2525	140.84	109.613	177.812	105.153	162.776	87.5845	96.955	120.867	148.621	118.275	99.1287	5255.89	2063	3332.04	1287	3421.27	1819	3953.74	4699.35	4405.37	3605.01	4300.99	4896	3657	1682	5099.23	2410	4646.2	1744.71	1023.42	978.698	965.626	1047.31	996.96	1047.58	1026.32	1038.61	993.339
Pnck	ENSMUSG00000002012	MGI:1347357	pregnancy upregulated non-ubiquitously expressed CaM kinase	ENSMUSG00000002012	8.24745	3.85783	7.25151	2.58951	8.92274	6.55768	8.0272	4.79941	7.98174	5.26848	6.73259	8.6141	7.33809	0.591087	1.83893	8.96176	6.58431	10.6983	402	74	298.001	29	330	146	377	193	371	133	276	321.026	357	14	81	185	279.252	190	1231.38	1230.77	1212.42	1236.1	1228.06	1245.42	1112.49	1251.73	1148.83
Ssr4	ENSMUSG00000002014	MGI:1099464	signal sequence receptor, delta	ENSMUSG00000002014	226.393	108.032	193.51	106.925	215.455	172.438	238.18	152.039	238.064	130.735	239.028	122.089	243.107	146.417	251.878	155.73	240.525	122.039	4702.11	854	3389.97	498	3329.46	1628	5338.38	2668	5032.99	1409	5078	1990.06	5373.46	1433	5780.07	1322	4871.45	1087.29	524.706	507.217	516.843	514.069	513.124	528.125	530.913	546.225	522.531
Bcap31	ENSMUSG00000002015	MGI:1350933	B cell receptor associated protein 31	ENSMUSG00000002015	166.279	154.648	129.622	133.973	180.474	150.314	189.25	246.871	213.079	167.223	131.803	193.601	177.257	157.218	159.467	151.403	176.55	151.582	6319	2292	4192	1169	5190.9	2613	7662.69	7676.66	8210	3297.19	5231	5543.83	7002	2899	6603	2432	6502	2422.65	960.06	950.956	954.136	963.097	955.064	972.423	959.103	967.93	952.315
Fam98a	ENSMUSG00000002017	MGI:1919972	family with sequence similarity 98, member A	ENSMUSG00000002017	9.42959	23.4771	12.8136	16.5492	15.1266	11.499	19.4117	14.955	17.8049	7.29648	18.2516	16.5514	13.853	13.4469	11.3677	5.08479	17.9208	13.886	938.601	880.736	1005.79	384	928.332	262	2089.85	1223.11	1805.11	379.931	1945.51	1193.5	1458.15	516.877	1055.49	218	1681.17	453	2514.63	2407.08	2315.81	2561.1	2037.82	1274.55	2550.18	2545.79	2505.78
Ltbp2	ENSMUSG00000002020	MGI:99502	latent transforming growth factor beta binding protein 2	ENSMUSG00000002020	0.179179	5.54391	1.06668	0.808425	1.31334	0.898624	0.276007	0.787388	0.197933	7.70378	0.606429	3.71425	0.874156	10.6319	1.48676	5.77517	1.53411	4.66633	7.985	162.647	32.054	27.984	82.467	73.922	72.983	47.622	50	704.851	97.595	182.295	225.84	1246.8	355.153	532.566	362.843	438.644	1125.77	1882.44	886.563	3820.76	2085.02	4601.6	6263.56	1882.63	6243.55
Kmt2a	ENSMUSG00000002028	MGI:96995	lysine (K)-specific methyltransferase 2A	ENSMUSG00000002028	1.92169	7.40407	3.70498	4.04329	5.08691	6.34421	0.540533	5.07388	0.644289	3.82541	1.0413	7.43248	0.755571	12.4512	1.80589	4.96267	2.3068	7.144	575	883	716.651	356.015	987.338	978	234	1749.39	338.419	613	234.704	2369.76	417	1357.73	525.389	1100	598.549	1125.8	7559.14	7652.09	5706.74	9718.62	6444.91	8623.34	10254.5	10732.2	12982.4
Ift46	ENSMUSG00000002031	MGI:1923818	intraflagellar transport 46	ENSMUSG00000002031	55.2943	75.1441	38.056	79.512	45.4717	70.2448	47.3039	59.0874	46.0761	77.6097	45.5354	63.5105	37.3335	79.0982	35.1041	51.9798	45.92	58.0118	1952.7	1014.19	1269.09	628.47	1132.56	1108.05	1825.41	1708.31	1578.74	1328.93	1746.77	1524.35	1464.72	1420.85	1344.43	749.268	1548.89	894.399	892.159	865.995	983.87	872.415	827.04	882.385	914.079	899.941	846.866
Tmem25	ENSMUSG00000002032	MGI:1918937	transmembrane protein 25	ENSMUSG00000002032	1.82105	2.41796	0.1225	0.053845	0.015203	0.069853	3.10677	8.65034	1.32577	4.00524	3.02217	4.06317	3.02214	0	4.12247	8.25591	1.46823	12.7576	167.218	86.712	10.14	1.259	1	3	310.204	642.293	120.513	189.566	294	270.814	286	0	402	336.64	131.186	512	2319.8	2300.99	2442.12	2581.1	2184.06	2402.42	2365.13	2311.22	2246.7
Cd3g	ENSMUSG00000002033	MGI:88333	CD3 antigen, gamma polypeptide	ENSMUSG00000002033	0.02216	4.60803	0.362193	0.918547	0.523503	4.31909	0.475613	0.721186	0	0.598498	0.762349	0.612876	1.02507	1.54113	0.070861	2.43933	0.432854	0.578544	2	64	20	19	19.89	177	16	53.009	0	20	24	41.432	35	30	3	23.001	27	22.113	2280.06	891.158	1629.13	2283.1	1261.63	2292.42	796.868	2287.93	1364.38
Trappc6a	ENSMUSG00000002043	MGI:1914341	trafficking protein particle complex 6A	ENSMUSG00000002043	72.085	44.5129	66.6533	37.664	77.3168	45.6833	86.4618	60.7979	103.682	79.9564	80.168	73.4436	88.9542	59.5783	93.9945	57.899	112.226	107.651	1274.63	304.001	1033.78	141.862	998.806	355	1584.82	888.399	1764.57	728.768	1491.01	978.55	1603.7	552.135	1800.22	429	1938.25	765	446.711	438.206	457.583	415.731	428.956	434.696	434.186	454.843	420.645
Supt6	ENSMUSG00000002052	MGI:107726	SPT6, histone chaperone and transcription elongation factor	ENSMUSG00000002052	2.92105	25.9853	8.75629	25.8209	2.80639	17.1662	3.84119	7.67979	3.16829	14.2754	4.48507	25.1702	3.59465	14.6191	1.96352	10.0981	3.08305	19.1605	646.775	2414.24	1815.66	1329.57	482.299	1877.26	991.591	1503.82	797.496	1634.92	1167.44	4458.25	887.665	1719.56	505.517	945.779	699.303	1877.13	5593.73	5961.33	6117.59	5683.45	5706.56	6117.39	6114.85	6095.22	6221.31
Spag5	ENSMUSG00000002055	MGI:1927470	sperm associated antigen 5	ENSMUSG00000002055	11.6282	51.461	36.5005	29.094	31.2524	39.5693	7.77937	21.7451	6.81866	38.7365	12.5756	40.4699	10.7528	36.2536	17.9721	18.9252	23.0655	57.2773	999.776	752.546	1808.69	330.04	1289.01	1354.37	778.928	1452.46	786.179	1460.53	1555.98	2291.12	942.475	1187.83	1185.14	727.098	1447.96	1691.86	2172.1	938.308	1461.95	1252.09	1369.55	1914.66	2371.77	2079.15	2849.72
Foxn1	ENSMUSG00000002057	MGI:102949	forkhead box N1	ENSMUSG00000002057	0.128237	0.522727	0	1.52983	0.675344	0.245063	0.008019	0.063034	0	1.1812	0	0.662639	0.024672	6.48184	0	0	0.267416	0.564574	15	24	0	41	60	13	1	6	0	71	0	58	3	368	0	0	30	28	2955.06	2945.96	2957.74	2958.1	2950.06	2967.42	2954.1	2962.93	2957.74
Unc119	ENSMUSG00000002058	MGI:1328357	unc-119 lipid binding chaperone	ENSMUSG00000002058	119.829	100.41	99.192	78.3001	95.6286	93.6639	121.519	129.791	159.403	156.645	125.972	149.055	103.313	107.45	91.9839	111.77	120.665	100.79	5024	1643	3390.85	762	2891	1809	5387.85	4488.29	6654.9	3395.69	5463.46	4648	4469	2023.84	4128	1981	4826	1789	1059.19	1049.9	1008.55	1074.15	1003.84	1080.39	1050.25	1076.41	1031.87
Rab34	ENSMUSG00000002059	MGI:104606	RAB34, member RAS oncogene family	ENSMUSG00000002059	88.2629	265.069	99.67	313.154	120.932	188.034	113.738	107.844	138.742	193.846	115.332	201.088	78.675	339.987	94.2126	244.19	121.903	295.605	3999.95	2124.55	3082.53	1116.71	2825.6	2436.32	4828.97	3466.62	5836.85	3297.08	4996.63	5006.51	3459.16	3891.38	4584.3	3009.87	4678.23	2727.71	1144.89	514.278	912.449	393.598	775.843	724.787	1005.7	1000.58	1039.8
Sdf2	ENSMUSG00000002064	MGI:108019	stromal cell derived factor 2	ENSMUSG00000002064	59.1797	49.28	37.9846	71.3828	52.238	69.0839	50.1986	81.8398	65.7038	86.2907	42.8712	66.2172	44.5439	40.6286	32.2011	63.8726	49.9396	77.1462	2116.82	670.066	1190.28	582.649	1223.63	1163.74	1958.62	2377.74	2350.51	1544.32	1514.57	1827.09	1563.47	721.382	1217.01	978.912	1670.93	1044.07	903.645	872.444	924.503	900.918	777.801	942.308	924.225	904.36	884.2
Ccne1	ENSMUSG00000002068	MGI:88316	cyclin E1	ENSMUSG00000002068	7.42922	18.4084	0.487492	13.6696	9.33382	29.685	4.90057	10.6076	3.99263	7.12085	4.40685	12.5998	3.11281	3.34862	5.99274	6.68585	4.30003	8.52181	512	483	9	216	488	927	360	596	280	253	319	639.228	223	112	439	195	214	220	1741.06	1683.53	544.682	1744.1	1736.06	1746.86	1740.1	1748.93	1733.32
Hsf2bp	ENSMUSG00000002076	MGI:1921627	heat shock transcription factor 2 binding protein	ENSMUSG00000002076	19.9816	5.95242	9.9023	3.44796	23.277	13.308	5.31067	5.66696	2.43556	6.49648	6.44829	4.39329	4.39258	10.3055	1.11571	2.1777	4.74763	2.61283	1051.5	147.757	508.49	61.461	918.968	363.233	273.319	358.552	119.464	251.21	326.115	289.247	227.455	422.049	58.71	95.191	221.473	114.307	1329.43	1592.75	1515	1967.5	1310.92	1526.82	1219.1	1969.45	1212.32
Bbc3	ENSMUSG00000002083	MGI:2181667	BCL2 binding component 3	ENSMUSG00000002083	5.52854	10.0629	8.91342	10.3426	7.64758	5.45798	14.69	23.3017	13.049	10.5517	10.1992	3.44156	22.8323	9.74818	13.0691	14.9343	14.9888	12.9188	309	198	414	146	357	129	896	1170	807	304	643	159	1251	266	734	324	754	335.984	1412	1262.5	1370.32	1558.1	1550.06	1322.12	1444.8	1562.93	1528.54
Mybpc3	ENSMUSG00000002100	MGI:102844	myosin binding protein C, cardiac	ENSMUSG00000002100	2.74561	38.1397	9.60804	25.3104	10.1979	9.95762	5.28561	26.4049	7.91783	42.809	6.88613	44.5833	8.43325	44.4584	3.82441	13.3567	9.31788	48.2259	422	2300.41	1262	890	1189.78	691.996	866	3300	1241	3375.53	1115.01	5119	1346	3315	641	869	1370	3141.97	3882.94	3870.05	3875.17	3881.17	3874.03	3887.42	3880.98	3890.19	3873.86
Psmc3	ENSMUSG00000002102	MGI:1098754	proteasome (prosome, macropain) 26S subunit, ATPase 3	ENSMUSG00000002102	148.925	276.818	125.697	200.161	110.613	193.241	138.723	272.106	160.643	200.783	122.553	276.512	103.796	154.453	110.727	192.654	114.807	190.594	6876.01	4452.36	4868	1987	3747.08	4140	6874.01	10432.9	7573.96	4731.89	5870.91	9460.62	5209	3529	5146.01	3574.12	4872.68	3906.82	1166.42	1032.02	1142.59	1095.7	1124.84	1198.44	1173.77	1193.46	1165.3
Acp2	ENSMUSG00000002103	MGI:87882	acid phosphatase 2, lysosomal	ENSMUSG00000002103	11.974	18.079	12.6588	19.6248	11.7409	15.0587	13.8538	24.6606	16.5421	22.6216	17.1733	28.5408	11.0894	27.7045	15.1223	24.695	16.2356	22.681	1495.08	1062.77	1426.37	620.091	701.562	620.885	2167.39	2929.26	1962.5	1885.53	2199.33	2652.63	1509.19	2146.99	2050.93	1401.67	1847.18	1569.7	3154.38	3771.87	3324.34	3487.56	1984.14	2306.42	3705.87	3697.4	2932.23
Rapsn	ENSMUSG00000002104	MGI:99422	receptor-associated protein of the synapse	ENSMUSG00000002104	2.78166	2.35778	1.89196	2.21842	1.57575	1.40885	2.98117	2.57103	1.39616	0.778875	3.40414	0.848732	5.30253	4.25109	4.59557	4.74378	6.84462	7.33242	125.001	48	76	24	58	31	159	105	73	19	183	34	290	110	267	107	329.246	165	1135.26	1306.26	1185.14	1194.1	1222.21	1230.86	1263.37	1271.23	1292.31
Slc39a13	ENSMUSG00000002105	MGI:1915677	solute carrier family 39 (metal ion transporter), member 13	ENSMUSG00000002105	24.8616	28.5988	40.876	35.3384	38.6936	56.8368	57.4148	47.3799	54.2103	65.5093	55.5944	41.6674	43.8621	80.7074	37.2499	74.1953	44.2852	72.1015	1403.91	519.054	1817	494	1457.92	1079.27	2925.95	1620.81	3023.6	2175	3053.09	1782	2459	1993	2588.99	1305.88	2288	1507.63	1426.59	1164.54	1311.46	1542.95	1251.12	1062.22	1207.15	1064.83	1378.55
Celf2	ENSMUSG00000002107	MGI:1338822	CUGBP, Elav-like family member 2	ENSMUSG00000002107	29.6031	48.1024	31.4481	55.1766	21.7629	85.1791	41.705	80.1605	52.6628	98.4981	41.3773	112.432	55.4351	102.304	54.439	69.0849	72.443	92.8091	2679	1563.57	2195.11	1081.71	1506.07	3380.26	4147.99	6336.28	4809.93	4301.21	3960.21	7584.96	5288.48	3805.32	5377.02	2286.28	6364.7	3440.05	2286.24	2085.65	2059.34	2163.86	2297.92	2219.89	2355.97	2460.46	2257.42
Nr1h3	ENSMUSG00000002108	MGI:1352462	nuclear receptor subfamily 1, group H, member 3	ENSMUSG00000002108	0	2.63573	1.59306	0.247165	1.87563	0	0.762449	2.9284	0.687556	2.06213	0.343228	1.09876	3.06105	4.99786	2.83431	6.77135	3.26443	4.16533	0	70	83	3.019	47	0	55	142	42.71	65	22	51	196.885	142	184	175	172.999	104	1471.98	1704.08	1537.14	1348.1	832.064	1471.98	1708.72	1509.39	1535.32
Ddb2	ENSMUSG00000002109	MGI:1355314	damage specific DNA binding protein 2	ENSMUSG00000002109	11.8847	12.2021	9.69482	4.28063	9.49462	10.264	9.79399	4.66548	8.86203	15.3885	11.1794	10.2001	5.99866	7.23196	7.41211	3.24117	10.638	8.85815	740.591	299.588	517.194	72.254	460.633	253.059	637.576	222.997	532.629	458.849	773.226	474.838	361.152	232.364	454.022	105.643	635.402	234.42	1574.27	1575.37	1573.91	1863.06	1610.95	1379.17	1542.03	1487.8	1485.5
Spi1	ENSMUSG00000002111	MGI:98282	spleen focus forming virus (SFFV) proviral integration oncogene	ENSMUSG00000002111	2.22756	5.75653	0.416913	9.40896	2.49948	4.51308	3.01359	5.58586	4.27726	5.58934	2.2772	4.32682	3.55789	10.9678	3.02427	4.31056	4.50096	12.1492	118	65	25	50	90	24	165	261	259.999	100	164	228	244	123	221	15	188	361	1338.26	724.508	1769.14	586.544	1195.64	297.476	1296.94	1454.43	1502.4
Sf3a1	ENSMUSG00000002129	MGI:1914715	splicing factor 3a, subunit 1	ENSMUSG00000002129	15.064	47.8569	11.3789	47.8267	21.6743	15.2679	11.722	32.8115	13.5472	36.9237	11.5268	39.9158	9.42148	25.8475	12.5648	20.6768	14.8076	32.8047	2521.17	3169.35	1676	2021	2431	1253	2286.09	4504.38	2523	3241.34	1997.8	5364.89	1807	2314.79	2134	1616	2336.62	2370.56	4228.13	4249.29	4345.52	4664.1	3724.3	4590.76	4619.68	4273.18	4603.05
Stat6	ENSMUSG00000002147	MGI:103034	signal transducer and activator of transcription 6	ENSMUSG00000002147	15.3102	15.4619	14.6259	15.996	12.0328	0.951228	12.0061	16.465	15.9258	18.3717	13.5615	19.711	9.35592	25.2116	10.538	30.0956	19.8743	31.7883	1704.62	806	1066.97	510	962.001	60	1538.22	1864	1796	1312.95	1374.56	1612.1	1105.08	1596	997.755	1774	2092.51	1877	2812.77	3344.74	2152.26	3519.1	2654.69	3528.42	3034.85	3523.93	2787.3
Clgn	ENSMUSG00000002190	MGI:107472	calmegin	ENSMUSG00000002190	0.420365	0.935711	1.42554	1.02947	0.51821	1.55809	5.73721	4.335	6.73925	6.27742	1.64372	2.71599	4.67941	9.97382	2.45064	7.9758	4.64613	7.80793	52	52	99	19	37	57	600	290	657	261	165	165	425	511.004	215	273	391	424	3125.11	3565.76	2048.91	2037.1	2370.83	2046.42	2477.25	2082.34	2409.53
Napsa	ENSMUSG00000002204	MGI:109365	napsin A aspartic peptidase	ENSMUSG00000002204	0.8997	4.72016	0.958482	3.13755	1.30098	2.27937	0.885335	1.3928	0.339962	4.20872	0.469115	3.35847	0.506534	13.4238	1.95996	2.59256	1.78662	11.8556	45.741	92.187	41.719	36.664	48.905	53.071	48.181	57.363	17.638	110.301	25.1	127.907	26.887	332.648	106.732	55.998	88.068	248.755	1284.39	1253.16	1284.14	1289.8	1248.23	1302.42	1289.1	1281.99	1282.32
Vrk3	ENSMUSG00000002205	MGI:2182465	vaccinia related kinase 3	ENSMUSG00000002205	24.0743	29.6708	19.8187	18.0797	18.7871	20.5571	25.6145	39.091	24.2145	45.4778	28.5969	35.3033	17.2346	28.7674	21.0043	38.954	21.5934	32.0596	1517.13	758.057	903.524	272.497	932.425	579.53	1652.95	2109.76	1405.4	1525.27	1822.95	1708.88	1030.88	897.724	1457.5	1003.19	1345.45	896	1592.05	1639.32	1345.03	1663.58	1648.01	1576.98	1528.6	1679.96	1434.51
Smg9	ENSMUSG00000002210	MGI:1919247	smg-9 homolog, nonsense mediated mRNA decay factor (C. elegans)	ENSMUSG00000002210	6.59176	20.5154	8.939	27.3326	14.1674	18.9916	6.72081	27.9986	8.58389	19.5856	5.59604	21.3075	8.85502	22.7349	11.7803	15.21	9.62592	18.6741	404.082	441.375	434.345	362.618	529.079	485.214	446.994	1558.31	520.327	578.002	348.814	885.546	648.682	636.105	742.592	288.34	588.752	482.386	1548.65	1380.44	1433.55	1464.33	1240.04	1429.18	1575.43	1732.44	1498.2
Paxip1	ENSMUSG00000002221	MGI:1890430	PAX interacting (with transcription-activation domain) protein 1	ENSMUSG00000002221	9.81907	25.2699	11.014	21.5809	9.00451	19.6761	12.3241	16.6837	10.7833	18.2213	10.9091	25.9123	12.3424	28.6525	8.80474	21.6254	11.1367	18.9016	2173.09	2198.37	2085.03	1093.78	1514.82	1970.96	2908.41	3000.93	2435.93	2067.7	2548.16	4284.46	2839.54	3078.02	2123.33	2027.56	2358.24	1776.89	5591.06	5581.96	5585.14	5594.1	5586.06	5603.42	5590.1	5598.93	5583.31
Rmnd5a	ENSMUSG00000002222	MGI:1915727	required for meiotic nuclear division 5 homolog A	ENSMUSG00000002222	2.75759	10.6033	2.14606	16.5299	4.52504	9.34285	3.89862	7.33561	3.70213	4.16936	2.48198	7.06242	2.0831	6.62557	2.00359	9.2608	3.39562	9.68842	523	872.049	385	745	646.001	720	839	1159	839	488	554.047	1099	471.458	637.853	460	917.217	742	741	4791.36	5277.04	5292.8	4974.58	4740.41	4310.89	5097.66	4918.01	5601.31
Mov10	ENSMUSG00000002227	MGI:97054	Mov10 RISC complex RNA helicase	ENSMUSG00000002227	26.4313	120.798	47.6452	103.716	28.4146	77.7906	26.2721	47.2253	28.1166	91.1617	25.4913	126.373	23.2153	82.8539	27.6041	54.0656	38.3958	119.283	3169.02	5878.33	5114.11	2939.62	2579.29	4421.13	3346.7	4795.49	3328.68	5731.19	3212.23	11774.3	2802.12	4711.32	3630.24	2866.31	4367.95	6200.69	3028.96	3122.37	3166.77	3128.36	3014.15	3179.22	3017.46	3160.83	2926.09
Ppm1j	ENSMUSG00000002228	MGI:1919137	protein phosphatase 1J	ENSMUSG00000002228	3.23735	3.0471	1.46217	7.81509	2.13333	0.758791	2.5455	0.042352	2.75548	1.79244	2.37536	2.87622	3.68069	1.46902	2.68329	2.81803	2.20271	4.34952	187.356	69	72.166	103.736	93.612	20	157.012	2	162.135	53.56	144.199	124.985	221.426	41.258	169.208	69	122.89	106.304	1462.06	1452.96	1456.14	1465.1	1457.06	1474.42	1461.1	1469.93	1454.32
Rhoc	ENSMUSG00000002233	MGI:106028	ras homolog family member C	ENSMUSG00000002233	105.49	105.599	105.866	103.472	108.103	115.32	149.635	141.111	201.434	145.93	128.188	104.746	144.38	124.43	190.58	159.267	148.155	113.979	3714.56	1480	3325.97	868	2962.92	1909.19	5680.82	3933.07	7146.75	2696.79	4754.36	2732	5427.84	2121.36	7471.78	2372.03	5253.97	1703.1	889.577	899.276	926.892	925.907	910.098	926.098	899.286	867.585	876.908
Tead3	ENSMUSG00000002249	MGI:109241	TEA domain family member 3	ENSMUSG00000002249	0.773967	3.76877	1.18887	4.7906	1.76498	6.15654	2.60659	0.871048	3.74624	3.33435	2.34181	3.05666	2.25489	1.8837	1.0953	2.44449	2.10078	3.50075	76.996	135.003	100	92.845	163.175	252	252.001	65	349	143.345	211.887	181	191.515	89	122	102.999	218.238	138.775	2513.25	2298.44	2481.61	2139.13	3069.87	2289.7	2290.06	2322.81	2302.55
Ppard	ENSMUSG00000002250	MGI:101884	peroxisome proliferator activator receptor delta	ENSMUSG00000002250	1.34334	1.24701	0.33872	0	0.839285	3.79572	1.08051	1.29812	0.551828	0.305373	0.625357	1.74205	0.185204	2.26457	0.286154	0.988328	0.432212	2.46232	83.319	23.866	34.582	0	44.042	81.721	106.754	50.517	38.956	7.388	54.112	72.23	23	97.966	19.558	50	29.958	46.955	1566.92	1228.02	3012.14	1753.96	1742.49	1204.36	2340.3	1211.34	1744.8
Def6	ENSMUSG00000002257	MGI:1346328	differentially expressed in FDCP 6	ENSMUSG00000002257	1.60084	2.668	0	9.62312	1.32779	9.38865	0.450541	2.85262	2.5081	4.04631	0.952551	2.50701	1.28857	2.64746	3.23982	10.5148	2.02853	22.5215	127.878	83.534	0	53	65	28	38.366	185.664	204	166.456	80	123.141	107	7	282	199	155.774	761.407	2018.06	2008.96	1308	607.9	1625.51	166.828	2017.1	2025.93	2010.32
Peg3	ENSMUSG00000002265	MGI:104748	paternally expressed 3	ENSMUSG00000002265	18.881	262.154	49.2905	192.191	58.4114	121.699	15.158	63.7483	18.6455	153.526	18.6546	264.724	12.7571	135.75	15.4562	107.253	27.1788	128.492	5338.84	26784.8	10933.4	11392.7	11377.5	14696.6	4826.02	17250.8	5523.4	23132.3	5673.04	50571.5	4073.4	18925.6	4406	11454.9	6748	14942.4	7143.47	6555.74	6544.25	6542.85	6467.77	6755.3	7541.67	8423.31	7321.7
Zim1	ENSMUSG00000002266	MGI:1341879	zinc finger, imprinted 1	ENSMUSG00000002266	1.90705	3.60217	1.71524	5.18386	3.6788	15.0226	3.07232	1.48006	1.92686	4.06447	2.94846	7.32726	2.11584	6.10419	0.573472	2.69887	2.71156	3.5153	395.572	393.399	410.173	316.525	522.599	1344.29	552.543	353.854	450.182	577.186	719.244	1437.54	561.731	846.07	183.885	190.481	735.637	439.619	5240.23	7007.44	7055.18	6739.49	4717.01	5005.68	4260.09	7441.93	5774.54
Metrn	ENSMUSG00000002274	MGI:1917333	meteorin, glial cell differentiation regulator	ENSMUSG00000002274	27.9387	19.6874	26.4569	19.1025	15.702	13.9398	27.3527	15.4805	24.1134	22.083	18.0945	34.4027	18.1103	24.4515	14.797	22.0109	16.6998	30.5508	964.273	330.348	737.053	263.919	519.028	231.424	1045.04	492.193	897.575	527.043	750.357	979.851	685.562	590.284	694.601	421.704	640.43	397.644	871.93	1076.65	821.914	1524.94	1097.59	928.681	905.006	989.675	920.005
Lmf1	ENSMUSG00000002279	MGI:1923733	lipase maturation factor 1	ENSMUSG00000002279	16.94	29.0603	14.8698	39.0914	18.8665	18.786	9.2172	33.5506	16.7491	55.2074	10.9739	31.1132	8.94451	21.9959	12.7119	25.5616	13.4523	39.3012	1042.67	825.847	873.206	615.441	1052.45	759.245	634.158	1780.21	1062.83	2046.97	729.973	1701.12	601.428	783.873	919.092	786.723	916.615	1216.19	1554.96	1823.43	1732.52	1737.71	1852.33	2260.8	1629.74	1651.63	1568.37
Ciao3	ENSMUSG00000002280	MGI:1914813	cytosolic iron-sulfur assembly component 3	ENSMUSG00000002280	12.731	15.9745	7.34188	25.9162	10.828	20.1314	13.4433	17.1434	11.3211	13.2557	11.538	23.8675	12.7182	21.5697	11.3876	22.601	12.7493	18.6829	1189.82	578.918	604.188	559.167	781.273	786.018	1325.49	1281.08	1064.86	625.172	1114.32	1642.71	1190.38	918.952	1131.9	868.475	1155.58	716.149	2361.06	2325.31	2427.9	2381.45	2395.86	2184.1	2335.56	2326.05	2324.8
Angptl4	ENSMUSG00000002289	MGI:1888999	angiopoietin-like 4	ENSMUSG00000002289	39.9322	68.3436	39.4473	65.6383	21.9156	54.3086	34.7445	51.7298	51.3789	77.5261	50.4427	92.8471	27.1469	31.1849	32.0798	46.3817	30.2727	48.7832	2699.63	1816.87	2194.91	1060.19	1074.2	1699.58	2558	2789.02	3572.38	2634.65	3616.26	4860.04	1922.25	1307.15	2367.05	1384.02	2034.36	1491.31	1707.92	1705.75	1641.59	1782.78	1627.57	1750.6	1743.95	1678.24	1718.51
Dbf4	ENSMUSG00000002297	MGI:1351328	DBF4 zinc finger	ENSMUSG00000002297	25.9875	48.0142	30.89	55.2622	16.4952	45.0397	21.1834	30.9055	14.1583	16.0439	29.8104	46.5938	17.9307	49.0245	19.464	37.2949	18.4001	27.3248	2117.63	1540.54	2209.85	931.72	1017.54	1692.84	1845.44	2114.23	1189.52	662.285	2496.15	2892.37	1534.99	1806.94	1752.88	1332.84	1479.69	918.289	2058.61	2058.7	2110.62	1860.93	2048.33	2102.5	2063.6	2129.4	2076.54
Daxx	ENSMUSG00000002307	MGI:1197015	Fas death domain-associated protein	ENSMUSG00000002307	10.6317	44.5932	16.3027	44.4885	11.0805	17.3478	20.0935	30.2125	26.9867	38.2725	14.7659	35.2985	16.6235	28.9675	17.8362	56.6029	26.7365	28.1339	863.999	1464.03	1224.81	855.001	671	622.305	1641.79	2208	2318.27	1757	1241	2354	1354	1240	1415.74	2004	1962	1088	2053.04	2106.55	2216.55	2121.24	2010.8	2006.66	1935.45	2274.86	2123.22
Cd320	ENSMUSG00000002308	MGI:1860083	CD320 antigen	ENSMUSG00000002308	71.2777	61.9584	44.4349	89.4316	64.1859	45.1679	40.2287	49.5179	52.668	63.9676	44.7495	63.0779	46.51	41.4679	25.9016	36.1815	35.2632	69.121	2997.27	1054.26	1494.03	817.918	2021.02	826.364	1861.02	1616.77	2294.18	1457.09	1932.78	1820.24	1976.12	960.45	1155.87	729.756	1367.04	1097.46	1062.33	1091.78	991.977	1009.46	1045.53	1023.42	1095.81	1016.31	1076.61
Ipo4	ENSMUSG00000002319	MGI:1923001	importin 4	ENSMUSG00000002319	20.5462	60.8884	22.2006	31.2175	23.8172	54.8219	21.8555	47.2493	27.7496	55.4332	21.0912	80.3063	33.6171	75.159	34.8217	72.1177	36.4652	86.0174	2097.18	2844.01	1429.46	992.151	1394.1	2585.94	2351.76	4426.92	2258.09	3280.82	1990.78	6282.52	2518.08	3459.16	2717.86	3682.44	3318.51	4398.05	2578.64	2997.01	1899.65	3507.93	1943.61	2638.63	2548.88	2916.41	2011.23
Tm9sf1	ENSMUSG00000002320	MGI:1921390	transmembrane 9 superfamily member 1	ENSMUSG00000002320	45.4083	161.727	48.2965	130.476	61.7838	146.541	40.2813	98.7461	57.0885	106.49	34.8776	158.163	42.8106	177.32	53.095	107.981	64.2622	157.748	3025.45	2455.92	2114.84	897.435	2023.65	1996.75	3235.48	4567.35	4402.26	2413.59	2897.06	5698.32	2982.01	3521.18	3337.59	2235.45	3563.43	2810.62	1683.22	974.368	1291.9	759.177	1087.59	762.214	1902.63	1439.75	1905.92
Rec8	ENSMUSG00000002324	MGI:1929645	REC8 meiotic recombination protein	ENSMUSG00000002324	0.367452	1.67446	2.46424	4.40792	2.94575	0.433093	0.898698	2.86646	0.79924	1.87451	1.1226	3.36119	2.19666	6.77296	0.650363	5.15444	1.78037	0.186098	28	50	84	77	132.009	15	73	178	62	26	45	192	174	204	54	103	68	6	1925.06	1915.96	1005.69	1928.1	1488.04	1937.42	1924.1	1932.93	1917.32
Irf9	ENSMUSG00000002325	MGI:107587	interferon regulatory factor 9	ENSMUSG00000002325	5.15635	7.37214	6.10067	9.02481	7.64853	2.13727	6.70282	19.3003	6.78762	15.2543	2.39163	6.92935	10.8236	6.58091	10.2526	53.0757	26.5281	37.4344	402.489	257.762	429.698	194.088	503.671	112.518	617.727	1342.07	606.996	679.348	216.634	510.998	950.993	336.946	882.743	1575.23	2013.03	1289.62	1971.96	2243.44	2078.03	2373.73	2186.63	2944.94	2183.03	2164.49	2210.28
Gmpr2	ENSMUSG00000002326	MGI:1917903	guanosine monophosphate reductase 2	ENSMUSG00000002326	15.816	19.924	14.2987	10.8355	12.7412	3.57241	13.7299	9.49094	16.2	20.5671	15.1725	14.8376	12.5769	11.6992	13.5651	15.2251	14.8715	9.69698	1085.61	535.628	837.544	170.53	663.462	111.531	1004.55	531.126	1131.5	727.822	1093.85	763.901	897.383	389.726	1014.56	442.267	982.473	281.437	1734.06	1724.96	1728.14	1737.1	1729.06	1746.42	1733.1	1741.93	1726.32
Mdp1	ENSMUSG00000002329	MGI:1915131	magnesium-dependent phosphatase 1	ENSMUSG00000002329	28.7504	33.7449	16.4014	19.031	18.0136	20.6609	23.3499	24.789	33.5598	30.2266	34.1981	35.316	21.2048	26.1043	24.1136	39.7261	34.9115	17.0291	1677.54	770.447	816.17	254.682	796.959	549.006	1452.11	1180.17	1990.99	910.539	2093.21	1547.16	1286.13	739.172	1533.08	980.702	1963.54	419.64	1474.06	1464.96	1468.14	1477.1	1469.06	1486.42	1473.1	1481.93	1466.32
Dhrs1	ENSMUSG00000002332	MGI:1196314	dehydrogenase/reductase (SDR family) member 1	ENSMUSG00000002332	45.7908	49.6408	34.5435	35.4731	32.4226	36.1091	66.5668	78.3358	63.7045	60.6503	34.7033	33.1467	53.965	53.686	52.1378	48.4644	65.3942	52.1125	1737	673	1096	286	870.107	601	2346.27	2286.02	2241.5	1162	1212	953	2027.06	832	1809	676	1967	811	958.316	869.894	936.074	889.896	891.106	931.048	834.912	908.369	869.656
Ncan	ENSMUSG00000002341	MGI:104694	neurocan	ENSMUSG00000002341	0.035747	1.89703	0.079626	1.57611	0.527013	0.353992	0.435524	0.4062	0.638136	0.797944	0.271948	1.11316	0.100532	2.29613	0.145006	2.56894	0.837023	1.26324	9.815	204.798	18.704	99.087	110.006	43.971	127.51	90.616	178.88	112.277	78.836	228.253	28.693	306.007	43.382	298.828	219.766	147.38	6936.06	6926.96	6930.14	6939.1	6931.06	6948.42	6935.1	6943.93	6928.31
Tmem161a	ENSMUSG00000002342	MGI:2384577	transmembrane protein 161A	ENSMUSG00000002342	44.6076	53.4651	36.1047	25.1139	43.5603	75.1954	38.202	51.1212	57.4928	88.954	43.5234	51.9775	44.1935	67.3758	39.7727	89.2907	49.5856	57.9175	2754	1387	1617	352	1724	2200	2524	2684	3775.28	2790.08	2845	2397.2	2839.12	2172.14	2783	2322	2983.21	1534	1559.7	1664.54	1321.33	1547.04	1314.17	1636.61	1565.03	1634.27	1622.99
Armc6	ENSMUSG00000002343	MGI:1924063	armadillo repeat containing 6	ENSMUSG00000002343	20.1446	41.1222	16.5838	23.7047	24.6976	18.0085	17.7411	30.5008	27.9645	17.7229	21.2349	33.5185	20.497	45.4512	20.1567	20.786	18.9679	55.8111	983.291	836.42	605.593	307.118	780.792	617.976	1091.32	1727.25	1335.4	599.167	1008	1392.19	965.435	1211.84	1154.59	632.586	822.88	1229.56	1233.14	1305.09	1077.36	1430.02	1049.75	1919.59	1457.1	1762.73	1180.28
Borcs8	ENSMUSG00000002345	MGI:1919618	BLOC-1 related complex subunit 8	ENSMUSG00000002345	43.3005	46.9963	43.0297	42.9442	42.7057	53.5065	53.053	51.1087	53.4106	24.2007	60.2443	31.6831	51.2916	26.1552	59.9731	33.0263	39.9452	28.8989	823.882	350	693	191	593	481	1068.34	871.999	995.001	246.388	1171.99	443.001	1071.83	257.187	1203	271	712.999	254.999	480.683	477.853	475.15	490.909	461.078	502.867	477.001	531.085	460.441
Slc25a42	ENSMUSG00000002346	MGI:1920345	solute carrier family 25, member 42	ENSMUSG00000002346	4.10235	17.6333	13.1868	21.1578	9.46558	28.8011	9.34739	13.8109	7.81078	14.42	8.72715	17.417	9.15802	22.4187	13.0034	23.3681	9.67541	16.6144	426.573	748.481	1071.59	552.78	796.928	1449.89	1070.61	1145.13	873.179	814.615	895.928	1450.52	1000.17	1225.24	1477.39	1142.87	928.81	773.28	2626.92	2723.57	2397.49	2883.73	2795.61	2816.05	2713.06	2580.91	2763.04
Snx9	ENSMUSG00000002365	MGI:1913866	sorting nexin 9	ENSMUSG00000002365	7.69257	45.464	9.81385	29.2709	8.86428	23.5524	8.90855	27.4998	10.5778	28.2344	10.3802	35.3661	10.0151	65.164	9.00346	38.7794	11.1145	39.2699	935.436	2170.29	1019.92	815.499	818.768	1298.66	1155	2721	1311.44	1764	1329.85	3217.71	1266	3846.13	1193	1997	1296	2025	3072.06	3062.96	3066.14	3075.1	3067.06	3084.42	3071.1	3079.93	3064.32
Ranbp3	ENSMUSG00000002372	MGI:1919060	RAN binding protein 3	ENSMUSG00000002372	24.926	53.4161	28.3048	67.1005	26.3155	43.5456	28.8106	63.3668	33.874	61.6492	30.4896	61.3384	29.5004	63.7183	16.8443	57.5806	29.0193	45.7308	2085.85	1752.37	2022.52	1287.05	1671.46	1655.31	2570.12	4319.67	2886.76	2655.93	2683.22	3846.04	2566.19	2587.85	1535.91	2039.73	2333.67	1620.03	2114.06	2104.96	2108.14	2117.1	2109.06	2126.42	2113.1	2121.93	2106.32
Ndufa11	ENSMUSG00000002379	MGI:1917125	NADH:ubiquinone oxidoreductase subunit A11	ENSMUSG00000002379	242.375	109.593	197.935	106.171	233.233	164.128	230.668	236.383	237.736	138.072	205.59	170.836	256.571	131.096	297.464	141.118	201.698	77.1898	2815.5	492.439	1933.71	287.707	2020.05	896.417	2843.16	2311.99	2757.13	857.592	2439.86	1533.75	3092.36	747.774	3765.55	693.405	2344.98	371.405	293.465	288.309	288.227	299.101	287.591	305.521	291.967	304.447	286.643
Bmp8b	ENSMUSG00000002384	MGI:107335	bone morphogenetic protein 8b	ENSMUSG00000002384	0.187447	0.69562	0.070264	0.72348	0.211895	0.902682	0.142885	0.200972	1.01758	1.45495	0.297262	0.572793	0.890394	3.77896	1.78141	1.17813	0.145086	3.30797	19.893	28.967	6.371	17.594	17.077	43.464	16.167	17.361	110.063	46.227	33.217	45.503	87.17	192.713	165.729	52.941	13.271	138.572	2681.06	2671.96	2675.14	2684.1	2676.06	2693.42	2680.1	2688.93	2673.32
Nr2f6	ENSMUSG00000002393	MGI:1352453	nuclear receptor subfamily 2, group F, member 6	ENSMUSG00000002393	63.7032	124.943	53.3738	160.146	31.4593	161.907	66.0282	151.841	55.347	173.077	74.8646	167.393	37.8222	149.123	17.4154	88.2368	39.2244	110.609	4635.61	3552.62	3270.29	2835.53	1657.1	5476.23	4864.66	8840.01	3963.07	6290.6	5566.47	9024.37	2493.99	4821.01	1452.71	2732.47	2671.27	3348.65	1838.37	1824.44	1807.69	1954.3	1749.06	1892.04	1745.19	1812.2	1769.77
Use1	ENSMUSG00000002395	MGI:1914273	unconventional SNARE in the ER 1 homolog (S. cerevisiae)	ENSMUSG00000002395	106.509	64.8007	57.0462	73.8815	89.1421	91.3501	86.8856	105.538	94.76	81.286	91.7174	62.0834	84.0593	76.9167	91.0144	81.0825	77.6501	51.0845	2503	568	1164	375.001	1529	952	2137	2095	2278.92	1031	2241	1051	2048	830	2301	784	1827.68	500	593.692	562.418	601.994	560.231	569.548	582.965	582.607	617.901	594.407
Ocel1	ENSMUSG00000002396	MGI:1924340	occludin/ELL domain containing 1	ENSMUSG00000002396	10.6631	6.69936	7.21281	11.5587	11.5989	7.67129	11.859	13.0987	11.2254	11.7346	11.9887	16.3472	12.2328	17.5067	15.2254	6.31094	13.9127	10.445	851.512	283.38	845.709	230.468	661.709	302.772	1157.51	1217.99	973.173	707.508	1223.38	997.039	1107.01	980.99	938.06	299.526	861.73	559.922	2017.42	2714.11	3459.25	2200.77	1894.32	2207.81	2312.04	2894.38	2142.74
Dyrk1b	ENSMUSG00000002409	MGI:1330302	dual-specificity tyrosine-(Y)-phosphorylation regulated kinase 1b	ENSMUSG00000002409	13.8748	17.1562	9.38347	15.9368	10.3109	22.6092	9.34205	15.8105	8.9188	7.55494	8.65854	12.35	6.38908	4.3682	3.24105	20.2718	7.96428	0.824972	1170.07	561	646	305	672	879	831.999	1123	754	325	770	805.001	549.021	190	318.036	731	665	25	2130.46	2098.13	2031.12	2112.37	2164.11	2174.79	2109.6	2210.93	2089.51
Braf	ENSMUSG00000002413	MGI:88190	Braf transforming gene	ENSMUSG00000002413	1.5061	6.48503	4.48193	12.7348	4.45731	9.77272	2.07546	5.48569	2.70264	4.51682	1.57568	9.45241	3.08686	11.7178	1.76206	3.35036	4.05913	3.26879	299	506.008	704.066	438.037	552.246	915.069	542.932	974.152	564.606	500.002	469.579	1300.54	741.858	1356	514.177	211.401	677.021	401.64	5015.4	5006.52	4634.63	3796.58	4114.01	5237.84	6196.55	5527.62	5163.39
Ndufb2	ENSMUSG00000002416	MGI:1915448	NADH:ubiquinone oxidoreductase subunit B2	ENSMUSG00000002416	346.029	411.321	471.713	747.492	513.196	627.747	357.419	367.664	350.995	630.172	339.783	357.777	398.035	231.254	403.549	413.484	426.444	701.379	3761.3	3887.68	7451.64	5149.25	7434.22	8191.59	4558.23	5251.8	3785.26	8684.87	4218.84	6276.32	4502.56	1531.88	6575.76	3305.69	6105.49	9688.43	274.607	606.457	466.059	760.342	481.013	729.958	302.091	444.63	266.547
Hltf	ENSMUSG00000002428	MGI:1196437	helicase-like transcription factor	ENSMUSG00000002428	5.86344	21.9301	8.34977	19.3003	7.45064	21.2608	5.1414	18.2715	3.98523	12.88	5.62127	20.8395	4.79782	15.2089	6.27169	13.3533	5.86557	14.3962	636.254	927.96	772.884	480.302	547.222	822.968	614.761	1767.88	481.138	728.233	627.77	1727.26	559.242	758.068	744.836	595.905	442.876	672.901	2741.35	2715.06	2730.9	2746.77	2438.8	2165.29	2832.33	3011.76	2983.98
Prpf6	ENSMUSG00000002455	MGI:1922946	pre-mRNA splicing factor 6	ENSMUSG00000002455	10.7823	58.7332	14.9745	62.6773	9.10871	51.221	11.2984	31.539	18.4529	49.5351	13.217	54.9585	10.086	55.308	8.12896	40.5984	25.7753	59.9442	1072	2549	1405	1588.91	732.02	2540	1305.04	2840	2081	2817	1540	4533.84	1160	2950.68	980	1902	2735.82	2783.93	2511.72	2784.69	2768.16	2798.1	2668.53	2773.96	2736.07	2802.93	2787.32
Rgs19	ENSMUSG00000002458	MGI:1915153	regulator of G-protein signaling 19	ENSMUSG00000002458	55.7565	44.0943	50.7485	50.5372	45.8701	84.7707	54.9341	61.5308	55.1964	44.5598	59.5833	37.8135	60.5747	47.7457	53.8586	64.7186	55.4759	45.7287	2309	591.339	1571	433	1345.49	1270	2151	1979.08	2222	929	2480.01	1184	2099.06	996	2252	875.001	1799.36	747.001	1046.2	860.487	913.313	945.69	973.997	838.054	927.508	1001.18	994.975
Rgs20	ENSMUSG00000002459	MGI:1929866	regulator of G-protein signaling 20	ENSMUSG00000002459	0.31748	10.8929	1.44954	3.39564	1.59639	3.62429	0.188014	2.76566	0.597096	2.06018	0.362159	5.35466	0.495927	5.27732	0.798146	4.19518	0.747412	8.06772	19.09	149.808	74.343	46.827	72.596	99.029	12.05	112.705	13.276	63.937	18.733	163.97	30.998	153.996	52.293	66.076	43.307	139.013	1519.06	882.438	1513.14	1522.1	1510.01	1528.45	1518.1	1268.49	549.521
Abhd3	ENSMUSG00000002475	MGI:2147183	abhydrolase domain containing 3	ENSMUSG00000002475	6.80093	10.9897	5.71463	8.64819	8.63665	7.04918	12.0067	15.5095	13.961	2.6953	7.78289	12.0398	8.47569	12.9261	12.1213	18.3004	12.8353	17.0872	458.47	261.724	328.729	129.685	419.826	152.657	839	852.485	909.28	93.689	551	555.67	593.942	422.894	890.37	522.084	832.922	486.998	1703.06	1528.09	1697.14	1655.15	1614.1	1211.41	1655.22	1710.93	1609.75
Snrpd1	ENSMUSG00000002477	MGI:98344	small nuclear ribonucleoprotein D1	ENSMUSG00000002477	262.764	126.003	196.681	137.781	249.656	296.851	220.116	218.082	233.304	97.533	248.712	114.309	204.324	148.014	260.556	168.296	232.078	114.066	6233.24	1159.18	3955.68	751.993	4467.96	3245.87	5559.8	4254.8	5583.43	1210.64	6114.52	2055.93	5037.58	1703.62	6734.06	1684.77	5384.28	1129.89	599.287	590.284	593.368	602.415	594.255	611.655	598.311	607.297	591.504
Tchp	ENSMUSG00000002486	MGI:1925082	trichoplein, keratin filament binding	ENSMUSG00000002486	9.84113	26.3112	21.9955	38.997	15.3404	26.9761	8.54388	17.0192	6.39604	30.735	8.88152	34.2965	7.63558	24.5709	5.56337	21.5272	14.1965	25.1793	615.646	312.353	705.911	218.421	467.507	224.384	576.581	916.079	386.409	632.682	585.776	1120.51	435.221	368.647	229.717	440.537	851.342	393.951	1580.42	761.718	946.853	618.209	1011.95	465.294	1598.55	1675.46	1493.19
Tiam1	ENSMUSG00000002489	MGI:103306	T cell lymphoma invasion and metastasis 1	ENSMUSG00000002489	1.89797	12.8245	1.96697	12.8958	3.27169	1.08788	0.835114	7.54689	2.07512	3.61977	0.331653	9.14762	2.29297	4.88972	3.60337	23.7116	3.27777	7.98126	150	329.058	204	289	286.999	77	130.999	539.981	278.064	295	75.048	816.001	233	491	101.001	721.192	437	335	1996.58	1646.34	3059.84	2473.55	2912.83	3959.36	3715.74	2227.17	3311.92
Tsc2	ENSMUSG00000002496	MGI:102548	TSC complex subunit 2	ENSMUSG00000002496	0	0	3.48061	0	2.15754	6.2304	0	3.96688	0	0	0	0	0.764805	0	1.29653	0	2.53647	0	0	0	678.724	0	373.877	642.813	0	734.94	0	0	0	0	181.242	0	322.064	0	553.201	0	5762.49	5762.49	5753.14	5762.49	5754.06	5771.42	5762.49	5766.93	5762.49
Rpl3l	ENSMUSG00000002500	MGI:1913461	ribosomal protein L3-like	ENSMUSG00000002500	0.498571	0.083879	3.12813	5.04814	3.29151	0.930266	4.39718	7.3392	4.1925	2.62287	1.3847	3.12871	9.73407	3.22899	3.67711	4.28258	9.17155	8.10728	16	1	80	44	90	10	207	265	188	60	64	104	447	48	177	80	360	123	810.738	764.956	754.522	962.041	907.931	601.322	1115.1	1123.93	1108.32
Slc9a3r2	ENSMUSG00000002504	MGI:1890662	solute carrier family 9 (sodium/hydrogen exchanger), member 3 regulator 2	ENSMUSG00000002504	28.5424	33.7428	23.0465	55.8865	13.5789	68.7574	22.6592	67.6343	31.8893	63.763	16.2427	54.8709	21.9879	29.1508	15.8947	51.2845	33.4578	36.5317	2084.01	978.832	1306.82	951.952	765.559	2322.39	1794.66	4095.63	2411.84	2441.04	1268.26	3056.62	1672.51	1051.17	1286.83	1612.78	2391.08	1148.28	1844.57	1861.3	1672.93	1880.1	1872.06	1889.42	1876.1	1884.93	1869.32
Puf60	ENSMUSG00000002524	MGI:1915209	poly-U binding splicing factor 60	ENSMUSG00000002524	199.983	346.547	145.759	300.991	163.028	242.259	212.331	311.261	219.24	335.348	171.028	422.808	183.487	250.315	143.218	305.172	191.621	350.556	12489.4	8486.46	7765.6	4305.37	7719.08	6909.35	14158.1	15935.3	13957.8	10828.7	11246.6	19852.4	11945.2	7596.85	9750.89	8086.98	11603	9293.35	1577.74	1571.28	1571.83	1578.81	1572.2	1595.41	1579.47	1593.59	1573.53
Golga2	ENSMUSG00000002546	MGI:2139395	golgi autoantigen, golgin subfamily a, 2	ENSMUSG00000002546	4.2994	17.1846	2.69378	23.6643	8.08898	11.7081	6.21719	11.8323	6.42827	14.2467	3.55405	20.891	6.18773	24.0999	4.79594	15.3477	10.7533	26.6337	614.886	844.89	353	736.442	380.577	374	900.008	1379	876.001	1147.98	537.445	1774.81	886.999	1687	626.809	968.756	1087.05	1470.56	3613.04	3154.65	3866.15	3434.92	1562.26	1786.9	3429.03	3627.74	3368.13
Uck1	ENSMUSG00000002550	MGI:98904	uridine-cytidine kinase 1	ENSMUSG00000002550	34.5728	43.4004	23.5905	40.4638	31.0666	59.081	36.546	70.8738	36.114	67.527	30.0951	48.6804	19.7292	59.2189	31.436	72.6937	38.2176	37.327	1871	952.471	1083.91	597	967.041	1620.8	2088	2825.45	1977	1625	1707.21	1892.55	1212.52	1361	1882.57	1448.94	2023.36	940	1367.18	1408.15	1355.58	1628.47	1033.61	1534.6	1353.35	1240.92	1353.04
Scin	ENSMUSG00000002565	MGI:1306794	scinderin	ENSMUSG00000002565	0.647796	7.68074	1.63904	8.03837	2.56284	6.88358	0.257211	1.55974	0.897015	4.97169	0.062879	5.68373	0.343335	8.78068	1.4287	3.55034	2.83405	5.26259	70.158	317.944	132.729	174.648	196.723	296.246	29.699	120.407	96.184	252.703	6.273	426.893	33.836	404.613	156.385	142.505	294.493	211.345	2736.06	2656.06	2389.14	2398.1	2548.82	2407.42	2735.1	2402.93	2650.19
Ikzf4	ENSMUSG00000002578	MGI:1343139	IKAROS family zinc finger 4	ENSMUSG00000002578	0.5826	1.35752	0.553937	0	0	0	0.487299	0	0.547391	1.31341	0.450139	1.30714	0.84018	5.86605	1.38467	0.435477	1.62692	2.70565	112.794	103.288	91.721	0	0	0	100.599	0	108.152	130.428	91.952	189.118	169.095	551.262	292.116	35.715	301.489	222.441	4891.06	4881.96	4885.14	4890.21	4890.21	4890.21	4890.1	4890.21	4883.31
Mien1	ENSMUSG00000002580	MGI:1913678	migration and invasion enhancer 1	ENSMUSG00000002580	129.744	49.3354	103.644	58.9665	108.315	100.214	149.411	148.526	134.426	79.7971	134.286	69.5993	177.224	75.6591	163.39	130.477	186.043	76.4909	2511	369.368	1697	263	1578	898	3077.28	2373	2616.92	812	2682	1025.12	3564.04	710.936	3444.99	1065	3540.18	616.012	488.931	480.386	483.065	492.291	483.751	501.259	487.869	497.323	481.156
Pon1	ENSMUSG00000002588	MGI:103295	paraoxonase 1	ENSMUSG00000002588	0.04029	2.62919	1.13017	2.74042	0.627211	0.132512	0.075612	0.246665	0.128542	0.228161	0	1.11525	0.251939	1.03783	1.10892	0.666807	0.330116	0.96739	2	52	49	19	12	3	4	10	5	6	0	36	13	25	52	14	7	18	1254.06	1269.03	1279.14	765.259	635.292	1266.42	1253.1	1261.93	961.396
Axl	ENSMUSG00000002602	MGI:1347244	AXL receptor tyrosine kinase	ENSMUSG00000002602	59.5359	210.877	57.0391	202.351	56.828	86.2945	70.8187	120.824	116.811	246.142	70.5631	307.083	52.2393	233.113	48.9033	236.242	82.7607	278.897	8187.36	11799.2	6116.82	6114	5723	6005	10398.2	14117.2	16490.1	18196.4	9874.02	32316.1	7385.19	15211.6	7258	13932.2	10837.7	17153.7	3474.18	3590.16	3163.88	3334.98	3344	3892.64	3478.01	3636.97	3489.15
Tgfb1	ENSMUSG00000002603	MGI:98725	transforming growth factor, beta 1	ENSMUSG00000002603	3.16438	8.71464	2.22082	5.86645	5.16336	14.6452	6.88863	10.209	7.28954	9.64805	6.92081	8.96934	4.4273	10.6599	1.74245	4.6103	3.01623	5.36001	240	259	138	102	297.168	504.873	556.937	631	562.822	313.998	516.64	509.97	349.052	392.384	144	148	220	172	1916.06	1906.96	1833.29	1919.1	1911.06	1928.42	1915.1	1923.93	1908.32
Ccdc97	ENSMUSG00000002608	MGI:1196455	coiled-coil domain containing 97	ENSMUSG00000002608	21.993	35.8845	16.4366	15.2728	20.8775	44.2261	24.841	35.3472	21.015	17.6162	18.7951	34.3557	23.9011	37.0654	27.8212	22.5803	28.9375	18.3129	1916.6	1222	1289	306	1309	2064	2437	2669	1915.23	942	1576	2295.02	2233.15	1324	2566	841	2472	739	2201.58	2185.01	2313.7	2211.44	2081.93	2610.63	2323.84	2350.37	2252.53
Zfp40	ENSMUSG00000002617	MGI:99185	zinc finger protein 40	ENSMUSG00000002617	3.77461	8.11719	3.51495	9.11412	3.20747	0.087034	4.90857	7.73237	4.07739	5.38887	3.02234	9.42465	4.40905	10.5677	5.31226	8.48645	10.6457	10.8999	289.071	171.008	370.083	75	172.001	6	462.699	447.452	442.726	130.189	267.095	385.007	347.638	398.068	519	392	663.001	325	1934.72	1351.76	3106.32	908.278	1780.63	3856.42	2232.87	1801.26	2683.68
Akap8l	ENSMUSG00000002625	MGI:1860606	A kinase (PRKA) anchor protein 8-like	ENSMUSG00000002625	7.99281	7.0938	14.3816	18.3785	0	16.7547	9.67579	19.4851	12.8273	19.0833	11.6476	23.7897	12.5192	7.38221	11.9055	40.5176	17.4454	13.5889	583.112	202.758	895.533	307.392	0	555.731	752.456	1158.65	952.504	717.428	892.884	1301.34	949.417	261.379	946.408	1251.08	1224.35	419.347	1843.06	1833.96	1837.14	1846.1	1843.71	1855.42	1842.1	1850.93	1835.32
Shh	ENSMUSG00000002633	MGI:98297	sonic hedgehog	ENSMUSG00000002633	0.283081	0.298557	0.445607	1.06495	0.514198	0.043023	0.201432	1.15112	0.134102	1.38578	0.43579	0.378122	0.375611	0.060322	0.367291	1.49851	0.294949	1.93497	29	12	39	25	40	2	22	96	14	73	47	29	40	2.999	41	65	29	84	2588.06	2578.96	2582.14	2591.1	2583.06	2600.42	2587.1	2595.93	2580.32
Pdcd2l	ENSMUSG00000002635	MGI:1915329	programmed cell death 2-like	ENSMUSG00000002635	44.1418	39.6415	36.9113	38.6017	39.0736	29.8304	36.4058	44.9423	39.0833	37.8015	33.9627	41.841	38.2194	57.02	30.753	23.199	42.8275	24.8336	1766.32	617.745	1249.7	356.565	1213.29	559.09	1561.11	1494.52	1605.88	803.51	1388.55	1244.83	1590.7	1076.31	1327.47	394.813	1669.26	428.701	1010.89	999.885	998.88	1019.54	1031.06	1048.42	1015.74	1035.11	1015.55
Gtf2f1	ENSMUSG00000002658	MGI:1923848	general transcription factor IIF, polypeptide 1	ENSMUSG00000002658	28.7031	56.8148	22.0642	43.7393	21.5035	24.8039	43.8029	65.2516	50.12	58.6245	28.3621	53.4883	33.6032	47.7353	18.716	38.0865	43.5666	58.3433	1656.6	1283	1086	579	941	652	2694.47	3073	2941	1747	1717	2318	2016	1337	1177	930	2424	1422	1458.06	1448.96	1452.14	1461.1	1453.06	1470.42	1457.1	1465.93	1450.32
Clpp	ENSMUSG00000002660	MGI:1858213	caseinolytic mitochondrial matrix peptidase proteolytic subunit	ENSMUSG00000002660	121.732	117.904	74.2687	92.8163	100.554	80.6573	102.322	131.343	117.469	118.322	104.217	104.597	101.796	55.8982	90.4488	118.269	75.0122	87.19	3489	1313.79	1807.81	611.438	2177.58	1061.88	3123.61	3088.53	3404.51	1767.68	3106.46	2266.49	3032.64	777.256	2824.53	1431.52	2093.95	1046.88	724.073	714.968	718.146	727.111	719.085	736.451	723.116	731.96	716.324
Alkbh7	ENSMUSG00000002661	MGI:1913650	alkB homolog 7	ENSMUSG00000002661	26.3908	37.8731	44.4136	19.6325	38.2766	30.5514	51.5692	64.548	53.0248	36.1612	37.9351	64.7057	52.7109	64.4832	32.0779	47.5003	50.9176	60.0121	645.373	315	835	114	699.996	363	1269	1287	1278.94	488	964.999	1249	1352	656	792	515.828	1158	549	617.797	533.667	554.673	640.915	607.249	664.645	582.894	620.638	596.145
Dennd1c	ENSMUSG00000002668	MGI:1918035	DENN/MADD domain containing 1C	ENSMUSG00000002668	0.234206	0.712181	0.832898	0	0.71363	0	0.368641	0	0	0	0.36798	0.538484	0.350925	0	0	0	0.938262	0.755032	20.971	25.007	63.693	0	48.508	0	35.189	0	0	0	34.664	36.117	32.664	0	0	0	80.698	28.63	2262.06	2252.96	2256.14	2260.07	2257.06	2260.07	2261.1	2260.07	2260.07
Med6	ENSMUSG00000002679	MGI:1917042	mediator complex subunit 6	ENSMUSG00000002679	70.4625	62.2919	73.8635	39.309	71.4157	101.132	61.064	93.742	55.2846	23.0749	67.3506	58.1028	74.342	73.3728	61.6893	76.8663	72.9355	57.5861	2071.67	679.999	1840	260	1534	1380	1906.71	2286.61	1658	356	2057	1279	2284.9	988.999	1950	931	2115	699.001	742.762	700.434	734.944	730.051	713.242	763.313	739.638	759.277	741.239
Prkd1	ENSMUSG00000002688	MGI:99879	protein kinase D1	ENSMUSG00000002688	3.89286	21.5904	4.9547	7.40796	5.32997	0.541913	3.90242	9.04011	5.10916	7.11633	2.71193	15.6237	4.73215	11.426	6.26115	14.1831	5.52161	13.002	523	1139	569	228	544	33	559	988	700	491	384	1570	660.89	745.084	916.593	807	711	741	3394.06	3384.96	3388.14	3397.1	3389.06	3406.42	3393.1	3401.93	3386.32
Lcp2	ENSMUSG00000002699	MGI:1321402	lymphocyte cytosolic protein 2	ENSMUSG00000002699	0.347037	1.04537	1.40101	0.896712	0.486945	0.704778	0.403628	1.20142	0.167401	1.08365	0.099642	1.07228	0.513603	1.0616	0.511811	0.623021	0.800947	2.39904	36.564	55.002	123.961	27.526	49.568	42.804	57.664	87.684	22.874	73.376	14.071	89.163	61.074	69.043	74.727	35.355	99.762	136.361	2661.74	3375.96	2610.42	3388.1	3380.06	3397.42	3384.1	2271.8	3377.32
Cse1l	ENSMUSG00000002718	MGI:1339951	chromosome segregation 1-like (S. cerevisiae)	ENSMUSG00000002718	35.7756	109.025	40.3031	106.7	36.7907	70.3082	21.8806	50.1783	23.8378	82.194	21.7952	103.565	18.9499	42.6282	17.2366	65.5847	20.9706	62.64	3710.87	4725.48	3178.47	2616.18	2621.88	3356.66	2809.91	5008.65	3142.26	4723.07	2720.89	8086.19	2209.88	1703.44	1988.11	3246.03	2131.92	2990.38	2620.45	2781.07	2326.73	2706.3	2366.35	2670.64	3041.95	3107.04	3258.03
Naa20	ENSMUSG00000002728	MGI:1915127	N(alpha)-acetyltransferase 20, NatB catalytic subunit	ENSMUSG00000002728	130.805	77.5273	121.287	94.954	83.3995	141.22	112.694	118.82	103.548	80.4874	129.249	88.9371	159.409	90.7106	133.649	122.147	117.652	75.5739	4360.56	1066.07	3407.82	751.856	2079.33	1966.17	4056.74	3353.92	3500.77	1410.01	4410.23	2326.28	5737.96	1437.38	4937.26	1648.15	3778.22	1089.85	842.181	882.308	828.953	873.964	827.875	778.822	852.701	878.631	835.601
Prkra	ENSMUSG00000002731	MGI:1344375	protein kinase, interferon inducible double stranded RNA dependent activator	ENSMUSG00000002731	49.5181	32.4585	48.936	80.3978	39.8475	38.8318	51.6311	54.036	63.9216	47.088	57.2792	48.0548	50.181	58.0852	55.2043	33.8915	45.8015	36.2622	2601	678.653	2154	861	1613	942	2909.23	2366	3426.24	1259	3165.07	1889	2797.89	1430	3191.03	769	2341	783	1326.98	1341.56	1298.62	1182.04	1344.12	1356.99	1334.71	1362.93	1324.8
Fkbp7	ENSMUSG00000002732	MGI:1336879	FK506 binding protein 7	ENSMUSG00000002732	70.1659	59.5426	96.0293	54.3534	55.8547	95.1831	96.4507	66.67	117.536	68.0091	98.5341	77.4037	116.756	79.8786	122.201	76.4756	112.291	69.8869	1601.01	518	1893	235	991	1021	2422.54	1305	2800.38	832	2400.83	1288.01	2817.24	869.001	3121.56	750	2547.98	680	576.44	558.203	581.585	477.214	589.141	600.04	594.957	609.287	588.878
Plekha3	ENSMUSG00000002733	MGI:1932515	pleckstrin homology domain-containing, family A (phosphoinositide binding specific) member 3	ENSMUSG00000002733	64.5862	45.0055	90.1022	38.1199	58.0204	64.5288	59.5663	72.0153	53.431	45.5866	86.3823	38.5354	105.006	115.949	87.2059	90.8051	178.403	44.8385	2905.8	819.12	2558.63	528.121	2037.24	1456.74	3608.19	3216.93	3458.7	1400.44	4488.18	1797.32	4211.99	2239	3838.79	1674.93	5284.14	750.73	1136.61	1167.81	837.796	1529.16	1165.91	1262.82	1434.85	1390.46	1599.92
Ykt6	ENSMUSG00000002741	MGI:1927550	YKT6 v-SNARE homolog (S. cerevisiae)	ENSMUSG00000002741	33.8069	43.1343	24.7677	41.776	37.9899	52.6533	47.7926	47.7663	48.6535	43.8676	43.7285	51.4931	36.398	41.1249	25.626	28.1101	24.329	35.55	3041.3	1528	1907	822	2553.99	2148	4536.02	3514	4372.78	2039.08	4108	3443.32	3406.16	1656	2506.65	1075	2103	1360	2272.7	2272.96	2271.6	2171.78	2232.32	2282.04	2248.19	2289.93	2221.38
Baz1b	ENSMUSG00000002748	MGI:1353499	bromodomain adjacent to zinc finger domain, 1B	ENSMUSG00000002748	4.81494	41.1461	11.8092	39.1646	7.7464	26.1697	5.23203	19.8568	6.73846	21.7528	4.67352	34.3589	5.80959	52.9941	8.9458	22.7969	8.89565	22.1004	971.989	3484.86	2144.55	1713.53	1278.12	1689.21	1148.7	3923.98	1494.07	2661.75	1202.62	6126.71	1326.63	5718.75	1706.22	1799.39	1769.65	1959.09	5099.85	5434.35	5357.75	4829.15	5478.69	3610.75	5200.64	6151.22	5480.09
Pex6	ENSMUSG00000002763	MGI:2385054	peroxisomal biogenesis factor 6	ENSMUSG00000002763	13.8152	49.3679	17.4407	40.3007	9.093	49.1195	12.9978	41.7137	18.7332	41.1938	16.6909	46.2561	8.64553	33.0521	13.3542	42.3777	15.1087	45.9053	1619	2153	1747.47	1077	783	2650.67	1598.01	3970	2240.47	2482.83	2069	3948.01	1062	1790	1675.76	2105	1721	2066	2960.59	2798.27	2956.05	2949.68	2859.3	3018.67	2912.24	2962.47	2956
Mrpl2	ENSMUSG00000002767	MGI:1351622	mitochondrial ribosomal protein L2	ENSMUSG00000002767	112.293	92.6195	77.9787	159.131	74.7353	104.563	72.4989	77.7269	80.9298	94.4932	90.5226	77.7382	71.9724	71.5152	77.408	74.2011	93.8267	78.4472	2618.96	880.725	1804.22	616.999	1317.02	915.828	2136.16	1889.01	2310.96	1301.99	2397.45	1642	1915.47	1008.44	1917.28	680.336	1873.51	774.999	589.203	610.137	682.623	427.961	585.157	489.946	697.945	756.494	705.77
Mea1	ENSMUSG00000002768	MGI:96957	male enhanced antigen 1	ENSMUSG00000002768	283.842	117.984	239.939	135.358	227.417	199.643	213.989	181.901	188.071	99.6125	302.048	136.121	169.613	89.8433	157.396	117.024	183.989	93.6381	6744.43	1087.25	4833.81	739.993	4076.8	2186.53	5414.04	3554.72	4508.49	1238.46	7438.38	2452.23	4188.73	1035.81	4074.67	1173.45	4275.54	929.116	600.283	591.281	594.367	603.412	595.252	612.655	599.307	608.292	592.501
Gnmt	ENSMUSG00000002769	MGI:1202304	glycine N-methyltransferase	ENSMUSG00000002769	2.34116	0.669283	5.80255	5.22268	2.28239	5.41258	7.03158	2.89859	7.22593	9.95421	7.62344	3.63726	6.31221	2.5322	3.50973	0	7.57609	1.21762	66.587	8	141	33	53	70	200.157	73	200	150.166	220.646	84.397	167	29	108.376	0	198	12	718.54	766.956	716.913	697.417	771.064	723.449	674.276	783.93	684.093
Grin2d	ENSMUSG00000002771	MGI:95823	glutamate receptor, ionotropic, NMDA2D (epsilon 4)	ENSMUSG00000002771	1.02924	1.274	0.788097	0	0.619085	0.236912	2.4884	1.4653	2.49494	2.28585	1.76864	3.68686	2.34023	0.251574	2.3444	1.97167	3.1621	2.66827	210.714	102.513	138	0	96.336	21.957	543.231	243.841	521.308	240	382.095	564	498.054	25	523	171	619.538	232	5172.06	5162.96	5166.14	5172.25	5167.06	5184.42	5171.1	5179.93	5164.31
Kdelr1	ENSMUSG00000002778	MGI:1915387	KDEL (Lys-Asp-Glu-Leu) endoplasmic reticulum protein retention receptor 1	ENSMUSG00000002778	81.7245	53.1318	73.2915	50.2261	89.9026	44.2987	101.588	53.9981	118.367	79.4032	93.6488	60.6454	89.9743	53.1093	110.563	52.821	90.0131	61.7689	4335.01	1102.12	3314.27	611.174	3614.68	1071	5742.98	2338.32	6380.56	2176.51	5206.69	2416.91	4961.06	1367.1	6390.24	1185.22	4607.03	1382.69	1340.06	1330.96	1334.14	1343.1	1335.06	1352.42	1339.1	1347.93	1332.32
Tmem143	ENSMUSG00000002781	MGI:1917459	transmembrane protein 143	ENSMUSG00000002781	0	0	0	2.11817	1.46761	2.47567	0	2.03118	0.355383	0	0.032196	1.25849	0	3.53957	1.41084	2.13689	0	3.03338	0	0	0	39.17	89.858	90.745	0	133.505	29.193	0	2.731	76.086	0	138.587	124.02	72.972	0	103.575	2037.47	2037.47	2037.47	2041.1	2033.06	2050.42	2037.47	2045.93	2030.32
Pdxk-ps	ENSMUSG00000002791	MGI:1933201	pyridoxal (pyridoxine, vitamin B6) kinase, pseudogene	ENSMUSG00000002791	0.526478	0.724521	0.874742	1.89956	0.084511	3.82775	0.104261	0.958102	0.125612	2.25767	0.079988	1.55074	0.341971	0.062072	0.226931	0.06465	1.08592	7.16353	29.132	23.419	15.016	21.281	5.289	33.563	9.164	64.359	10.547	28.357	6.935	51.991	29.311	2.484	20.389	2.257	78.07	186.984	1397.9	2073.96	506.456	1236.57	2078.06	490.485	2082.1	2090.93	2075.32
Ggct	ENSMUSG00000002797	MGI:95700	gamma-glutamyl cyclotransferase	ENSMUSG00000002797	14.2709	11.7758	13.0446	5.29833	15.1777	10.2416	17.7109	16.2336	16.2318	5.63444	22.9449	10.6308	18.735	6.06567	8.70527	0.961782	21.5027	19.6974	446.88	217.224	378.81	38.391	339.287	121.438	551.78	458.42	454.243	75.668	681.592	261.652	523.877	50.049	267.94	20.153	552.808	242.333	791.09	1183.61	856.758	799.776	742.278	663.287	737.978	879.004	691.673
Jag2	ENSMUSG00000002799	MGI:1098270	jagged 2	ENSMUSG00000002799	0.625446	3.50477	0.063492	9.35324	1.92869	0.299297	1.10575	6.18499	1.86068	14.0372	2.05384	4.88564	1.87492	4.79389	1.20329	0	1.64424	15.6629	120	264.26	10.418	410.999	281.247	26	226.219	964.673	364.316	1381.46	415.762	700.511	373.951	446.452	251.567	0	301.965	1276.09	4847.06	4837.96	4841.14	4850.1	4842.06	4859.42	4846.1	4854.93	4839.31
Btbd6	ENSMUSG00000002803	MGI:3026623	BTB (POZ) domain containing 6	ENSMUSG00000002803	6.80775	0	0	0	3.67498	0	7.94508	2.51738	4.00216	0	5.00208	10.3397	5.68789	11.2497	4.68444	13.2265	6.17157	0	462.433	0	0	0	189.372	0	575.267	139.42	276.62	0	356.852	526.836	401.626	370.861	346.722	380.218	403.524	0	1716.06	1716.35	1716.35	1716.35	1711.06	1716.35	1715.1	1723.93	1708.32
Nudt14	ENSMUSG00000002804	MGI:1913424	nudix (nucleoside diphosphate linked moiety X)-type motif 14	ENSMUSG00000002804	19.711	11.301	6.29734	5.77171	14.0299	14.0588	10.812	11.0617	14.4722	25.2784	10.0805	12.9617	2.65262	15.9805	7.02138	11.8534	4.56424	7.84621	371.458	82.358	100.369	25.075	198.954	122.741	216.801	172.195	274.21	250.643	195.92	185.987	51.94	146.246	144.148	94.202	84.634	61.504	476.09	467.601	470.229	479.531	470.874	488.375	474.981	484.551	468.302
Epdr1	ENSMUSG00000002808	MGI:2145369	ependymin related protein 1 (zebrafish)	ENSMUSG00000002808	12.6339	22.5154	5.97813	17.7416	13.6976	27.4043	14.218	30.1387	14.6523	22.9031	16.3587	20.6408	12.7336	17.4162	14.4601	26.2757	12.5739	15.642	1052.23	735.131	425.14	338.692	865.897	1036.83	1262.35	2044.85	1242.75	982.055	1432.79	1288.12	1102.43	703.994	1312.27	926.381	1006.41	551.489	2104.06	2094.96	2098.14	2107.1	2099.06	2116.42	2103.1	2111.93	2096.32
Flii	ENSMUSG00000002812	MGI:1342286	flightless I actin binding protein	ENSMUSG00000002812	12.3331	53.9734	16.9651	44.4003	21.3181	58.175	7.48968	48.2282	10.5466	78.7386	12.2477	60.2789	14.2129	32.7917	10.1047	40.5349	21.359	46.4399	913.986	1977	1329.64	1198.79	1309.22	2884.99	748.06	3425.87	1052.04	3485.9	1242.97	5015.01	1205.99	1780.97	797.467	1725.99	1890.97	2094.99	1872.21	2350.26	2312.31	2980.08	2039.26	2774.11	2365.88	2211.12	2465.47
Top3a	ENSMUSG00000002814	MGI:1197527	topoisomerase (DNA) III alpha	ENSMUSG00000002814	5.94116	15.7913	7.18874	21.9699	10.1005	9.78092	5.064	4.62906	3.92788	17.9717	4.54003	25.5246	2.0589	18.9392	6.83779	22.84	7.54262	23.3864	713.999	720.145	847	676	789	611	732	519	533	1272	644	2454	295	1250.95	925.999	1333.29	946	918	3036.08	2926.11	3476.14	3396.18	2593.82	3494.42	3424.03	3489.93	3353.88
Atg4d	ENSMUSG00000002820	MGI:2444308	autophagy related 4D, cysteine peptidase	ENSMUSG00000002820	1.16897	2.0822	1.05379	1.1275	1.30274	2.3525	0.899643	1.14644	1.26934	1.68152	0.582648	4.69117	0.813722	2.37688	1.40948	1.67579	1.42712	1.62367	263.381	184.419	203.098	58.176	223.121	239.898	216.146	209.932	291.929	194.252	138.56	789.648	190.59	259.951	346.048	159.959	307.641	155.4	5692.06	5682.96	5686.14	5695.1	5687.06	5704.42	5691.1	5699.93	5684.31
Qtrt1	ENSMUSG00000002825	MGI:1931441	queuine tRNA-ribosyltransferase catalytic subunit 1	ENSMUSG00000002825	16.7852	18.9383	14.2838	11.1308	11.2363	37.8471	11.5949	19.0486	13.1934	23.695	17.6157	22.3461	14.3875	9.59309	15.0639	8.30123	16.9132	11.7003	702.328	309.309	508.905	106.905	356.008	723.55	516.957	651.693	560.126	513.736	770.672	703.876	625.763	194.771	686.773	146.853	684.851	206.122	1057.06	1047.96	1051.14	1060.1	1052.06	1069.42	1056.1	1064.93	1049.32
Hdgfl2	ENSMUSG00000002833	MGI:1194492	HDGF like 2	ENSMUSG00000002833	4.11159	8.44228	2.45701	11.1162	3.84969	9.27118	5.06628	13.2247	3.7255	11.371	4.51252	9.07492	4.5919	9.03994	3.50322	6.85906	2.67658	9.85225	326.325	262.616	166.488	202.241	231.881	334.363	428.637	855.212	301.06	464.784	376.528	539.815	378.846	348.214	302.963	230.432	204.225	330.927	2005.06	1995.96	1999.14	2008.1	2000.06	2017.42	2004.1	2012.93	1997.32
Chaf1a	ENSMUSG00000002835	MGI:1351331	chromatin assembly factor 1, subunit A (p150)	ENSMUSG00000002835	7.01661	35.8047	9.8786	27.7452	8.0661	16.1157	7.617	24.6988	9.80319	34.4416	7.32218	34.9508	6.5515	35.0629	5.21697	15.9906	6.12081	19.2706	1465.38	2939.07	1764.62	1327.01	1280.43	1523.57	1696.27	4192.68	2089.59	3688.68	1613.76	5453.94	1422.35	3554.43	1187.23	1414.74	1223.27	1709.3	5276.06	5266.96	5270.14	5279.1	5271.06	5288.42	5275.1	5283.93	5268.31
Adprh	ENSMUSG00000002844	MGI:1098234	ADP-ribosylarginine hydrolase	ENSMUSG00000002844	56.4041	82.9649	33.306	81.8015	35.8163	78.8238	37.5593	70.7677	48.743	77.9339	32.8239	85.7374	31.3349	80.7527	27.4756	66.1031	28.0177	60.839	6043.96	3488.5	3049.32	2008.51	2914.55	3831.95	4290.84	6172.36	5323.37	4293.15	3703.6	6876.8	3490.39	4199.84	3208.08	2999.28	2880.7	2763.1	2707.06	2697.96	2701.14	2710.1	2702.06	2719.42	2706.1	2714.93	2699.32
Tmem39a	ENSMUSG00000002845	MGI:1915096	transmembrane protein 39a	ENSMUSG00000002845	102.639	85.1527	106.512	67.3559	49.8664	103.329	114.308	115.578	99.1341	87.5597	112.734	80.8446	78.3912	50.636	74.8024	104.952	78.1242	67.3515	4235.39	1503	3362	612.001	1704.44	1903	4581.99	2964	4047.21	2093	4343.87	2483	3357.14	1149	2846	2020	2911	1327	1042.48	1132.53	931.245	1002.88	1134.96	1030.22	949.504	798.26	1009.05
Timmdc1	ENSMUSG00000002846	MGI:1922139	translocase of inner mitochondrial membrane domain containing 1	ENSMUSG00000002846	43.5886	55.2209	25.094	65.1861	34.792	41.3534	38.1841	46.1181	35.7954	40.4631	30.9106	52.1854	34.1324	58.7055	12.0944	37.8661	40.8654	45.1478	2229.51	1103.1	1058.34	761.5	1314.74	977.881	2087.01	1949.18	1830.67	1069.78	1649.85	1964.17	1815.12	1449.51	645.738	833.137	2023.16	990.851	1292.18	1281.74	1244.28	1289.4	1254.78	1322.78	1294.68	1315.6	1264.04
Pla1a	ENSMUSG00000002847	MGI:1934677	phospholipase A1 member A	ENSMUSG00000002847	1.39937	1.42924	0.863097	1.02788	0.408044	2.00774	0.193469	0.036133	0.579062	0.599947	1.47268	2.29757	0.836053	0.758795	0.594815	0.34807	0.765152	2.54329	95	38	50	16	21.014	62	14	2	40	21	105	117	59	25	44	10	50	73	1715.06	1705.96	1709.14	1718.1	1710.06	1727.42	1714.1	1722.93	1707.32
Mcm2	ENSMUSG00000002870	MGI:105380	minichromosome maintenance complex component 2	ENSMUSG00000002870	30.2548	138.888	20.7798	92.6508	36.1194	100.351	21.7728	70.4067	28.8772	97.7703	23.5638	117.678	27.1033	76.9333	18.9273	64.0772	21.8947	66.6057	3726.96	6716.6	2187.74	2614.86	3379.76	5605.04	2859.62	7056.95	3626.95	6187.57	3058.33	10845.6	3470.72	4599.91	2540.62	3342.75	2586.09	3479.49	3112.06	3102.96	3106.14	3115.1	3107.06	3124.42	3111.1	3119.93	3104.32
Tpra1	ENSMUSG00000002871	MGI:1345190	transmembrane protein, adipocyte asscociated 1	ENSMUSG00000002871	20.5047	35.4209	34.5031	26.6516	31.3641	24.5049	34.1227	42.3322	34.5798	26.3942	38.8403	28.1698	35.5738	17.7899	50.0032	25.486	53.982	14.0582	635.762	317.424	891.505	209.575	625.273	236.863	1094.94	964.741	1133.47	357.382	1439.31	686.671	1039.36	215.513	1782.93	341.629	1410.83	122.539	783.298	575.003	762.308	867.942	661.974	540.702	760.093	709.386	810.15
Nab1	ENSMUSG00000002881	MGI:107564	Ngfi-A binding protein 1	ENSMUSG00000002881	27.4542	42.0959	27.2172	46.3842	20.8396	36.2984	41.882	41.1528	37.8077	44.0645	45.1781	46.3859	28.4822	57.3421	26.3745	44.0357	26.9411	41.836	3198.49	1934.53	2369.64	1347.36	1842.53	1819.18	5114.91	4106.16	4319.57	2658.36	5219.37	3697.89	3359.09	3730.17	2944.99	1988.03	2797.13	2130.14	2943.22	2948.68	2568.65	3206.15	2935.83	2803.52	2892.88	3105.83	2823.84
Adgre5	ENSMUSG00000002885	MGI:1347095	adhesion G protein-coupled receptor E5	ENSMUSG00000002885	10.5884	23.8629	7.69236	22.9104	11.4482	30.6464	6.99533	29.588	9.15502	28.8838	9.32729	24.2706	7.21753	26.4137	4.57172	18.4299	16.3654	19.6483	890.651	672.941	580.965	502.235	825.725	740.872	681.98	2440.64	969.559	1563.68	880.601	1649.99	629.231	1295.6	437.694	563.872	1438.22	815.41	2125.02	1809.43	2228.21	2419.61	2394.99	1352.31	2309.31	2567.62	2617.54
Il17ra	ENSMUSG00000002897	MGI:107399	interleukin 17 receptor A	ENSMUSG00000002897	0.142224	0.974797	0.158566	0.587937	0.035132	0.071561	0.135933	0.039478	0.306222	0.762309	0.137126	0.320586	0.185282	0.048155	0.347729	0.098672	0.411561	0.369376	42.184	113.699	40.24	39.929	7.923	9.601	42.994	9.513	92.74	115.859	42.95	71.008	57.128	6.933	112.385	12.4	116.717	46.561	7493.06	7483.96	7487.14	7496.1	7488.06	7505.42	7492.1	7500.93	7485.31
Lamb1	ENSMUSG00000002900	MGI:96743	laminin B1	ENSMUSG00000002900	13.5748	117.66	28.0832	106.024	23.3052	58.8478	16.8979	76.5828	26.1106	171.452	15.4978	202.384	16.6633	132.565	14.2421	165.518	37.0246	202.564	2805	9781	5071.85	5242	3214.28	5431	3933	13296.9	5721.45	18856.1	3451.55	32359.9	3754.01	13901.4	3039.39	14934.4	7555	18718.9	5220.21	5333.91	5328.27	5457.16	4579.7	5162.54	5513.28	5404.56	5415.86
Kcnn1	ENSMUSG00000002908	MGI:1933993	potassium intermediate/small conductance calcium-activated channel, subfamily N, member 1	ENSMUSG00000002908	0	0.345599	0.017936	1.1755	0.682171	0.563015	0.54082	0.019665	0.154229	0.596506	0	0.452809	0.2283	0.016254	0.008142	0.05114	0.322809	0.186343	0	20.354	2.298	40.354	77.72	38.251	86.465	2.397	23.577	45.915	0	50.769	35.586	1.182	1.33	3.246	46.371	11.857	3788.34	3778.96	3780.14	3789.1	3783.06	3800.42	3787.1	3793.93	3778.32
Arrdc2	ENSMUSG00000002910	MGI:1918057	arrestin domain containing 2	ENSMUSG00000002910	1.75341	1.618	0.125642	6.73093	4.23032	0.437685	4.75846	2.28287	4.5955	6.56719	4.98842	3.85215	8.58091	16.1455	4.71471	14.2096	4.89729	15.0783	145.479	52.626	8.901	128.008	266.401	16.497	420.874	154.302	388.284	280.529	435.243	239.49	740.083	650.149	426.24	499.069	390.499	529.582	2096.06	2086.96	2090.14	2099.1	2091.06	2108.42	2095.1	2103.93	2088.32
Ppp1r17	ENSMUSG00000002930	MGI:1333876	protein phosphatase 1, regulatory subunit 17	ENSMUSG00000002930	0.073229	1.20948	0.211097	0.569113	0.36977	0.982475	0.166456	2.0735	0.315138	1.54322	0.359808	0.830065	0.41375	0.681067	2.32291	0.314396	2.35412	0.685772	4.342	28.067	10.676	7.74	16.627	26.528	10.52	100.315	19.002	47.237	22.385	36.952	25.504	19.599	150.089	7.888	134.538	17.176	1498.06	1488.96	1492.14	1501.1	1493.06	1510.42	1497.1	1505.93	1490.32
Cd36	ENSMUSG00000002944	MGI:107899	CD36 molecule	ENSMUSG00000002944	0.740347	6.63664	3.8778	9.76521	3.12843	11.3748	6.66343	3.80401	6.77181	6.27753	6.2237	13.2545	4.29711	9.34288	2.85119	0.919604	11.9719	10.5043	80.797	306.32	348	269	231.952	507.999	700.352	315	684.747	327	629	1063.25	430.218	448	331.013	48.405	1193.62	466.999	2757.06	2961.53	2647.65	3040.48	2461.94	2498.24	2489.65	2577.57	2499.22
Map2k7	ENSMUSG00000002948	MGI:1346871	mitogen-activated protein kinase kinase 7	ENSMUSG00000002948	26.1539	35.4189	38.8488	47.7149	36.9533	38.2312	51.1273	59.216	36.1387	44.3043	40.106	61.5248	37.0995	75.6894	38.163	40.2543	42.992	50.0795	2688.21	1633.01	3367.93	1251.3	3003.42	2085	6040.71	5114.02	4184.97	2546.39	4432.9	4842.13	4510.27	3903.83	4803.43	1935.06	4465.26	2092.33	2596.65	2958.31	2557.72	2894.54	2698.79	3050.72	2798.69	2688.22	2862.19
Timm44	ENSMUSG00000002949	MGI:1343262	translocase of inner mitochondrial membrane 44	ENSMUSG00000002949	38.4229	43.2034	23.4924	16.9672	26.6738	28.6853	27.2902	23.746	33.2133	42.0334	33.5864	36.9616	21.2521	28.2338	16.9508	21.2299	30.5755	46.2057	2311	954	1194	251.015	1049	784	1711	1174	2029	1278	2011.14	1717	1315	734	1066	461.001	1833.42	1183	1519.49	1416.84	1499.49	1632.91	1305.86	1528.87	1485.13	1538.93	1509.9
Ap2a2	ENSMUSG00000002957	MGI:101920	adaptor-related protein complex 2, alpha 2 subunit	ENSMUSG00000002957	17.3196	69.5429	16.2299	60.5541	11.5043	28.3492	22.6769	68.8718	25.5525	77.8807	17.715	80.086	18.6412	60.081	12.5775	65.4295	28.899	89.3648	3007.63	4744.98	2410.1	2408.49	1518.22	2229.57	4198.98	9724.14	4527.53	6939.21	3244.89	10395.3	3365.12	5064.25	2379.98	4812.89	4805.17	6588.13	4387.06	4377.96	4381.14	4390.1	4382.06	4399.42	4386.1	4394.93	4379.31
Pnkp	ENSMUSG00000002963	MGI:1891698	polynucleotide kinase 3'- phosphatase	ENSMUSG00000002963	17.8208	27.2302	19.1604	43.2953	17.2305	12.4828	19.83	42.4754	18.2283	28.6449	15.6408	23.8929	16.367	21.9742	22.4275	37.7555	24.4827	20.951	1055.22	607.891	1033.73	473	786.342	339.635	1315.72	2048.71	1121.94	943.07	1044.1	1062.63	1039.28	666.824	1466.15	1079.7	1369.54	572.862	1495.9	1432.4	1591.73	1205.85	1515.37	1522	1571.66	1501.36	1521.25
Med25	ENSMUSG00000002968	MGI:1922863	mediator complex subunit 25	ENSMUSG00000002968	2.26818	6.87708	2.29257	5.15084	3.08114	12.7892	4.90178	19.1951	4.33274	11.7116	4.34803	12.9633	7.466	5.64905	2.58493	18.9241	4.04787	16.523	211.891	251.976	182.932	110.278	218.529	542.401	488.182	1460.22	412.362	562.88	427.429	906.964	725.031	256.133	263.129	748.469	363.134	653.818	2360.06	2350.96	2354.14	2363.1	2355.06	2372.42	2359.1	2367.93	2352.32
Bcam	ENSMUSG00000002980	MGI:1929940	basal cell adhesion molecule	ENSMUSG00000002980	25.9574	78.2438	24.0445	88.6768	26.0148	17.7809	17.049	69.0557	40.7192	109.93	19.4467	89.1148	18.8966	87.4048	14.8018	57.3103	25.0869	120.02	2134	2631.69	1558	1591	1526	690	1486.89	4582.07	3307	4770.82	1714.16	5735	1587	3337	1280	2084	1730.13	4292.85	2076.92	2158.12	1911.69	1980.31	1947.78	2170.75	2065.85	2065.4	2007.31
Clptm1	ENSMUSG00000002981	MGI:1927155	cleft lip and palate associated transmembrane protein 1	ENSMUSG00000002981	24.6205	32.0807	19.5953	41.1096	21.9629	30.9512	17.8084	31.7188	28.524	38.6912	27.7987	31.3951	20.9253	33.1039	17.3478	32.7429	20.4623	33.5981	3785.27	1937.4	2575.78	1447.76	2565.73	2155.9	2919.33	3965.88	4473.53	3053.39	4506.5	3608.97	3344.34	2470.39	2906.26	2132.2	3013.59	2192.17	3884.06	3874.96	3878.14	3887.1	3879.06	3896.42	3883.1	3891.93	3876.32
Relb	ENSMUSG00000002983	MGI:103289	avian reticuloendotheliosis viral (v-rel) oncogene related B	ENSMUSG00000002983	8.13735	5.45696	9.10715	14.5813	5.77341	5.56554	5.70928	5.95834	8.25613	10.6217	5.95397	17.9454	3.82302	19.2677	3.79567	15.1125	6.14902	22.1492	518.837	124.319	512.618	192.348	287.59	97.471	411.561	266.339	556.825	294.73	396.943	773.308	305.084	641.125	327.551	321.207	387.128	526.413	1610.78	1461.76	1660.65	1456	1654.04	979.678	1707.54	1391.4	1666.95
Tomm40	ENSMUSG00000002984	MGI:1858259	translocase of outer mitochondrial membrane 40	ENSMUSG00000002984	127.61	161.368	83.2349	116.509	110.022	140.666	88.1512	179.486	96.552	149.964	95.7511	132.823	75.2177	119.203	62.897	116.439	68.0493	89.6034	6506.54	3353.37	3678.85	1413.8	4228.98	3405.21	4734.68	7828.79	5019.63	3870.62	5108.94	5180.88	3836.82	3099.14	3453.02	2686.99	3332.5	2073.65	1288.1	1333.38	1303.99	1339.37	1276.33	1354.16	1272.28	1357.71	1284.96
Apoe	ENSMUSG00000002985	MGI:88057	apolipoprotein E	ENSMUSG00000002985	161.155	324.034	109.703	381.916	71.4927	177.095	159.607	393.176	215.809	419.966	154.755	455.921	137.26	326.766	151.048	416.186	166.713	493.372	5628.86	4425.93	3287.77	3070.37	1922.59	2880.82	6046.27	11250.3	7695.95	7731.45	5668.92	12050.1	5103.72	5605.82	5762.53	6244.36	5767.31	7322	882.396	876.404	884.202	887.351	892.958	909.966	897.336	890.673	881.398
Apoc2	ENSMUSG00000002992	MGI:88054	apolipoprotein C-II	ENSMUSG00000002992	54.3296	16.7642	9.50074	0	53.2225	47.0932	15.2175	27.7194	4.37264	5.24992	29.713	16.1081	3.77507	0	9.6859	0	4.00645	1.13662	684.999	81	100	0	502	285	206.111	292	58	35	382	156	49	0	139.944	0	50	7	318.523	310.023	310.534	324.906	313.194	338.533	320.832	327.9	327.841
Hbp1	ENSMUSG00000002996	MGI:894659	high mobility group box transcription factor 1	ENSMUSG00000002996	73.1609	136.233	54.8884	142.589	60.8254	167.492	55.4386	82.2442	58.8444	91.1657	42.9516	139.347	49.2698	80.0587	57.7873	81.0904	55.4452	118.191	7032.11	5334.27	4515.16	3417.19	4054.3	7829.16	5781.29	6982.35	5797.7	4987.42	4320.14	10404.4	5203.46	3894.11	5622.67	3178.63	4809.29	5249.37	2428.25	2512.36	2426.94	2645.17	2213.28	2614.78	2470.2	2642.65	2435.17
Prkar2b	ENSMUSG00000002997	MGI:97760	protein kinase, cAMP dependent regulatory, type II beta	ENSMUSG00000002997	69.6365	108.371	66.7683	115.777	39.679	112.348	117.777	161.35	145.3	171.922	102.805	170.272	95.5079	135.535	58.0768	77.0319	77.4388	104.538	7396.67	4415	6628.77	2815	3257.04	5199	13209.1	13489	15579.4	9201.56	12001	14028.5	10737.4	8019	6915.44	3033.47	8182.41	4788	2683.4	2614.02	2929.07	2683.66	2725.64	2588.62	2656.63	2602.28	2650.1
Cdkn1b	ENSMUSG00000003031	MGI:104565	cyclin-dependent kinase inhibitor 1B	ENSMUSG00000003031	3.91262	2.94612	5.00519	2.62566	3.96172	8.35318	7.78111	6.5264	8.60237	9.34284	7.43546	4.9134	8.39679	9.11103	7.88802	4.92887	8.20919	3.36497	379	155	477.875	69.884	292	469	896.085	521	972	447	809.45	343	767	502	869	227	843	128	2447.14	3375.76	2816.83	2937.72	2447.4	3140.76	2727.89	2484.88	2792.72
Klf4	ENSMUSG00000003032	MGI:1342287	Kruppel-like factor 4 (gut)	ENSMUSG00000003032	2.2709	4.95006	1.63335	3.22398	2.3177	0.583027	5.88231	2.98059	2.29026	5.97914	6.19156	4.02177	2.2021	7.66779	3.87518	2.99377	5.31745	12.8018	249	213	153.028	81	193	29	555	266	251	337	707	330.057	251	408.074	463	139	544	595	2770.06	2760.96	2764.14	2773.1	2765.06	2782.42	2234.93	2777.93	2708.75
Ap1m1	ENSMUSG00000003033	MGI:102776	adaptor-related protein complex AP-1, mu subunit 1	ENSMUSG00000003033	90.3874	115.84	78.6174	75.5673	98.6897	49.2683	78.1869	80.2378	78.6035	105.551	76.1957	96.8951	62.8275	118.833	67.3236	91.0246	80.9065	91.0621	6226.93	3082.96	4410.63	1126	4929.31	1590	5660.43	4347.05	5416.26	3754.16	5450.2	4478.72	4428.78	4035	5065.48	2536.63	5013.19	2598	1740.41	1707.65	1655.19	1644.66	1658.52	1805.28	1714.88	1686.39	1703.08
Rab8a	ENSMUSG00000003037	MGI:96960	RAB8A, member RAS oncogene family	ENSMUSG00000003037	45.3578	48.5823	50.0793	38.8535	41.2492	49.3842	57.935	51.1786	63.8828	47.2407	44.412	55.9869	44.591	45.4724	57.5043	60.0999	58.1249	31.94	7704.23	3095.53	6538.24	1511.57	5041.99	3694.07	10045	6947.14	10758.6	3713.9	7923.52	6661.74	7713.14	2937.51	10183.2	3183.1	8037.23	1809.29	4291.06	4088.34	3851.85	4294.1	4058.74	4184.38	4107.02	4225.31	4162.45
Hmgn2	ENSMUSG00000003038	MGI:96136	high mobility group nucleosomal binding domain 2	ENSMUSG00000003038	3379.27	1285.93	3096.08	1265.62	2315.15	1996.9	3505.88	2013.7	3625.03	1132.32	4455.92	1394.88	3859.97	1597.45	4943.59	2362.67	4113.73	1248.6	134064	19866.8	104487	11515.5	69448.9	36228.9	148133	65147.8	145765	23333.8	184463	41580.8	159218	30637.4	213738	39628.2	158018	20779.9	1002.25	991.287	995.673	1004.27	996.073	1014.88	1000.86	1007.04	993.848
Fam32a	ENSMUSG00000003039	MGI:1915172	family with sequence similarity 32, member A	ENSMUSG00000003039	92.3989	67.1257	65.6508	50.5348	68.2997	83.2228	84.6431	67.9457	85.2269	70.0223	73.0746	76.8186	63.1475	48.1551	84.7439	82.1792	67.5846	33.4633	8390.44	2390.43	5091.61	1051.71	4708.38	3431.37	8194	5024.72	7883.77	3271.83	6981.6	5224.87	5960.81	2122.32	8385.14	3159.28	5894.52	1286.94	2294.06	2284.96	2288.14	2297.1	2289.06	2306.42	2293.1	2301.93	2286.32
Elf3	ENSMUSG00000003051	MGI:1101781	E74-like factor 3	ENSMUSG00000003051	1.91686	5.76471	0.018032	2.64071	0.779777	0.371929	1.76601	0	0.91572	4.43486	0.627928	1.17441	3.51542	13.0853	2.27325	0	2.76373	1.53609	126	123	1	44	43	11	128	0	62	157	44	64	260	426	161	0	182	46	1660.61	1369.04	1636.14	1839.1	1831.06	1654.42	1716.87	1702.53	1673.43
Cyp2c29	ENSMUSG00000003053	MGI:103238	cytochrome P450, family 2, subfamily c, polypeptide 29	ENSMUSG00000003053	0.286948	2.08374	0.57035	1.9424	0.516089	2.07465	0	0.49805	0	1.09548	0.315947	1.35006	0.470558	1.25046	0.015938	0.549346	0.259103	3.07981	25.066	50.217	28.885	26.452	23.331	56.092	0	24.127	0	33.577	20	61.271	29.635	37.477	1.031	13.801	14.827	77.244	2206.88	1546.3	1494.14	1503.1	1501.08	1512.42	1550.56	1507.93	1550.56
Stard3nl	ENSMUSG00000003062	MGI:1923455	STARD3 N-terminal like	ENSMUSG00000003062	115.908	42.2839	69.7235	51.4517	99.4996	38.8447	107.394	129.706	95.3388	57.184	114.26	49.2937	73.2963	55.9864	81.2345	43.0064	81.4234	41.9817	4900.31	697.85	2510.11	499.294	3185.48	750.259	4838.02	4483.33	4090.03	1252.55	5051.42	1568.7	3221.08	1148.54	3742.09	768.74	3330.84	747.363	1068.06	1058.96	1062.14	1071.1	1063.06	1080.42	1067.1	1075.93	1060.32
Stk11	ENSMUSG00000003068	MGI:1341870	serine/threonine kinase 11	ENSMUSG00000003068	12.7325	10.5132	37.0719	53.7718	41.0044	66.1645	69.8982	82.6414	87.3543	86.13	17.7927	13.6447	62.3984	79.3925	51.0756	83.4649	71.0327	98.118	693.543	276.683	2233.91	1028.34	2487.25	2103.58	5791.87	5213.49	6842.23	3698.1	1259.29	822.407	4929.38	3178.21	3910.02	2880.97	4870.78	3205.66	1376.09	1688.64	1777.82	2110.83	2014.16	1778.48	1962.78	1963.69	1935.94
Efna2	ENSMUSG00000003070	MGI:102707	ephrin A2	ENSMUSG00000003070	57.2585	35.3374	38.9503	38.8501	43.7147	85.5816	75.7047	42.1063	87.9057	60.5264	77.9069	62.2952	66.4545	66.6431	64.3546	44.1272	59.903	65.3626	4243	1026	2463.7	660	2458	2883	5980	2543	6630.67	2311	6066.78	3461	5119	2396.74	5196.28	1384	4269.7	2049	1872.06	1862.96	1866.14	1875.1	1867.06	1884.42	1871.1	1879.93	1864.32
Atp5d	ENSMUSG00000003072	MGI:1913293	ATP synthase, H+ transporting, mitochondrial F1 complex, delta subunit	ENSMUSG00000003072	457.344	319.36	343.971	251.02	456.82	317.833	398.56	451.701	405.824	375.181	343.029	315.914	359.453	239.106	367.656	279.92	299.123	210.346	12076.6	3288.98	7610.63	1525	9081	3894	11167.9	9960	10874	5160.57	9442	6332	9847.06	3081	10601.9	3138	7709	2350	667.094	660.801	652.778	670.554	660.077	685.348	663.736	686.357	662.263
Ppp5c	ENSMUSG00000003099	MGI:102666	protein phosphatase 5, catalytic subunit	ENSMUSG00000003099	29.4986	68.5921	39.6342	44.8339	30.8197	58.0205	26.2901	20.691	24.1844	62.0522	25.0193	56.2396	16.542	65.1873	19.7319	79.9879	22.6995	54.6976	1832	1794	2117	669	1394	1858	1812.96	1127	1649	1987	1732	2902	1139	2245	1277.88	1989	1390	1352	1568.96	1678.18	1575.86	1646.99	1501.89	1791.34	1633.49	1695.45	1685.25
Cdk12	ENSMUSG00000003119	MGI:1098802	cyclin-dependent kinase 12	ENSMUSG00000003119	2.47129	8.18938	4.79166	9.15998	9.09438	12.6715	1.87262	2.38048	1.69201	6.33124	1.00952	9.60831	2.39439	13.6431	2.41289	6.74229	3.62346	4.93209	376.852	543.782	539.485	323.792	946.828	710.07	315.267	382.389	288.889	466.255	221.285	1059.09	383.422	1133.29	391.988	337.705	355.712	346.241	3852.43	4260.54	3321.69	3901.59	3457.03	3134.65	3987.93	5000.14	4219.94
Lipe	ENSMUSG00000003123	MGI:96790	lipase, hormone sensitive	ENSMUSG00000003123	2.26541	11.0277	3.71341	6.65872	6.34761	8.2107	1.71035	3.2923	2.83042	5.77002	3.53568	10.5582	2.79297	2.77773	1.77165	11.2767	5.35822	6.56558	173.574	411.575	342.749	67.098	277.328	375.756	189.897	229	289	240.828	352.172	788.722	289	141	218.049	381.071	442.27	266	1935.64	2394.71	2723.13	1112.22	1450.73	2560	2629.96	2165.1	2523.63
Pafah1b2	ENSMUSG00000003131	MGI:108415	platelet-activating factor acetylhydrolase, isoform 1b, subunit 2	ENSMUSG00000003131	35.7627	42.5994	25.2524	19.2563	31.4564	28.5505	38.1212	29.7182	41.9866	25.9277	33.8235	30.3559	32.458	28.9158	26.2671	27.5624	28.6454	35.0246	9362.92	4385.13	5656.09	1154.43	6261	3382.04	10642.7	6322.15	11222.6	3479.2	9349.28	5935.93	8833.79	3674.7	7493.55	3057.26	7172.65	3896.24	6614.06	6604.96	6608.14	6617.1	6609.06	6626.42	6613.1	6621.93	6606.31
Tbc1d8	ENSMUSG00000003134	MGI:1927225	TBC1 domain family, member 8	ENSMUSG00000003134	4.27929	15.733	6.27298	17.6678	6.43262	6.57299	8.61878	24.4108	4.86294	19.5101	4.67971	12.1211	12.9412	21.2347	5.75916	16.3529	5.39241	15.933	658.489	936.098	818.525	631.5	658.188	490.544	1140.77	3093.55	751.513	1412.28	779.84	1354.21	1726.74	1309.05	933.95	1110.91	751.879	1063.8	3887.44	3817.69	3849.68	3945.15	3397.56	4174.74	3135.26	3944.72	3819.58
Cnot11	ENSMUSG00000003135	MGI:106580	CCR4-NOT transcription complex, subunit 11	ENSMUSG00000003135	25.8531	34.0018	21.0381	31.9698	31.9841	41.8998	24.6967	28.217	22.1152	30.0939	21.0072	37.6127	24.7847	33.8213	17.0049	39.4284	27.1234	46.3768	2434.14	1137	1594	733	2221	1811	2488.05	1989	2071	1622	2184	2637	2241	1620	1676	1413	2033	1840	2378.6	2145.6	2235.36	2530.67	2305.79	2417.8	2386.38	2194.15	2314.55
Slc2a3	ENSMUSG00000003153	MGI:95757	solute carrier family 2 (facilitated glucose transporter), member 3	ENSMUSG00000003153	10.736	26.3047	8.12012	16.3021	13.4227	12.9571	11.4223	25.3577	12.9904	20.1051	8.73469	24.0331	12.9721	19.6542	5.5228	13.6417	12.3709	21.2339	1664.69	1355.52	1019	562.098	1207.02	561.454	1689.62	2786.72	1540.63	1343.17	1372.17	2086.38	1949.34	1475.58	1037.71	953.073	1764.2	833.206	3917.21	3306.45	3702.35	3805.76	2985.93	2423.93	3503.93	3420.79	2931.26
Foxj2	ENSMUSG00000003154	MGI:1926805	forkhead box J2	ENSMUSG00000003154	4.713	12.4594	4.35587	15.9959	5.37761	7.2871	6.84975	11.5559	7.27431	12.3924	8.05541	11.0319	8.03862	11.7448	2.55218	13.715	7.5592	5.72743	894.807	927.029	731.068	702	812.843	618	1414	1719	1442.29	1263.99	1651.64	1607.53	1545.56	1131	553.059	1132.65	1371.78	465	4796.44	4774.05	4951.64	4843.95	5019.06	4744.04	4889.83	4630.36	4900.5
Sri	ENSMUSG00000003161	MGI:98419	sorcin	ENSMUSG00000003161	181.653	164.25	169.882	156.552	156.192	160.027	240.804	242.162	296.14	235.83	228.3	189.255	229.908	189.332	206.506	209.765	208.074	199.248	5345.81	1929.69	4073.22	1066.72	3689.6	2690.05	7381.38	5508.47	8390.03	3281.84	6856.25	4100.02	7341.94	1980.48	7487.12	2431.99	6788.94	2114.31	743.461	753.829	707.388	752.079	784.379	940.332	726.095	708.057	700.238
Dgcr2	ENSMUSG00000003166	MGI:892866	DiGeorge syndrome critical region gene 2	ENSMUSG00000003166	27.0866	85.8118	29.8021	68.2819	35.3116	63.7446	34.6419	100.981	51.6592	82.2434	31.7208	86.887	25.4716	44.3644	21.02	60.7083	29.3976	75.3851	3631.63	4772.32	3473.72	2337.51	3721.63	4446.85	5277	12000	7536.49	6206.74	4795.05	9399.47	3817	3204.99	3369.13	3790.56	3884.02	4671.62	3387.14	3568.4	3438.87	3778.5	3499.63	3902.33	3608.32	3699.01	3605.79
	ENSMUSG00000003178	No associated gene		ENSMUSG00000003178	1.16569	1.05993	0.610907	0	0	0	1.35425	0	1.00228	0	0.847974	3.09852	0	0	0	1.22076	1.15819	0	120.71	43.064	54.047	0	0	0	149.509	0	105.772	0	92.448	240.201	0	0	0	53.525	115.1	0	2616.06	2606.96	2610.14	2614.53	2614.53	2614.53	2615.1	2614.53	2608.32
Irf3	ENSMUSG00000003184	MGI:1859179	interferon regulatory factor 3	ENSMUSG00000003184	12.7155	40.5617	12.0337	56.7313	10.2071	11.4689	15.5252	30.3336	14.3259	46.5021	14.3838	32.5163	8.38189	21.6682	8.53486	35.5925	13.0093	30.8283	660.204	826.688	529.896	678.617	392.471	247.196	879.315	1193.06	729.397	1295.81	763.395	1282.45	439.279	514.462	468.16	827.135	684.937	667.465	1311.69	1307.72	1299.15	1320.31	1276.77	1205.68	1341.61	1224.28	1258.4
Bcl2l12	ENSMUSG00000003190	MGI:1922986	BCL2-like 12 (proline rich)	ENSMUSG00000003190	42.0491	25.9758	21.3407	18.5691	46.8364	51.8915	42.8797	51.3326	39.7788	19.023	43.1859	48.6933	32.2721	18.8123	36.8453	66.3059	21.3588	16.5799	1358.29	326.685	586.002	137.802	1144.02	768.483	1475.52	1358.76	1300.93	319.623	1453.59	1187.36	1083.58	294.833	1296.79	904.889	670.43	224.763	816.06	806.956	810.136	819.097	811.064	828.423	815.103	823.93	808.315
Zfp959	ENSMUSG00000003198	MGI:2385058	zinc finger protein 959	ENSMUSG00000003198	8.04745	17.8843	5.6084	16.3098	6.56166	8.00279	11.04	12.5493	9.30628	6.2347	10.7785	9.73845	7.84737	29.7204	6.90799	0.441236	7.54946	3.6635	563.526	490.551	335.165	261.857	348.596	254.856	824.055	716.387	663.185	225.05	792.863	511.439	571.224	1010.04	527.092	13.076	508.73	108.487	1769.06	1759.96	1763.14	1772.1	1764.06	1781.42	1768.1	1776.93	1761.32
Mpnd	ENSMUSG00000003199	MGI:1915297	MPN domain containing	ENSMUSG00000003199	84.3998	117.291	67.0578	93.6005	58.9593	80.3455	87.7392	151.452	114.748	147.233	84.2439	128.488	67.0073	59.0276	53.2251	117.27	74.5486	86.0702	4404.82	2531.82	2843	1171.9	2126.11	2089	4893.76	6700.68	6144.59	4042	4558.86	5261	3634.64	1463	2824	2776	3675.51	2028.95	1318.48	1385.03	1250.82	1381.93	1197.4	1454.42	1321.2	1377.16	1323.5
Sh3gl1	ENSMUSG00000003200	MGI:700010	SH3-domain GRB2-like 1	ENSMUSG00000003200	79.9207	79.5599	81.3982	94.9614	72.1913	122.49	93.4795	118.892	108.109	130.385	88.1253	116.92	83.1598	108.809	89.4232	95.7662	76.3201	113.449	5738.84	2238.05	4988.61	1563.34	3933.08	3999.33	7155.17	6958.94	7900.9	4825.23	6648.51	6295.66	6207.34	3791.93	6996.72	2910.41	5272.65	3445.55	1814.06	1804.96	1808.14	1817.1	1809.06	1826.42	1813.1	1821.93	1806.32
Ebi3	ENSMUSG00000003206	MGI:1354171	Epstein-Barr virus induced gene 3	ENSMUSG00000003206	0.705627	2.10027	0.630452	0.245798	1.1565	0	1.29816	1.89605	1.03063	1.95638	0.784495	0.03743	1.412	5.41	0.569902	0	2.24013	4.23178	25	29	19	2	31	0	49	55	37	36	29	1	52	93	22	0	77	63	895.06	885.956	889.136	898.097	890.064	894.815	894.103	902.93	887.315
Yju2	ENSMUSG00000003208	MGI:1920136	YJU2 splicing factor	ENSMUSG00000003208	4.42405	12.0098	3.42467	10.864	4.02998	9.82268	7.93047	7.71024	7.64521	19.6125	5.52046	14.5465	5.21398	23.2179	3.07256	0	4.05322	9.08745	245.352	260.538	161.945	138.202	169.435	248.192	468.748	348.992	430.983	561.816	321.026	605.918	300.58	624.872	185.671	0	216.79	212.761	1401.06	1391.96	1395.14	1404.1	1396.06	1413.42	1400.1	1408.93	1393.32
Ranbp2	ENSMUSG00000003226	MGI:894323	RAN binding protein 2	ENSMUSG00000003226	1.6893	20.1592	3.00504	7.494	4.17493	19.2991	1.56934	8.69237	1.27594	7.93999	2.14158	13.7161	2.20447	12.1824	2.64442	6.10726	1.66695	14.7239	625.154	2934.46	951.65	634.966	1174.84	3229.72	619.327	2612.94	482.236	1505.12	837.195	3789.54	848.067	2188.41	1066.37	957.66	589.606	2316.41	9349.06	9339.96	9343.14	9352.1	9344.06	9361.42	9348.1	9356.93	9341.32
Edar	ENSMUSG00000003227	MGI:1343498	ectodysplasin-A receptor	ENSMUSG00000003227	0.179486	0.514231	0.034996	0.228514	0.344547	0.214488	0.133269	0.009193	0	0	0.248357	0.369941	0.035971	0.015408	0.034316	0.370826	0.639813	5.51816	24	27	4	7	35	13	19	1	0	0	35	37	5	1	5	21	82	313	3378.06	3368.96	3372.14	3381.1	3373.06	3390.42	3377.1	3385.93	3378.07
Grk5	ENSMUSG00000003228	MGI:109161	G protein-coupled receptor kinase 5	ENSMUSG00000003228	4.80607	6.30732	1.97099	5.42235	2.78019	2.9348	3.81917	3.27574	4.00067	6.2687	3.95577	5.52827	2.15124	4.08115	1.06732	1.49379	1.73548	3.77949	1202.52	620.467	421.891	310.68	528.83	332.279	1019	666.036	1021.91	804.001	1044.9	1033.2	559.545	495.668	291	158.35	415.349	401.784	6321.06	6311.96	6315.14	6324.1	6316.06	6333.42	6320.1	6328.93	6313.31
Dvl3	ENSMUSG00000003233	MGI:108100	dishevelled segment polarity protein 3	ENSMUSG00000003233	14.5359	43.3081	24.8318	54.8785	24.468	26.9399	20.3051	19.7817	20.2778	31.2921	23.0652	50.9955	9.74385	37.6544	12.9986	34.8375	16.7536	25.4265	1714.28	2129.32	2604.04	1627.57	2281.13	1613.08	2711.68	1859.12	2509.12	2053.66	2969.73	4746.83	1316.84	2217.69	1717.81	1905.56	1968.82	1396.74	2979.38	3154.74	3093.89	3273.47	3095.68	3349.46	3163.39	2925.4	3058.3
Abcf3	ENSMUSG00000003234	MGI:1351656	ATP-binding cassette, sub-family F (GCN20), member 3	ENSMUSG00000003234	27.7475	47.0667	38.2469	51.3749	21.4264	35.3722	17.1489	29.5621	14.5741	42.2339	14.036	51.6126	13.1765	39.3312	14.3597	35.1299	23.9417	21.416	1960.34	1679.65	2052.69	1179.36	1024.8	1482.09	1436.49	2696.18	1355.85	2267.02	1337.59	3431.16	1215.08	1203.33	1272.31	1667.03	1743.89	1017.38	1784.82	2289.79	1583.41	2533.76	1588.16	2343.83	1984.2	2838.93	2299.37
Eif2b5	ENSMUSG00000003235	MGI:2446176	eukaryotic translation initiation factor 2B, subunit 5 epsilon	ENSMUSG00000003235	26.7663	68.335	12.9722	53.142	22.7596	28.1675	23.7238	53.4574	27.6027	46.8919	23.6568	80.2918	16.273	39.3564	16.1127	49.5003	23.9302	42.9084	2389.73	2434.56	1006.51	1106.46	1413.43	1035.42	2297.62	3955	2536.39	2192	2248.7	5436.63	1536.77	1735.3	1595	1757	2088.02	1650.9	2255.53	2285.96	2289.14	2298.1	2062.12	2056.29	2294.1	2302.93	2271.14
Cyth2	ENSMUSG00000003269	MGI:1334255	cytohesin 2	ENSMUSG00000003269	4.99559	11.2239	2.65525	8.00378	7.82129	9.27726	6.5038	8.11141	4.70305	12.4109	4.60971	10.4484	4.25016	7.30779	3.61571	12.0323	5.74693	7.60698	447.906	394.283	203.59	164.319	532.619	377.158	621.261	591.912	429.492	571.984	434.726	700.757	395.794	318.423	353.708	457.318	494.471	288.507	2265.1	2254	2262.14	2266.02	2261.22	2274.14	2262.69	2271.45	2257.11
Sult2b1	ENSMUSG00000003271	MGI:1926342	sulfotransferase family, cytosolic, 2B, member 1	ENSMUSG00000003271	2.01581	0	3.69056	0	2.19961	0	3.08465	3.37073	2.86508	5.53314	3.30188	4.01352	4.48072	0.724647	1.04317	0.191977	0	0	74.531	0	116.101	0	61.544	0	121.511	102	107.378	106.186	127.45	111.848	172.203	13	42.025	3	0	0	934.06	933.775	928.136	933.775	929.064	933.775	933.103	941.93	926.315
Car11	ENSMUSG00000003273	MGI:1336193	carbonic anhydrase 11	ENSMUSG00000003273	3.79764	3.58741	4.94919	0.488558	2.07014	4.04588	5.36625	3.65769	4.79689	3.602	3.02125	2.30919	4.35386	16.1164	2.69844	1.03562	6.75578	0.045149	199.338	73.631	221.455	5.883	82.36	96.804	300.193	156.747	255.859	97.713	166.205	91.074	237.558	410.52	154.334	22.994	342.2	1	1326.06	1316.96	1320.14	1329.1	1321.06	1338.42	1325.1	1333.93	1318.32
Dlgap1	ENSMUSG00000003279	MGI:1346065	DLG associated protein 1	ENSMUSG00000003279	5.35701	13.7176	8.38063	17.115	4.46843	21.356	2.51686	1.03975	2.27904	6.58611	4.08523	16.7468	3.03928	13.7698	2.74494	10.1103	4.84227	12.5996	805.311	776.745	1247.7	523.506	548.169	1088.77	479.193	136.311	394.064	458.463	734.827	1722.96	519.363	736.45	348.668	444.475	650.828	635.204	3797.77	3633.22	4392.39	3376.12	4073.48	2851.89	4509.93	4080.79	4273.59
Plag1	ENSMUSG00000003282	MGI:1891916	pleiomorphic adenoma gene 1	ENSMUSG00000003282	0.905962	2.1425	1.65095	2.42325	1.929	2.1011	0.348679	1.6739	0.595621	5.73106	0.930764	1.53987	1.19226	5.81222	1.13232	0.121652	2.87789	3.3618	86.001	85.55	34	33.74	262.006	65	62	17.702	72	217.013	97	20.391	90	168.686	162.118	9	282.966	235.457	2398.14	2562.05	607.589	1536.84	4510.06	1730.53	4211.97	329.189	2987.73
Hck	ENSMUSG00000003283	MGI:96052	hemopoietic cell kinase	ENSMUSG00000003283	6.90901	5.90997	4.13395	0.418374	5.51012	5.91089	5.05529	12.1703	7.67292	2.80808	6.59143	11.6239	8.11042	20.4202	11.2402	8.17335	7.7434	6.54913	461	168	219	5	266	195	391	671	529	105	474	580	550.014	691	843.041	251	501	201	1685.67	1823.96	1562.95	1319.1	1602.97	1845.42	1832.1	1716.18	1704.02
Mrpl4	ENSMUSG00000003299	MGI:2137210	mitochondrial ribosomal protein L4	ENSMUSG00000003299	92.1129	109.478	82.642	96.7781	116.584	134.402	77.3736	105.154	87.7371	117.582	82.6151	97.6756	71.8985	94.4074	67.8105	82.1712	66.0733	65.5115	3752.09	1740.28	2865.94	904.953	3595.51	2502.19	3358.23	3502.94	3625.47	2482.67	3517.49	2995.93	3044.27	1865.98	3009.63	1415.05	2605.57	1123.2	1029.06	1019.96	1023.14	1032.1	1024.06	1041.42	1028.1	1036.93	1021.32
Keap1	ENSMUSG00000003308	MGI:1858732	kelch-like ECH-associated protein 1	ENSMUSG00000003308	26.2905	41.6462	37.1381	52.3599	19.6571	51.2656	30.5949	66.7125	35.1866	75.6377	28.6892	62.835	17.7352	31.5175	21.6244	50.3597	25.4037	52.9842	2353.51	1543.4	2929	960	1357.52	2262.08	2852.53	4422.49	3206.53	3558.12	2959.24	4421.17	1592.57	1508.29	2003.59	1737.15	1994.93	2235	2261.54	2377.91	2326.84	2023.69	2293.15	2468.29	2208.51	2063.49	2252.36
Ap1m2	ENSMUSG00000003309	MGI:1336974	adaptor protein complex AP-1, mu 2 subunit	ENSMUSG00000003309	6.28255	4.66367	1.7606	4.91929	7.01162	9.23879	5.64403	4.85247	5.51285	8.54825	6.31652	10.2783	5.89743	8.19353	6.74529	2.74565	6.25975	0	392.403	104.516	86	74.851	313.526	274.664	366.728	257.968	338	291.354	392.478	461.502	401.825	237.087	425.337	66.537	418.707	0	1577.91	1437.96	1441.14	1679.47	1484.78	1663.03	1539.12	1654.8	1515.37
Glg1	ENSMUSG00000003316	MGI:104967	golgi apparatus protein 1	ENSMUSG00000003316	14.229	128.795	20.8412	115.35	17.2162	66.2914	11.5744	85.3187	20.3665	149.864	13.037	211.558	15.3904	154.638	17.1433	103.963	34.9631	178.093	1813.32	6805.17	2564.45	3575.8	1995.68	4261.81	1695.84	9315.68	2782.71	10417	1812.36	20433.9	2148.16	10004.4	2565.55	5978.24	4400.91	10174.4	3219.48	3390.24	3630.26	3421.58	3849.11	3596.26	3470.63	3398.7	3376.99
Atp8b3	ENSMUSG00000003341	MGI:1914581	ATPase, class I, type 8B, member 3	ENSMUSG00000003341	0.790792	1.47095	0	0	0.663372	0	0.129185	0.613431	0.627002	1.24462	0.289582	0	0.776594	0.263177	0.329366	0.014361	0	0.444258	130	95	0	0	82.87	0	22.644	82	105.159	105	50.206	0	132.714	21	59	1	0	31	4153.06	4143.96	4150.9	4150.9	4148.06	4150.9	4152.1	4160.93	4145.31
Btbd2	ENSMUSG00000003344	MGI:1933831	BTB (POZ) domain containing 2	ENSMUSG00000003344	24.3242	69.7529	28.8767	43.572	36.6729	54.6321	31.7677	50.1513	34.8017	71.3375	32.8477	77.7829	22.4233	42.2492	24.4173	58.6427	20.4096	60.7629	1955	2161.15	2003	832	2154	1932	2673.54	3461	2995	2817	2700.33	4614	1824	1555.28	1898	1928	1530	2024	2030.46	1987.98	2046.44	2107.6	1950.32	1978.22	1993.52	2148.13	2127.04
Csnk1g2	ENSMUSG00000003345	MGI:1920014	casein kinase 1, gamma 2	ENSMUSG00000003345	180.028	212.004	107.401	208.552	93.5345	183.524	176.948	171.116	171.024	177.386	185.745	216.309	125.917	153.815	112.671	202.362	121.628	157.07	13260.2	6182.7	6933.51	3545.18	5252.57	6221	14107.1	10377.1	12871.1	6882.06	14400.8	12035	9746.81	5587.27	9018.32	6443.35	8799.42	4901.62	1860.79	1871.21	1904.63	1876.27	1864.69	1896.19	1888.47	1887.68	1860.11
Abhd17a	ENSMUSG00000003346	MGI:106388	abhydrolase domain containing 17A	ENSMUSG00000003346	217.216	209.399	144.088	134.608	147.186	203.382	238.957	320.286	258.001	271.979	195.068	247.885	163.841	163.949	145.587	124.972	159.059	215.217	9710.97	3566.62	5480.29	1400	4843.73	4179	11424.4	11685.1	11625.9	6402.06	8836.95	8324	7691.89	3651	7144	2402	6758	3932.87	1129.43	1092.88	1122.13	1147.96	1092.75	1149.4	1132.48	1135.63	1113.74
Mob3a	ENSMUSG00000003348	MGI:3050117	MOB kinase activator 3A	ENSMUSG00000003348	32.4215	37.2198	12.3119	23.1408	11.4159	30.8153	20.7419	23.5636	12.4585	13.0467	26.3864	35.1885	14.9446	16.1886	18.9641	19.4789	11.3793	10.3717	3109.64	1400.28	1008.69	508.645	831.328	1341.61	2120.91	1840.23	1217.48	643.69	2663.49	2527.38	1490.03	753.601	1981.95	791	1047.91	421.42	2423.06	2413.96	2417.14	2426.1	2418.06	2435.42	2422.1	2430.93	2415.32
Cacnb3	ENSMUSG00000003352	MGI:103307	calcium channel, voltage-dependent, beta 3 subunit	ENSMUSG00000003352	13.1758	16.4383	12.64	27.4772	9.71356	27.1617	9.3246	6.23898	14.2359	25.0389	11.8791	18.5656	9.13713	17.6068	3.76471	12.1264	6.60689	13.3669	1185.85	581.962	971.39	568.462	668.269	1122.65	900.998	459.968	1309.33	1161.53	1135.56	1264.96	857.233	773.327	368.538	458.047	572.222	507.059	2273.73	2271.58	2267.33	2283.5	2284.43	2312.08	2288.83	2294.86	2273.24
Ccdc65	ENSMUSG00000003354	MGI:2146001	coiled-coil domain containing 65	ENSMUSG00000003354	0.507663	1.12944	1.77134	0	1.05262	2.23292	3.99685	1.49131	3.48046	0.078299	3.01526	1.60573	4.3984	0.743476	2.93865	2.81273	4.91523	2.54951	32.977	28.726	98.172	0	51.864	66	276.738	79	230	2.623	205.642	78.261	297	23.438	208	77.317	307.454	70	1641.06	1631.96	1635.14	1641.24	1636.06	1653.42	1640.1	1648.93	1633.32
Fkbp11	ENSMUSG00000003355	MGI:1913370	FK506 binding protein 11	ENSMUSG00000003355	28.2974	11.1838	29.1739	13.7031	22.9764	25.6953	42.4815	33.5317	43.8281	27.3823	31.5977	18.5011	50.2444	36.2695	42.7832	21.1928	48.1137	30.7606	533.272	81.503	464.984	59.534	325.823	224.333	851.839	521.979	830.423	271.504	614.12	265.473	983.81	331.92	878.334	168.426	892.165	241.121	476.09	467.601	470.229	479.531	470.874	488.375	474.981	484.551	468.302
Ddx23	ENSMUSG00000003360	MGI:1921601	DEAD box helicase 23	ENSMUSG00000003360	4.24678	13.4775	5.75068	13.0437	9.24927	6.46864	3.46825	12.7059	4.81144	6.66153	3.02033	7.53967	3.71013	5.32045	3.95055	6.10872	10.1665	3.35707	274.714	273.079	342.122	133.36	433.448	138.957	336.08	436.111	274.904	256.009	300.749	307.427	362.575	139.571	379.77	174.064	776.166	164.967	1634.21	1300.08	1755.21	1128.49	1556.09	1201.66	2295.36	1068.4	1412.16
Pld3	ENSMUSG00000003363	MGI:1333782	phospholipase D family, member 3	ENSMUSG00000003363	52.8044	101.467	51.2743	145.85	54.6566	109.46	82.2651	167.224	123.611	174.344	68.9638	182.989	102.547	135.802	63.2565	148.671	112.286	160.418	4192.13	3109	3463.32	2347	3294	3970	6977.46	10855.2	10029.7	7150	5751.19	10835	8450	5278	5425.99	5007	7697.72	5372.68	2005.63	1966.01	1992.78	1776.15	2001.18	2028.85	2009.1	2020.6	2005.44
Grik5	ENSMUSG00000003378	MGI:95818	glutamate receptor, ionotropic, kainate 5 (gamma 2)	ENSMUSG00000003378	1.58129	1.95808	1.0754	0	2.75096	0	3.10319	0	3.40662	1.29877	1.08332	3.12043	5.85919	2.18929	4.08479	3.15629	4.58569	0	219.329	106.655	127.509	0	289.888	0	458.925	0	481.898	92.503	158.384	323.699	844.813	147.39	617.369	185.414	609.538	0	3504.06	3494.96	3498.14	3503.66	3499.06	3503.66	3503.1	3503.66	3496.32
Cd79a	ENSMUSG00000003379	MGI:101774	CD79A antigen (immunoglobulin-associated alpha)	ENSMUSG00000003379	1.19835	3.46991	1.39663	3.20051	3.26269	0.313569	4.6896	14.6182	3.61298	2.53578	1.81259	2.92974	9.1692	6.74212	14.2242	8.02826	6.89105	6.31616	56.83	64.298	56.434	34.828	117.229	6.785	237	566.337	174	62.218	90	104.478	452	155.154	735	161.015	315.735	126.275	1198.06	1188.96	1192.14	1201.1	1193.06	1210.42	1197.1	1205.93	1190.32
Rabac1	ENSMUSG00000003380	MGI:1201692	Rab acceptor 1 (prenylated)	ENSMUSG00000003380	60.534	29.4104	66.3352	45.7179	75.7343	58.4544	62.5473	92.1277	113.659	108.891	56.4579	67.9583	94.8576	76.3363	85.039	67.3305	89.2729	72.8696	1534.02	289.288	1426.09	266.441	1448.7	681.922	1687.87	1918.3	2908.27	1441.84	1484.67	1304.32	2498.41	938.524	2347.85	720.22	2209.12	771.977	640.204	631.13	634.263	643.262	635.174	652.577	639.217	648.139	632.425
Etv3	ENSMUSG00000003382	MGI:1350926	ets variant 3	ENSMUSG00000003382	1.42233	8.64468	4.79664	4.65921	4.82436	0.310826	1.68041	10.3913	3.38828	6.78471	2.19161	6.64822	1.71645	5.57326	2.56605	3.08266	3.04336	8.85664	184.001	583.419	623.723	195.03	680.708	26.77	322.567	1630.39	622	509.988	423	689.363	330.013	338.999	475.984	234	482.773	696.731	3268.16	4330.34	3836.38	4620.22	4685.18	4817.66	4547	4883.88	4537.22
Prkcsh	ENSMUSG00000003402	MGI:107877	protein kinase C substrate 80K-H	ENSMUSG00000003402	34.0554	84.5233	26.3319	108.902	37.0066	70.0636	40.1346	65.9984	54.9554	102.037	38.2131	123.755	23.8876	71.8079	22.1824	48.2224	31.8486	104.631	2346.63	2280.28	1543.63	1717.04	1938.21	2192.6	2953.39	3708.87	3854.05	3623.08	2767.64	6401.43	1713.62	2408.01	1670.21	1410.26	2108.58	3047.14	1740.79	1731.02	1729.53	1740.27	1739.11	1750.58	1743.09	1749.24	1733.35
Elavl3	ENSMUSG00000003410	MGI:109157	ELAV like RNA binding protein 3	ENSMUSG00000003410	0.118351	0.915602	0.274335	1.7635	0.439876	1.1428	0.181187	0.188209	0.060532	0.270843	0.073513	0.413502	0.239206	0.388791	0.054071	0.22718	0.200932	1.50545	22.276	67.724	44.16	76.021	62.925	97.396	36.364	28.799	11.627	26.15	14.598	58.166	46.804	35.521	11.09	18.114	36.203	120.319	4755.06	4745.96	4749.14	4758.1	4750.06	4767.42	4754.1	4762.93	4747.31
Rab3b	ENSMUSG00000003411	MGI:1917158	RAB3B, member RAS oncogene family	ENSMUSG00000003411	44.7573	24.1626	59.2741	51.6832	43.3389	45.4675	15.3484	21.9053	19.1288	21.9632	14.696	24.3001	27.7283	12.176	40.9172	39.5348	22.6739	14.6914	1441	339.999	1593	424	1122	757	526	571	621	398.999	505	693	937.999	192	1457	545	708.781	185	813.368	902.872	792.898	905.5	859.647	931.341	811.788	811.387	802.386
St8sia6	ENSMUSG00000003418	MGI:2386797	ST8 alpha-N-acetyl-neuraminide alpha-2,8-sialyltransferase 6	ENSMUSG00000003418	1.05061	1.2571	0.236726	1.12443	0.456036	0.402197	0.209251	0.498583	0.04707	0.74361	0.276144	0.648165	0.194837	0.573429	0.006301	0.833686	1.2983	2.90803	67	144	59	75	101	53	65	118	14	111	27	141	59	36	2	33	227	360	1611.09	7349.96	7353.14	7362.1	7354.06	7371.42	7358.1	7366.93	7351.31
Fcgrt	ENSMUSG00000003420	MGI:103017	Fc receptor, IgG, alpha chain transporter	ENSMUSG00000003420	21.0628	27.259	17.9945	22.3297	12.8207	3.47545	21.3007	67.1182	38.4852	64.5826	19.5441	33.9236	19.4457	48.1151	14.2796	77.8309	35.6155	52.6187	1259.83	638.082	918.012	306.312	581.501	94.649	1357.94	3275.19	2340.8	1993.85	1226.54	1523.21	1209.04	1396.64	930.652	1969.69	2052.91	1329.46	1511.06	1501.96	1505.14	1514.1	1506.06	1523.42	1510.1	1518.93	1503.32
Nosip	ENSMUSG00000003421	MGI:1913644	nitric oxide synthase interacting protein	ENSMUSG00000003421	39.4535	52.4869	42.0211	44.0288	39.504	23.6396	37.8166	33.737	47.9913	43.4465	44.1899	59.426	34.9577	47.7617	35.6448	49.1852	38.5365	31.6567	2356.24	1219.37	2119.92	621.526	1764.19	662.387	2362.78	1612.22	2885.54	1251.42	2792.47	2634.76	2180.96	1426.76	2353.39	1236.94	2238.48	810.739	1508.76	1490.65	1488.39	1558.1	1482.89	1567.42	1479.99	1487.51	1486.08
Pih1d1	ENSMUSG00000003423	MGI:1916095	PIH1 domain containing 1	ENSMUSG00000003423	48.4923	34.7153	19.2704	51.1359	25.6125	27.9276	27.1884	44.0678	42.7307	51.3703	21.5876	20.7028	24.0342	4.71114	27.2031	27.6335	26.7269	39.6251	1619.66	446.652	550.351	383.159	637.452	458.061	964.054	1180.5	1429.12	901.508	741.534	561.769	838.467	83.793	992.465	401.81	859.399	544.495	843.8	825.539	842.591	827.037	826.419	917.494	839.917	833.848	826.625
Rps11	ENSMUSG00000003429	MGI:1351329	ribosomal protein S11	ENSMUSG00000003429	1181.8	536.02	848.236	484.747	1134.56	775.65	759.285	592.52	774.953	403.278	929.32	505.701	780.788	370.042	810.255	506.797	860.489	356.445	18913.5	3313.12	11461.4	1793.3	13631.7	5776.49	12921.7	7871.85	12439.2	3412.13	15288.8	6187.43	12979.6	2881.34	14127.8	3420.59	13622.7	2367.73	404.309	396.594	398.645	408.328	398.957	416.594	403.12	413.538	396.732
Supt5	ENSMUSG00000003435	MGI:1202400	suppressor of Ty 5, DSIF elongation factor subunit	ENSMUSG00000003435	12.3587	114.86	25.3028	60.6386	14.7688	24.504	19.3866	37.9383	23.1513	61.9129	16.2378	77.0173	9.65339	23.5909	9.18243	40.2311	15.404	62.0812	1591.89	5808.82	2785.72	1789.4	1445.1	1430.86	2662.45	3975.67	3040.8	4096.27	2204.03	7421.04	1292.57	1474.89	1288.8	2194.6	1902.07	3391.66	3254.06	3244.96	3248.14	3257.1	3249.06	3266.42	3253.1	3261.93	3246.32
Dll3	ENSMUSG00000003436	MGI:1096877	delta like canonical Notch ligand 3	ENSMUSG00000003436	7.10396	7.50856	13.1497	1.51233	12.5532	14.3465	4.91627	8.47505	3.98232	2.06085	6.09864	4.87119	4.51456	4.12176	3.55062	5.46003	8.57727	3.53389	486.943	234.579	533	32.365	365.918	587.482	168.013	336.116	93.008	99.007	233	340.665	199.067	186.805	102.999	76.019	205.97	109.648	1731.67	2004.57	1195.86	2362.1	967.906	2290.67	809.519	1234.5	577.243
Paf1	ENSMUSG00000003437	MGI:1923988	Paf1, RNA polymerase II complex component	ENSMUSG00000003437	32.5989	112.245	56.6137	110.084	44.8383	75.8482	34.5397	54.0598	39.4353	93.1239	30.8102	101.016	23.2338	78.0301	33.2423	60.6796	48.2213	93.6511	1713.38	1924.37	2337.93	1109.44	1351.5	1347.1	2349.89	2513.18	2592.81	2041.22	1964.91	3829.99	1476.02	1563.1	1801.39	1086.44	2155.26	1830.49	1327.81	1100.04	1218.36	1112.38	1000.85	993.504	1611.57	1447.08	1625.04
Timm50	ENSMUSG00000003438	MGI:1913775	translocase of inner mitochondrial membrane 50	ENSMUSG00000003438	110.171	90.0712	82.7728	164.168	132.286	162.486	75.7677	82.2166	94.7255	83.9147	95.9026	96.0299	64.855	65.2502	72.8803	100.404	70.9885	91.1996	4761	1645	2506	1347	4097.91	3175	3602.53	3191.5	4094.04	2014	4015	3523.27	3001.9	1394	3382	1692	2841	1912.42	1091.74	1171.85	893.223	905.63	1028.61	1093.06	1126.27	1208.31	1068.23
Med29	ENSMUSG00000003444	MGI:1914474	mediator complex subunit 29	ENSMUSG00000003444	45.2621	31.1662	34.6335	20.7809	45.6093	14.9254	35.3482	46.8453	37.8423	43.1975	38.218	38.2403	31.757	29.6874	32.0319	20.4955	18.0233	28.6602	1831.15	492.021	1192.84	193	1397	276	1523.76	1550	1553	905.963	1616	1165.01	1335.48	582.786	1412	350.539	705.974	488	1022.06	1012.96	1016.14	1025.1	1017.06	1034.42	1021.1	1029.93	1014.32
Bicd1	ENSMUSG00000003452	MGI:1101760	BICD cargo adaptor 1	ENSMUSG00000003452	1.14817	6.98839	0.68627	4.94558	0.64846	3.61977	1.81413	4.66511	1.10874	2.18389	1.66921	1.92332	1.79427	6.55326	1.31552	2.01352	1.52595	4.99158	188.198	389.948	114.522	187.532	114.735	369.057	298.751	563.329	189.971	288.321	178.983	309.906	240.021	218.611	203.342	217.655	261.581	466.637	4140.89	3580.3	4923.37	4185.32	5875.16	5703.33	3900.87	3758.74	4234.82
Ncstn	ENSMUSG00000003458	MGI:1891700	nicastrin	ENSMUSG00000003458	44.9543	128.444	69.3473	143.491	48.1688	75.2442	39.838	129.219	51.8097	162.923	34.5705	132.431	43.175	135.118	48.4527	123.299	44.693	149.456	4302.02	3767.64	4635.01	2557.93	2596.56	2056.51	4116.76	10093.2	5368.4	7846.27	3469.12	8555.83	4496.99	4916.34	4494.1	4661.69	3790.1	5271.75	2417.62	1882.12	1971.91	1967.6	1789.93	1528.87	2447.8	2431.34	2561.02
Pex19	ENSMUSG00000003464	MGI:1334458	peroxisomal biogenesis factor 19	ENSMUSG00000003464	55.2573	72.7018	54.4473	77.9211	62.0882	60.1687	59.3462	87.0483	61.6756	110.054	58.6223	87.7955	44.2412	79.7566	36.4633	47.3888	48.1903	79.3116	3329.93	1811.43	2700.91	1049.59	2749	1884.59	3920.7	4412.66	3879.03	3497.7	3647.1	4204	2948.49	1973.71	2527.35	1304.01	2499.92	1828.42	1522.41	1598.7	1463.53	1486.74	1470.18	1752.11	1564.91	1577.91	1554.49
Phyhip	ENSMUSG00000003469	MGI:1860417	phytanoyl-CoA hydroxylase interacting protein	ENSMUSG00000003469	0.048977	3.49871	0.802605	5.41888	0.232198	4.35063	0.055128	0.625692	0.115347	1.56203	0	1.29532	0.131923	0.020182	0.530385	1.34181	0.32659	2.80801	5	87	70	76	18	168	6	52	12	82	0	99	14	1	59	58	32	85	2579.06	1595.51	2573.14	1548.02	2574.06	2160.09	2578.1	2586.93	2571.32
Crhr2	ENSMUSG00000003476	MGI:894312	corticotropin releasing hormone receptor 2	ENSMUSG00000003476	0	1.02264	0.011095	0	0.73005	1.19089	0.458081	0.036028	0	2.16591	0	0.276979	1.13436	0.021367	0.573188	0	1.12335	0.05318	0	42.33	1	0	51	57	45	3	0	112.547	0	20	113.707	1	29	0	104	2.378	2371.83	2655.96	2659.14	2371.83	2319.65	2677.42	2326.96	2591.97	2371.83
Inmt	ENSMUSG00000003477	MGI:102963	indolethylamine N-methyltransferase	ENSMUSG00000003477	0	0	0	0.806545	0.04084	1.91305	0	0.037688	0	1.04389	0	2.78535	0	0	1.13373	1.6664	0	4.56514	0	0	0	6	1	23	0	1	0	17	0	64	0	0	40	22	0	60	787.572	787.572	787.572	821.097	813.064	672.538	787.572	825.93	787.572
Cyp4f18	ENSMUSG00000003484	MGI:1919304	cytochrome P450, family 4, subfamily f, polypeptide 18	ENSMUSG00000003484	0	0.219825	1.25227	2.18913	2.2289	0.307479	1.95465	5.88135	5.04544	10.2972	0.350523	0.273238	2.88734	0.750397	6.63185	11.7104	4.69853	6.4758	0	1	61	7	23	8	119	148	293	115	21	8	171.441	17	314	282.999	219	120	938.854	291.886	1437.14	352.939	342.643	1455.42	1442.1	783.298	1435.32
Impdh1	ENSMUSG00000003500	MGI:96567	inosine monophosphate dehydrogenase 1	ENSMUSG00000003500	13.9037	30.9498	17.548	46.1145	15.6082	27.4897	17.4258	24.35	22.6103	40.575	11.8185	27.4596	15.4451	14.1649	16.7398	54.7981	15.0114	16.1001	1136.62	1015.99	1289	845	946.537	827	1574.76	1709.99	1966	1805	1078	1794	1402	548	1384.55	1927.93	1161.31	595	2065.25	2106.31	2167.16	2022.51	2013.67	1682.87	2140.63	2185.93	2149.1
Psg18	ENSMUSG00000003505	MGI:1347251	pregnancy specific glycoprotein 18	ENSMUSG00000003505	0.060864	2.63701	0	0.575308	0.49057	0.300346	0.164088	0	0	8.50638	0	0.524751	0	0.278414	0	1.93342	0	0.107041	3.672	60.184	0	3	16.204	3	5.346	0	0	138.919	0	19	0	6.041	0	49.351	0	1.012	1524.06	1464.4	951.601	575.563	1096.8	558.745	771.752	951.601	951.601
Dusp3	ENSMUSG00000003518	MGI:1919599	dual specificity phosphatase 3 (vaccinia virus phosphatase VH1-related)	ENSMUSG00000003518	2.18628	4.77048	4.13645	4.28451	1.72219	12.6839	3.32938	3.92243	2.82543	5.81046	2.8331	4.81829	2.97929	7.85297	5.08279	4.47816	4.31723	6.9596	309.262	264.205	319.476	150.233	164.662	613.284	448.378	485.617	443.399	412.9	339.524	555.812	484.617	587.24	730.728	288.821	414.158	449.058	3573.63	3553.61	2278.64	3870.23	3174.8	2704.72	3190.07	3853.73	3878.73
Prodh	ENSMUSG00000003526	MGI:97770	proline dehydrogenase	ENSMUSG00000003526	4.97596	7.96416	3.43653	2.97586	0.606767	2.47625	5.87259	9.8437	5.99545	10.3389	8.07543	4.58225	5.14404	0.373102	3.02181	10.7391	6.05092	13.2081	291.016	132.812	155.847	18.84	21.141	27.428	442.529	159.31	354.197	238.176	437.784	75.495	325.045	6.837	206.172	148.135	258.402	326.919	1477.5	1070.01	1337.96	698.777	1156.95	619.619	1784.97	503.765	1460.16
Ess2	ENSMUSG00000003527	MGI:107854	ess-2 splicing factor	ENSMUSG00000003527	14.0816	10.803	7.33195	5.7411	9.02798	23.3683	12.0106	13.292	10.973	16.59	7.15609	23.0208	10.9184	9.69427	8.25083	20.2247	17.1389	10.8846	1428.08	429.83	635.239	133.422	695.228	1075.46	1298.6	1097.41	1134.02	865.194	763.996	1747.9	1151.06	477.175	911.771	868.452	1668.3	467.748	2562.06	2552.96	2556.14	2565.1	2557.06	2574.42	2561.1	2569.93	2554.32
Slc25a1	ENSMUSG00000003528	MGI:1345283	solute carrier family 25 (mitochondrial carrier, citrate transporter), member 1	ENSMUSG00000003528	107.291	130.098	79.7902	130.486	91.7922	75.5835	103.327	138.233	111.609	121.16	107.91	117.237	98.57	102.184	73.7464	95.9856	85.018	148.355	5652	2694	3579	1606	3629	1898	5778.95	5816.2	6105.64	3319	5714.95	4731.69	5274.57	2540	4131.38	2132	4236.2	3392	1330.84	1328.67	1323.36	1358.49	1312.76	1404.7	1324.81	1309.69	1352.1
Dgcr6	ENSMUSG00000003531	MGI:1202877	DiGeorge syndrome critical region gene 6	ENSMUSG00000003531	128.149	84.3053	89.1237	95.5079	97.8037	85.51	130.121	142.438	154.609	106.974	120.231	91.5747	132.392	160.319	107.825	87.9843	91.9793	82.3984	3701.88	960.001	2292.99	629.841	2220.85	1043	4118.93	3374	4648.25	1639	3752.68	2022.17	4047.29	2314	3491.87	1099.78	2608.65	1023	729.784	730.646	759.058	727.887	753.997	682.31	749.82	737.33	743.075
Ddr1	ENSMUSG00000003534	MGI:99216	discoidin domain receptor family, member 1	ENSMUSG00000003534	17.4415	63.4772	29.9496	73.9358	23.8637	33.8804	34.0469	59.3291	54.756	94.9459	29.2124	110.351	40.1625	93.9676	28.3491	72.1779	50.046	125.48	2264	3044.49	3054	2205	2232.42	1807	4548.33	5701.9	7212.62	6241	3624.38	10199	5357.02	5840	3747.65	3646	6025	6380	3279.29	3077.43	3008.46	3291.74	3106.31	2983.48	3164.42	2991.53	3255.67
Ier3	ENSMUSG00000003541	MGI:104814	immediate early response 3	ENSMUSG00000003541	28.1294	11.153	29.3281	28.0007	16.1226	35.04	25.5882	26.708	23.7348	13.6599	31.7469	16.4378	32.9146	28.8982	31.4535	28.9305	48.6506	47.2419	971	150	861	222	421	554	941	755	830	245	1143	428	1181	484	1183	422	1630	685	872.06	862.956	866.136	875.097	867.064	884.423	871.103	879.93	864.315
Fosb	ENSMUSG00000003545	MGI:95575	FBJ osteosarcoma oncogene B	ENSMUSG00000003545	0	0	0.989827	0	0	0	0.047527	0	0.092843	0	0.996852	1.09971	0.548133	0	0	0	1.5172	0.329499	0	0	118	0	0	0	7.067	0	13.205	0	146.535	114.696	79.462	0	0	0	202.758	19.495	3521.37	3521.37	3517.14	3521.37	3521.37	3521.37	3522.1	3521.37	3515.32
Klc4	ENSMUSG00000003546	MGI:1922014	kinesin light chain 4	ENSMUSG00000003546	11.2464	25.4171	9.915	11.2091	13.9753	21.2859	13.2666	26.2218	22.688	21.5205	11.7627	23.327	9.48247	30.8322	13.851	2.70925	12.0838	30.879	918.41	813.63	691.336	209.821	866.194	789.74	1154.92	1744.56	1886.67	904.911	1010.05	1427.53	804.963	1222	1232.5	93.654	948.476	1067.37	2063.06	2053.96	2057.14	2066.1	2058.06	2075.42	2062.1	2070.93	2055.32
Ercc1	ENSMUSG00000003549	MGI:95412	excision repair cross-complementing rodent repair deficiency, complementation group 1	ENSMUSG00000003549	65.003	75.9509	85.9875	76.159	92.4365	35.1251	84.9934	90.4431	89.5181	79.4785	88.8737	65.3317	91.3137	104.538	69.782	49.4178	78.3169	62.2271	1419.26	555.452	1589.76	313.909	1464.1	340.64	1881.61	1712.7	2067.72	875.867	2032.11	1064.51	1875.94	1182.76	1559.94	430.108	1541.12	459.295	551.588	469.25	545.46	454.942	525.933	542.491	524.402	589.449	570.899
Cyp17a1	ENSMUSG00000003555	MGI:88586	cytochrome P450, family 17, subfamily a, polypeptide 1	ENSMUSG00000003555	477.896	846.182	800.159	1477.47	623.121	753.795	1446.69	1978.54	1930.33	2190.18	1159.83	1811.4	1678.84	1330.13	501.743	467.976	1044.84	1172.74	27647.8	19595.8	38501.6	20665.4	24773.3	20471.3	94143.1	97802.6	119628	68529.9	73337.4	81074.8	106924	37965.1	32690.5	11655.4	60456.7	30141.8	1461.55	1485.9	1419.61	1543.82	1320.13	1519.17	1541.46	1538.67	1531.73
As3mt	ENSMUSG00000003559	MGI:1929882	arsenite methyltransferase	ENSMUSG00000003559	10.157	12.7844	11.7068	20.2816	4.68632	4.01609	9.7559	5.86936	3.50632	8.99949	5.03145	20.3916	3.36089	3.59618	2.31027	25.4214	3.59725	0	593.85	292.485	583.746	271.97	207.756	106.932	607.946	279.998	208.443	271.645	308.599	895.139	204.262	102.037	147.18	628.846	202.729	0	1477.06	1467.96	1471.14	1480.1	1472.06	1489.42	1476.1	1484.93	1469.32
Homer3	ENSMUSG00000003573	MGI:1347359	homer scaffolding protein 3	ENSMUSG00000003573	18.3072	23.66	20.3672	42.7427	11.6573	21.1942	17.9177	16.6173	14.6209	18.7326	14.242	26.4022	11.8115	15.3684	14.9086	16.2311	15.6935	23.7783	657.731	514.701	691.106	380.8	378.729	708.078	864.754	720.753	731.264	554.632	572.261	1064.33	495.981	519.016	552.735	552.871	561.429	532.347	907.637	1395.82	1001.11	983.346	1078.78	1868.87	1143.22	1350.11	1236.17
Crtc1	ENSMUSG00000003575	MGI:2142523	CREB regulated transcription coactivator 1	ENSMUSG00000003575	2.95103	11.5145	5.88645	12.979	6.69254	19.3801	7.306	17.049	5.87131	14.7121	5.42005	16.1713	3.60302	13.9586	4.63889	14.8818	4.73436	19.6268	426	796.11	567.002	644.027	572.001	525.712	1217.06	2229.14	952	1174.67	657.001	1945.08	648.399	813.001	500	1356.05	675	1358.11	3646.89	4436.26	2841.82	5476.9	2837.99	1517.42	3945.96	4069.87	4007.57
Rnf215	ENSMUSG00000003581	MGI:1918923	ring finger protein 215	ENSMUSG00000003581	21.5275	27.8104	26.1658	22.5103	14.4274	21.0943	27.914	13.1333	30.0881	51.668	31.1019	21.3277	26.5361	38.5806	36.6802	26.1441	27.6776	24.8828	1149	608.063	1035	330	621	575	1620.77	444.061	1675	1473	1576	979	1457	1003.01	1945.34	621	1415	650.881	1348.38	1402.91	1167	1618.1	1429.25	1524.81	1375.37	1052.47	1375.94
Sec14l2	ENSMUSG00000003585	MGI:1915065	SEC14-like lipid binding 2	ENSMUSG00000003585	0.149104	0.651697	0.209449	0.161356	0.767909	0.081223	0.219782	0.06366	0.167261	1.0972	0.151812	1.22511	1.91968	0.826914	0.717825	5.642	1.20806	0.678864	14	24	11	2	35	2	22	2	16	53	15	64	61	4	19	29	97.018	27	2372.06	2362.96	1549.46	1368.1	1513.43	1377.42	2371.1	977.93	2364.32
Aven	ENSMUSG00000003604	MGI:1921518	apoptosis, caspase activation inhibitor	ENSMUSG00000003604	22.89	35.5789	7.08876	30.6879	12.1873	17.2037	16.1175	29.7121	18.0666	22.0966	14.1572	30.1591	12.9713	37.1453	10.0856	34.0883	12.1871	10.1347	1427.45	1089.88	448.916	586.232	671.369	796.14	1144.99	1570.1	1075.19	908.533	897.616	1597.36	884.252	1513.8	856.865	1260.04	843.399	422.668	1575.44	1965.52	1868.36	2108.5	1829.2	2588.7	1682.78	1644.89	1470.91
Cp	ENSMUSG00000003617	MGI:88476	ceruloplasmin	ENSMUSG00000003617	1.8377	11.8881	3.34153	13.4268	6.11121	9.26415	0.718156	2.66566	2.10395	2.11892	1.0949	3.14798	1.90654	9.94052	2.97293	5.88533	3.59414	16.3133	136	179.999	128.001	74.999	120	153	115.098	195	198.072	63	68.001	103.007	143.051	134.999	169.001	345	216.999	782.306	1869.61	971.516	1130.14	616.538	652.018	923.847	3796.36	2277.05	2326.84
Crot	ENSMUSG00000003623	MGI:1921364	carnitine O-octanoyltransferase	ENSMUSG00000003623	9.23924	38.9848	16.5579	35.3817	19.5978	33.3851	11.7023	28.7624	13.1913	25.9969	10.6313	33.7318	9.33479	34.3856	9.65152	35.3849	14.7201	41.1728	953.522	1514.49	1450.29	819.593	1424.15	1320.88	1340.25	2449.96	1428.86	1311.19	1194.45	2585.08	1024.79	1657.46	1036.93	1519.98	1382.44	1772.31	2607.24	2492.66	2584.13	2556.77	2412.98	2213.21	2712.91	2651.41	2677.21
Rps6ka1	ENSMUSG00000003644	MGI:104558	ribosomal protein S6 kinase polypeptide 1	ENSMUSG00000003644	22.6018	48.3142	19.9639	39.6004	16.8432	24.1532	11.3522	13.2281	14.0533	38.7204	16.9198	49.2377	10.9791	53.0457	7.17341	55.5857	13.5703	28.4342	1843.51	1981.07	1728	1026	1299	1229	1316	1171	1594	1993	1807	3668	975	2070	849.172	2297	1310.16	1310	2060.58	2630.96	2553.67	2859.7	2560.88	2846.37	2745.97	2755.52	2803.43
Calb2	ENSMUSG00000003657	MGI:101914	calbindin 2	ENSMUSG00000003657	1.44415	0.275865	0.354197	0.751429	2.75983	2.21976	0.42476	2.16321	0.382103	0	1.11193	0.487194	0.995323	6.61839	0.553895	2.95619	0.748193	4.34686	67	5	14	8	97	47	21	82	18	0	54	17	48	149	28	58	33.546	85	1172.06	1162.96	1166.14	1175.1	1167.06	1184.42	1171.1	1179.93	1164.32
Snrnp200	ENSMUSG00000003660	MGI:2444401	small nuclear ribonucleoprotein 200 (U5)	ENSMUSG00000003660	3.82955	60.8425	13.5583	57.1717	14.8438	53.8299	3.20637	19.5753	3.74908	32.3731	3.51058	48.0978	3.00779	29.0818	5.13442	40.4508	7.78259	53.1571	741.094	4749.77	2215.81	2192.52	2126.58	4354.5	804.846	3054.7	865.37	3383.52	869.279	7915.77	665.005	2224.29	978.396	3509.99	1531.72	4185.9	4888.92	5009.06	4821.63	4232.86	4757.1	4525.11	5945.92	4857.4	5705.01
Ciao1	ENSMUSG00000003662	MGI:1346998	cytosolic iron-sulfur protein assembly 1	ENSMUSG00000003662	26.4889	47.7545	31.053	45.4463	52.5299	52.1148	45.7861	26.4992	35.7517	41.7446	29.2836	40.9893	24.1246	68.7757	29.3916	56.322	45.06	46.1367	1135	773.009	1031	458.006	1355.33	1252	1867.14	940.001	1501	901.354	1383.05	1527.38	1314.23	1718.19	1506	1224	1947.67	686.409	1082.48	1038.63	979.542	1112.36	856.733	1343.87	965.966	1104.18	1037.68
Has1	ENSMUSG00000003665	MGI:106590	hyaluronan synthase 1	ENSMUSG00000003665	0	0	0	0	0	0	0.348516	1.52965	0.201955	0	0	1.14541	0.571957	0	1.16174	0	0.21454	2.71888	0	0	0	0	0	0	27	90.614	14.939	0	0	62.42	43.211	0	92	0	15	83.583	1837.59	1837.59	1837.59	1837.59	1837.59	1837.59	1835.1	1843.93	1828.32
Taf6l	ENSMUSG00000003680	MGI:2444957	TATA-box binding protein associated factor 6 like	ENSMUSG00000003680	48.368	65.4499	49.9277	54.0274	58.3358	48.3754	52.5111	65.5787	63.063	55.8577	55.2362	51.3688	52.147	74.4675	54.4498	79.3774	49.9311	40.3398	2136.07	1332.81	1929.89	617.21	1760.9	914.686	2406.99	2619.2	2472.75	1241.66	2439.74	1988.24	2061.14	1526.05	2247.4	1564.77	1573.47	659.841	1115.69	1306.62	1140.4	1260.93	1002.32	1057.7	1085.78	1243.22	969.133
Insig2	ENSMUSG00000003721	MGI:1920249	insulin induced gene 2	ENSMUSG00000003721	36.707	21.1003	24.8716	13.7871	19.4596	22.7182	39.5843	35.5653	38.6287	23.831	41.8102	14.5068	33.2561	29.3924	33.2557	34.1859	32.2474	26.8498	2305.04	475.002	1499	203	883.999	913	2805.04	1296	2172	695.001	2549.93	894.001	2118	943	1990	745	1966	617	1586.41	1444.43	1778.13	1625.16	1508.43	2248.08	1678.55	1134.28	1389.72
Kpna6	ENSMUSG00000003731	MGI:1100836	karyopherin (importin) alpha 6	ENSMUSG00000003731	4.31776	18.0913	7.02439	25.5954	14.7705	14.8287	7.84727	5.76168	6.39901	19.689	5.20632	17.6809	3.72309	21.0696	6.24365	11.9857	7.7409	8.37734	397.024	419.617	371.79	164.817	495.959	603.265	819.322	651.45	762.102	396.637	642.168	934.22	362.299	365.734	331.65	219.038	543.406	106.02	2322.98	1488.24	1561.55	710.744	1114.95	2275.72	2473.18	3519.45	2943.6
Man1a	ENSMUSG00000003746	MGI:104677	mannosidase 1, alpha	ENSMUSG00000003746	4.09378	14.2971	9.21664	20.5811	7.69904	9.96506	6.37033	14.4462	9.64267	10.9634	6.79186	21.8542	4.90152	29.0259	2.98481	17.3312	2.32931	13.9797	610.999	937.872	1159.66	621.246	807.517	797.767	1034.73	1574.5	1632.61	1038.77	1131.69	2620.72	679.546	2185	522	887	424	800.474	3770.53	4209.07	3712.15	3331.71	3482.73	4478.27	3847.57	3392.58	4184.69
Itpkc	ENSMUSG00000003752	MGI:2442554	inositol 1,4,5-trisphosphate 3-kinase C	ENSMUSG00000003752	2.61866	12.0588	3.20931	7.71507	1.77301	16.6897	3.27718	7.25401	3.40083	14.8831	3.86527	11.9568	3.53832	13.2872	2.50528	7.25278	3.63529	13.3236	309.729	490.361	324.394	209.073	93.206	895.194	404.371	698.181	393.178	904.537	481.603	978.711	435.046	749.803	298.067	363.271	412.354	388.374	2988.06	2609.17	2982.14	2991.1	1745.57	3000.42	2922.8	2995.93	2857.48
Coq8b	ENSMUSG00000003762	MGI:1924139	coenzyme Q8B	ENSMUSG00000003762	8.79091	23.295	11.3772	7.85415	4.88741	18.5224	9.71417	7.36669	12.5191	24.2032	11.726	18.3865	10.4951	23.6952	13.5097	13.8515	10.7309	21.9808	564.589	620.155	693.9	91.916	269.903	373.786	762.029	425.8	852.897	939.657	837.985	880.933	783.016	856.836	1008.9	388.882	631.274	577.685	1622.5	1708.16	1799.39	1291.71	1833.73	1128.86	1858.17	1799.18	1683.84
Brd8	ENSMUSG00000003778	MGI:1925906	bromodomain containing 8	ENSMUSG00000003778	28.5072	54.4349	49.2793	51.9474	44.666	57.9062	27.0021	57.127	26.2846	37.7024	33.2456	59.1709	32.1124	55.6979	40.0577	45.9734	36.5536	51.7641	3943.55	2709.63	5344.01	1423.39	4384.06	3038.58	3867.03	5082.56	3407.09	2482.77	4761.28	5271.7	4664.04	3486.05	6004.72	2311.33	5084.77	2849.99	3494.79	3193.91	3199.4	3024.35	3259.15	2935.35	3392.34	2769.38	3203.77
Kif20a	ENSMUSG00000003779	MGI:1201682	kinesin family member 20A	ENSMUSG00000003779	18.094	66.8443	29.8932	58.9019	16.8164	75.9434	15.2175	11.3797	19.3403	59.8201	17.9041	63.3035	15.8979	42.8295	11.0888	28.7475	11.1348	34.4764	2044.04	2958.14	2881.93	1521.49	1440.75	3900.48	1832.01	1058.34	2223.55	3468.09	2133.06	5341.5	1868.94	2348.96	1372.62	1382.52	1204.6	1647.7	2853.93	2839.52	2844.32	2851.1	2844.87	2873.04	2851.69	2894.93	2841.59
Farsa	ENSMUSG00000003808	MGI:1913840	phenylalanyl-tRNA synthetase, alpha subunit	ENSMUSG00000003808	49.6775	88.1897	40.6459	85.1077	44.7043	80.7459	52.0825	101.926	52.2059	104.194	41.3045	110.365	42.5644	64.4673	33.3033	100.683	54.1339	60.4664	2974.43	2296.45	2209.59	1262.73	2145.84	2200.27	3322.82	5104.35	3242.11	3394.62	2684.34	5354.6	2718.7	2065.1	2083.52	2524.74	3189.18	1705.51	1512.62	1670.82	1603.84	1637.62	1593.87	1524.3	1511.24	1558.82	1534.92
Gcdh	ENSMUSG00000003809	MGI:104541	glutaryl-Coenzyme A dehydrogenase	ENSMUSG00000003809	20.5584	31.9068	22.316	50.3273	19.3918	20.2805	15.7357	33.3011	24.2565	44.9869	27.0879	31.0526	11.6416	43.2439	16.1651	26.1326	22.5956	26.7363	1263.14	838.105	938.784	572	883.001	633.149	1038.23	1273.39	1644.59	1263.62	1436.7	1337	863.235	820.03	879	815	1109.12	825.464	1552.21	1685.41	1241.13	1254.48	1511.99	1746.39	1562.88	1190.27	1675.75
Mast2	ENSMUSG00000003810	MGI:894676	microtubule associated serine/threonine kinase 2	ENSMUSG00000003810	7.24932	42.853	15.6111	22.9345	17.1733	36.7431	13.2177	21.0076	13.5093	32.6536	11.7874	41.6627	11.2931	48.1024	10.5797	21.4965	13.7825	49.2297	1257.99	2691.52	2025	1062	1980.38	3452	2478.64	3478	2566.02	2961.6	2186.16	5919.04	1873.85	3928.63	1763	1117	2015.08	3490	4383.96	4030.01	3826.98	5111.01	3829.11	5255.44	4441.98	5153.42	4694.68
Dnase2a	ENSMUSG00000003812	MGI:1329019	deoxyribonuclease II alpha	ENSMUSG00000003812	14.9977	13.3159	16.8787	20.1971	10.1219	15.618	13.2937	21.9958	11.9661	15.6465	17.7378	16.03	10.5733	10.0014	9.19757	13.7857	17.8981	18.664	645.198	297.462	840.147	262.854	435.965	301.587	1035.62	1013.78	804.665	510.658	1160.06	677.477	1033.64	426.569	847.523	265.735	1234.34	512.032	1086.82	1433.35	1468.53	1436.47	1430.19	1080.19	1845.34	1434.66	1662.04
Rad23a	ENSMUSG00000003813	MGI:105126	RAD23 homolog A, nucleotide excision repair protein	ENSMUSG00000003813	82.6151	83.4657	58.4514	73.2201	93.6914	64.1344	83.9479	108.528	100.208	103.117	91.2893	93.5896	78.9547	82.3307	65.5069	105.86	60.4475	86.4853	4328.37	1826.9	2604.25	870.576	3455.42	1680.7	4595.07	4468.09	5134.08	2492.87	4663.91	3416.66	4121.05	2113.11	3851.16	2495.72	2804.93	1569.71	1323.59	1404.42	1314.48	1312.35	1224.63	1465.93	1296.59	1281.51	1266.31
Calr	ENSMUSG00000003814	MGI:88252	calreticulin	ENSMUSG00000003814	384.768	622.073	328.491	584.674	379.948	376.672	399.252	529.566	499.977	644.857	324.262	595.577	280.239	510.892	257.359	520.802	310.603	548.108	28270.4	18156.1	19534	9857	20066.4	12245.9	30959	32527.7	37275.2	25187.4	24630.6	33192.9	21357.8	17609.3	20231.5	16797.5	21908.1	17300.1	1856.18	1872.71	1754.42	1860.81	1753.68	1818.62	1836.78	1911.94	1842.67
Syce2	ENSMUSG00000003824	MGI:1919096	synaptonemal complex central element protein 2	ENSMUSG00000003824	153.453	62.3109	136.509	84.8715	160.072	115.923	132.455	159.699	130.109	80.1684	158.244	46.2482	128.096	81.9852	137.399	68.251	120.804	56.0644	3594.27	608.897	2381.34	369	2738.61	1082.85	3242.76	2416.61	2875.89	837.377	3652.3	843	3074.74	744.971	3054.85	610	2837.96	661.537	591.729	627.003	514.666	479.884	568.093	522.531	579.914	471.028	546.316
Nfat5	ENSMUSG00000003847	MGI:1859333	nuclear factor of activated T cells 5	ENSMUSG00000003847	3.39123	14.3511	5.88253	16.8381	10.2011	16.6448	1.97328	10.797	2.09784	12.1203	1.47003	14.4872	2.65946	14.3557	2.39074	5.58465	6.23669	18.7714	800.466	992.755	1115.21	723.722	1356.05	1213.63	615.206	1988.4	607.121	984.235	430.003	2101.3	814.105	1430.01	634.772	482.941	1458.46	2040.59	5963.1	4438.63	5593.18	4744.06	4414.01	4078.69	7385.02	5732.49	7152.87
Nob1	ENSMUSG00000003848	MGI:1914869	NIN1/RPN12 binding protein 1 homolog	ENSMUSG00000003848	21.8926	48.8707	26.7677	34.275	29.0805	36.5846	25.2343	67.3862	29.2595	49.8939	20.2537	56.0804	25.068	60.8926	27.9234	23.0126	31.6501	38.5148	1172.33	993.437	1247.18	404.198	1206.32	872.473	1491	2988.02	1632	1320.4	1141.03	2292.89	1417.54	1646.24	1652	518.402	1643.73	879.854	1352.82	1304.31	1374.63	1301.63	1377.42	1334.04	1399.6	1380.24	1378.58
Nqo1	ENSMUSG00000003849	MGI:103187	NAD(P)H dehydrogenase, quinone 1	ENSMUSG00000003849	17.1211	21.577	15.8493	23.486	20.7639	24.1589	15.6622	6.9425	19.7913	10.121	32.1024	14.0797	15.6069	15.0861	20.2102	18.1385	26.9597	6.75618	877	432.105	692	276	806.082	564.218	855	290.376	1030.01	268	1723	542	831	375	1128	393	1333	146	1294.06	1284.96	1288.14	1297.1	1289.06	1306.42	1293.1	1301.93	1286.32
Gys1	ENSMUSG00000003865	MGI:101805	glycogen synthase 1, muscle	ENSMUSG00000003865	7.06673	33.4044	12.6431	26.885	6.41939	31.3972	9.45478	28.7208	11.9593	38.2516	9.4195	44.4046	8.54393	39.6737	11.9544	12.3682	7.17268	43.4387	956.397	1775.26	1462.65	833.547	660.024	1925.97	1364.32	3161.99	1650.62	2658.58	1343.63	4494.92	1202.03	2606.16	1762.94	708.925	930.376	2493.92	3419.06	3409.96	3413.14	3422.1	3414.06	3431.42	3418.1	3426.93	3411.32
Ruvbl2	ENSMUSG00000003868	MGI:1342299	RuvB-like protein 2	ENSMUSG00000003868	32.5429	63.6883	26.1891	42.654	25.1103	58.1293	27.8297	48.1508	27.3316	69.1589	22.8281	56.9515	16.6705	49.5176	16.6243	46.6373	13.212	52.7217	2028.92	1554.35	1392.88	609.848	1187.31	1649.58	1849.37	2448.63	1733.17	2224.75	1493.81	2664.79	1080.39	1498.25	1129.36	1230.34	793.494	1388.91	1575.06	1565.96	1569.14	1578.1	1570.06	1587.42	1574.1	1582.93	1567.32
Lin7b	ENSMUSG00000003872	MGI:1330858	lin-7 homolog B (C. elegans)	ENSMUSG00000003872	3.9486	2.9313	4.48719	0	6.25739	0.114309	8.50413	0.626857	5.92804	2.89053	10.7579	2.43424	10.0514	0	8.01291	6.91877	8.32535	0	74.567	21.407	71.669	0	88.921	1	170.881	9.778	112.558	28.718	209.53	35	197.221	0	164.847	55.1	154.686	0	477.076	468.582	471.217	478.076	471.863	489.366	475.973	485.535	469.291
Bax	ENSMUSG00000003873	MGI:99702	BCL2-associated X protein	ENSMUSG00000003873	286.363	109.418	212.909	82.6116	270.201	187.546	188.374	181.854	188.886	91.4818	215.576	63.7194	221.515	120.615	228.923	163.971	194.275	65.0251	6894.83	1021.91	4346.93	457.587	4908.71	2080.83	4829.44	3600.28	4589.01	1152.17	5380.88	1162.9	5543.15	1409.03	6005.08	1666.16	4573.06	653.937	608.267	599.256	602.357	611.371	603.234	620.644	607.29	616.25	600.48
Il7r	ENSMUSG00000003882	MGI:96562	interleukin 7 receptor	ENSMUSG00000003882	0.320856	3.17809	0	3.09741	0.813832	2.80092	0	0.613752	0.111762	3.17422	0	1.72181	0.557659	3.24329	0	1.82486	0.58525	3.19261	41.671	162.063	0	92.16	80.294	164.905	0	64.849	14.801	211.747	0	167.278	75.289	204.452	0	100.372	72.863	175.873	3281.06	3271.96	3282.87	3284.1	3276.06	3293.42	3282.87	3288.93	3273.32
Tfam	ENSMUSG00000003923	MGI:107810	transcription factor A, mitochondrial	ENSMUSG00000003923	48.3227	45.0082	32.3013	26.2426	35.2104	44.8394	38.6358	46.9088	47.0628	26.7358	47.023	37.4834	35.1477	41.815	28.8871	41.6954	25.3195	25.8753	2617.64	1100.49	1701.69	536.046	1618.68	1351.24	2573.94	2380.74	2659.31	716.158	2525.65	1749.52	2021.98	1347.06	1864.51	1273.92	1764.91	709.175	1368.5	1568.86	1554.27	2254.59	1526.49	1685.73	1578.07	1579.79	1396.59
Zfp81	ENSMUSG00000003929	MGI:1890752	zinc finger protein 81	ENSMUSG00000003929	1.86389	3.31675	1.01751	2.58096	1.32604	2.80668	2.5251	1.86022	1.13075	3.86917	2.25503	3.1992	2.68598	2.21959	2.0585	3.54219	2.37932	5.10289	470.714	329.326	219.833	149.259	254.587	320.733	680.017	381.753	291.532	500.867	601.228	603.487	705.155	272.093	566.478	378.998	574.738	547.543	6380.06	6370.96	6374.14	6383.1	6375.06	6392.42	6379.1	6387.93	6372.31
Efnb3	ENSMUSG00000003934	MGI:109196	ephrin B3	ENSMUSG00000003934	4.21619	10.4777	6.83892	8.33349	7.5991	9.98221	8.28993	7.92004	13.3942	9.14503	8.37448	9.71415	7.08116	0	8.63799	11.2826	4.60304	7.98816	488	476	676.436	221	668.037	524	1023	746	1580.42	543.951	1021	841.378	852	0	1089.43	553	511	392	2924.06	2914.96	2918.14	2927.1	2919.06	2936.42	2923.1	2931.93	2916.32
Mmd	ENSMUSG00000003948	MGI:1914718	monocyte to macrophage differentiation-associated	ENSMUSG00000003948	70.207	35.3605	61.5482	32.451	51.3983	32.2666	63.1212	37.5801	59.3747	31.1824	68.0114	32.689	70.3953	29.244	58.9222	28.0179	74.446	43.296	5524.76	1107	4064.84	610.001	2951	1162	5541.11	2241	5101.21	1316	5616.36	2131	5946	1068	5435	957	5785	1456.01	1988.02	2008.72	1948.47	2074.79	1906.45	2014.5	2079.41	1856.21	2123.49
Hlf	ENSMUSG00000003949	MGI:96108	hepatic leukemia factor	ENSMUSG00000003949	0.610587	2.72082	0.941247	0.245912	1.34804	1.67134	0.588558	2.88719	1.05012	2.16811	0.181025	0.04126	0.563467	5.90675	0.440794	7.31222	2.89026	1.28692	83	30.999	103	12	109	76	80	318	141	88	25	3	68	203.999	88	51.999	196	76	3434.13	731.058	3228.49	5386.1	2684.9	2543.68	3219.73	3428.41	3318.62
Fam162a	ENSMUSG00000003955	MGI:1917436	family with sequence similarity 162, member A	ENSMUSG00000003955	265.146	128.058	178.692	81.5749	263.244	231.025	225.657	198.723	231.594	165.163	241.278	105.612	236.691	111.371	254.027	184.023	208.843	114.599	4830.71	901.998	2752.38	342.784	3607.47	1951.56	4374.22	2993.29	4240.26	1584.79	4530.54	1466.18	4480.33	985.727	5041.94	1413.86	3747.86	868.051	460.269	451.947	454.431	463.806	455.041	472.538	459.167	468.86	452.527
Rpl8	ENSMUSG00000003970	MGI:1350927	ribosomal protein L8	ENSMUSG00000003970	465.854	489.118	231.538	430.5	299.564	390.534	342.957	522.922	369.893	474.682	320.701	528.429	263.855	275.035	204.685	325.864	288.756	391.869	10922.2	4446.62	4602.02	2322.46	5298.19	4221.44	8561.55	10085.3	8747.93	5824.97	7790.82	9395.36	6429.51	3128.79	5228.4	3224.07	6623.02	3835.71	592.308	583.319	586.398	595.453	587.278	604.667	591.333	600.333	584.531
Grm3	ENSMUSG00000003974	MGI:1351340	glutamate receptor, metabotropic 3	ENSMUSG00000003974	0.072438	0.253798	0	0.118552	0.04769	0.019961	0.441629	0	0.017767	0.017616	0.249339	0.036294	0.958144	0.429076	0	0.342134	0.10382	0.064082	8	11	0	3	4	1	52	0	2	1	29	3	110	23	0	16	11	3	2790.06	2780.96	2790.35	2793.1	2785.06	2802.42	2789.1	2790.35	2782.32
Ssbp2	ENSMUSG00000003992	MGI:1914220	single-stranded DNA binding protein 2	ENSMUSG00000003992	110.686	303.113	128.283	342.927	144.257	249.111	130.955	197.706	109.737	189.103	96.9496	285.304	128.953	388.747	129.093	217.51	142.501	294.495	5018.69	3072.42	4092.93	2388.64	3916.31	3088.55	7486.15	5495.25	5825.1	2785.36	5250.38	6682.78	6506.21	5327.73	6168.73	3020.06	6291.13	3265.31	1145.47	650.38	941.305	768.814	901.456	693.548	1354.12	865.184	1311.98
Fancl	ENSMUSG00000004018	MGI:1914280	Fanconi anemia, complementation group L	ENSMUSG00000004018	10.9639	15.0998	11.4816	15.3028	10.7037	7.34474	10.9916	11.1488	12.284	6.71744	10.283	13.8127	10.0833	9.49161	10.9184	4.89062	7.28482	17.0518	906.369	363.974	926.826	249.571	687.737	226.906	991.408	668.562	882.324	232.453	1033.94	660.444	975.488	449.509	951.447	200.764	682.412	422.305	2088.47	1546.64	2381.56	1800.09	2133.51	1728.15	2136.53	1866.61	1775.28
Brinp2	ENSMUSG00000004031	MGI:2443333	bone morphogenic protein/retinoic acid inducible neural-specific 2	ENSMUSG00000004031	0.053733	0.86153	0.188866	0.698386	0.2428	0.664314	0.063455	0.172436	1.21577	1.14425	0.04892	2.19641	0.838585	14.9725	0.787599	20.354	3.06813	9.50432	8.714	56.596	26.498	28.003	30.66	48.671	11.18	23.593	194.138	100.892	9.022	272.618	138.404	1146.02	137.252	465.897	459.442	172.809	4097.08	4215.05	4139.29	4425.62	4192.96	4098.4	4173.45	4258.85	3946.74
Gstm5	ENSMUSG00000004032	MGI:1309466	glutathione S-transferase, mu 5	ENSMUSG00000004032	168.08	111.439	153.21	127.748	143.941	97.9614	207.756	205.413	202.889	187.472	190.775	148.346	233.552	219.609	209.57	183.73	245.924	149.586	3925	1002	3094	681	2562	1062	5208.19	4029	4823.92	2326	4612	2594	5824	2468	5332	1849	5691	1461	589.943	576.925	595.798	588.391	591.017	606.434	593.817	610.535	587.653
Gstm7	ENSMUSG00000004035	MGI:1915562	glutathione S-transferase, mu 7	ENSMUSG00000004035	180.557	165.227	124.863	140.708	191.314	106.432	77.2776	104.018	105.383	87.8727	98.6975	147.391	84.515	58.0949	108.944	96.2842	93.32	107.393	7650.41	2761.53	4622.84	1379.04	6141.13	2044.49	3538.09	3647.16	4602.4	1969.74	4507.19	4755.02	3746	1187.68	5132.1	1787.08	3901.26	1989.7	1070.43	1072.41	1092.3	1081.76	1065.88	1074.55	1084.51	1091.41	1079.42
Gstm3	ENSMUSG00000004038	MGI:106026	glutathione S-transferase, mu 3	ENSMUSG00000004038	11.3634	5.0126	7.3303	2.08748	25.2615	13.7315	2.89961	16.2784	2.26788	2.04404	2.78823	1.62599	6.18418	0.057346	1.75223	12.0344	6.21664	0.179782	473.219	81.478	259.922	19.955	796.575	261.288	128.667	554.303	95.824	44.11	121.399	50.977	267.699	1.159	79.508	211.884	250.551	3.152	1052.06	1042.96	1046.14	1055.1	1047.06	1064.42	1051.1	1059.93	1044.32
Stat3	ENSMUSG00000004040	MGI:103038	signal transducer and activator of transcription 3	ENSMUSG00000004040	8.46256	52.3835	18.1091	55.5483	13.9346	31.1403	9.36098	35.9833	9.81394	48.215	7.31067	38.3866	7.62608	26.2704	11.1861	44.3853	21.7206	57.572	931.718	2097.03	1575.32	1567.19	654.96	1561.38	1334.91	3585.54	1324.17	3057.69	1032.84	3128.94	1106.17	1451.98	1498.68	2557.68	2145.05	2911.15	2781.44	2568.62	2566.49	3114.03	1560.72	2804.78	3377.93	3101.67	3334.87
Stat5a	ENSMUSG00000004043	MGI:103036	signal transducer and activator of transcription 5A	ENSMUSG00000004043	2.08352	6.36271	3.92419	6.87698	3.60354	0.90259	2.37633	5.02648	1.76454	5.34324	1.80653	1.14038	5.55183	7.92396	2.61041	2.71243	7.47285	6.77147	281.862	335.062	405.633	221.709	339.269	58.407	341.152	543.016	243.231	389.384	256.587	124.376	778.992	463.833	384.094	138.524	920.664	354.543	3417.63	3378.88	3049.65	3558.43	3126.22	3619.85	3400.64	3362.72	3406.94
Cavin1	ENSMUSG00000004044	MGI:1277968	caveolae associated 1	ENSMUSG00000004044	16.0641	49.5422	16.5574	53.5995	10.5329	57.6923	33.4607	85.7797	55.9532	82.6019	25.1755	75.4172	24.4824	90.7431	29.0877	117.298	48.4697	141.464	2006	2477.13	1751	1571	950	3072	4502	8557.04	7299.34	5316.17	3394	7217.88	3256	5585	4055	6318	5838.87	7466	3154.72	3208.22	3120.05	3235.1	2994.88	2978.64	3187.06	3105.14	3224.32
Map3k11	ENSMUSG00000004054	MGI:1346880	mitogen-activated protein kinase kinase kinase 11	ENSMUSG00000004054	5.57296	24.348	5.98581	34.1899	8.6446	24.3374	12.911	20.7146	8.61135	18.539	9.85074	18.2426	12.0239	21.6786	5.78552	14.3697	8.56688	16.181	802.765	1377.45	737.12	1128.18	946.089	1588.62	1982.96	2426.96	1265.19	1371.08	1495.88	1965.11	1800.47	1515.71	908.103	876.683	1182.41	988.969	3639.06	3629.96	3633.14	3642.1	3634.06	3651.42	3638.1	3646.93	3631.32
Akt2	ENSMUSG00000004056	MGI:104874	thymoma viral proto-oncogene 2	ENSMUSG00000004056	77.6532	116.579	58.4967	143.535	69.9615	150.359	98.8631	138.112	118.964	164.679	84.9571	178.644	62.1677	137.883	71.3874	172.124	83.335	202.652	8129.32	4968.68	4811.28	3523.93	4804.84	7027.84	10976.7	11971.6	12508	8634.02	9354.56	13728.5	6713.38	6532.35	7947.59	7338.36	7979.11	9061.3	2644.73	2734.71	2426.59	2709.83	2280.47	2614.6	2630.01	2698.13	2598.67
Dnaja3	ENSMUSG00000004069	MGI:1933786	DnaJ heat shock protein family (Hsp40) member A3	ENSMUSG00000004069	40.2272	65.1394	28.1804	59.3621	40.6006	51.357	39.0657	54.3833	37.382	53.4526	41.1789	75.7801	24.2082	30.4704	16.2663	41.2316	27.7511	50.602	3647.17	2284.01	2152.32	1191	2737.54	2090	3742.75	3883.01	3420.4	2425.09	3913	5083.41	2265.01	1291	1593	1513.1	2399	1898	2290.46	2249.8	2253.33	2214.49	2238.89	2276.46	2269.42	2222.52	2261.48
Hmox2	ENSMUSG00000004070	MGI:109373	heme oxygenase 2	ENSMUSG00000004070	32.1357	61.2453	25.9154	43.397	19.5199	34.5069	41.3394	54.3934	48.0809	62.3635	31.8022	71.4278	27.5352	19.1269	25.1375	51.2858	32.0159	61.2323	1438.44	1128.66	952.39	450.115	628.978	725.333	1970.02	2163.87	2114.83	1409.83	1453.53	2277.51	1212.73	391.265	1194.66	939.015	1363.98	1099.09	1130.82	1182.44	1084.24	1144.81	1069.95	1175.83	1128.82	1238.3	1087.13
Cdip1	ENSMUSG00000004071	MGI:1913876	cell death inducing Trp53 target 1	ENSMUSG00000004071	82.4089	98.9303	82.9894	95.7054	90.2833	106.265	80.1481	83.1911	89.739	102.353	98.4068	116.218	83.1586	62.6105	75.6441	80.619	86.009	109.376	7196.97	3241.82	6013.91	1743.79	6068.03	3771.94	7725.23	5804.23	8098.17	4599.03	9172.67	7528.69	7928.37	2930.49	7185.28	3258.1	7500.49	3799.11	2206.29	2102.57	2137.97	2011.08	2231.75	1985.59	2283.16	2171.75	2230.41
Map3k20	ENSMUSG00000004085	MGI:2443258	mitogen-activated protein kinase kinase kinase 20	ENSMUSG00000004085	0.783213	7.37791	3.77704	10.9037	1.73014	0.878597	2.25648	3.23761	2.926	6.69538	2.4259	7.04173	3.01336	8.79833	2.77797	6.95811	4.4995	6.92517	125.995	618.818	511.76	359.924	255.136	60.399	477.363	418.191	683.298	534.518	485.871	1050.93	635.361	982.913	576.852	585.326	670.717	532.701	4064.05	5381.71	3997.43	3643.41	4896.63	3845.53	5011.14	4020.61	5771.84
Cwc15	ENSMUSG00000004096	MGI:1913320	CWC15 spliceosome-associated protein	ENSMUSG00000004096	147.582	46.516	139.157	41.1634	124.572	50.395	149.308	65.2787	136.286	72.0517	194.319	56.9103	149.186	63.2878	163.44	88.9807	155.168	65.1387	4977.55	611.106	3990.98	318.9	3177.83	778.753	5364.71	1803.4	4655.62	1263.12	6833.45	1448.2	5230.14	1035.65	6006.14	1268.08	5081.56	922.551	852.06	842.956	846.136	855.097	847.064	864.423	851.103	859.93	844.315
Col5a3	ENSMUSG00000004098	MGI:1858212	collagen, type V, alpha 3	ENSMUSG00000004098	0.288842	2.52259	1.05705	2.71124	0.802097	2.47019	0.751971	2.49849	0.482128	0.299614	0.345639	1.01564	0.447884	3.43711	0.663398	4.22499	1.29283	0.438256	67	205	209	101	127	198	186	471	111	24	84	158	108	387	152	394	274	27	5860.06	5214.33	5833.32	4111.73	5257.53	4483.82	5859.1	5867.93	5690.36
Dnmt1	ENSMUSG00000004099	MGI:94912	DNA methyltransferase (cytosine-5) 1	ENSMUSG00000004099	7.74759	78.6817	18.4308	58.302	15.3188	25.4162	7.75981	31.8381	8.46817	47.3396	7.75674	62.7808	5.67061	69.9697	5.75106	19.5752	13.5429	39.0889	1569.62	6168.3	3152.08	2667.27	2339.33	2308.36	1672.3	5179.48	1724.88	4861.95	1630.27	9378.91	1196.81	6830.34	1253.33	1660.73	2652.55	3316.6	5118.16	5030.16	5045.68	5049.59	5070.74	5080.49	5104.84	5063.84	5034.4
Ppan	ENSMUSG00000004100	MGI:2178445	peter pan homolog	ENSMUSG00000004100	68.6064	63.1485	46.6174	49.507	66.9562	82.7226	41.9959	59.3601	46.5092	43.5534	52.3673	72.9238	45.129	56.1791	47.162	53.2589	57.2148	30.9358	3898.25	1472.39	2359.48	699.666	3226.08	2168.84	2613.26	2713.8	2741.99	1288.77	3326.37	3417.07	2807.63	1714.63	3271.86	1318.17	3371.93	815.514	1435.46	1496.06	1493.26	1559.9	1599.89	1466.62	1473.99	1423.07	1457.15
Angptl2	ENSMUSG00000004105	MGI:1347002	angiopoietin-like 2	ENSMUSG00000004105	19.7887	43.0554	24.3096	35.1915	14.9129	34.4572	45.5397	71.9934	75.6499	105.286	38.5959	97.0269	38.1975	103.3	35.0332	120.117	44.1418	132.058	2355	2011	2439.28	983	1280	1818	5833.05	7041.41	9167.4	6437.64	4783.47	8601	4737.58	6049	4583	5795.43	4963	6749.33	3006.5	2996.92	2960.4	3083.1	2850.05	2951.4	3034.06	3044.45	2995.14
Cacna1e	ENSMUSG00000004110	MGI:106217	calcium channel, voltage-dependent, R type, alpha 1E subunit	ENSMUSG00000004110	0.855061	13.0678	2.94631	19.0181	4.37164	13.5519	0.224341	3.59406	0.296895	8.41119	0.251886	7.9917	0.341992	22.1653	1.66908	4.90586	1.23593	9.74307	83.265	559.623	327.704	509.006	343.38	681.646	27.825	285.417	26.393	577.071	21.988	615.746	29.51	1124.56	406.161	351.818	114.54	423.431	2460.09	2747.79	3281.47	2954.12	2608.16	2813.66	2937.95	2471.92	2197.15
Cacna1b	ENSMUSG00000004113	MGI:88296	calcium channel, voltage-dependent, N type, alpha 1B subunit	ENSMUSG00000004113	0.029621	0.368239	0.181065	0.296463	0.135158	0.193253	0.042348	0.10586	0.575701	0.318631	0.085358	1.73371	0.344434	3.54165	0.155165	1.22221	0.235649	0.428977	11.017	54.337	20.561	25.246	38.225	32.503	16.796	31.981	14	60.703	4.001	116.301	31.915	129.366	62.885	154.373	84.489	67.828	9396.06	9467.96	3350.28	9399.1	9391.06	9408.42	9395.1	9403.93	601.051
Trmt10a	ENSMUSG00000004127	MGI:1920421	tRNA methyltransferase 10A	ENSMUSG00000004127	13.3844	17.7598	15.0192	11.2783	7.60479	28.9605	10.2506	4.5088	11.5383	16.4984	9.59276	15.7309	12.4417	26.5331	13.804	16.4044	13.3451	22.7778	1008.11	900.711	1078.03	387.931	601.998	831.768	836.557	553.789	870.58	797.243	804.932	1412.58	927.653	1479.38	1430.58	882.707	956.371	1125.2	1902.82	3254.15	2117.63	3796.51	2628.53	1606.61	1933.14	3823.19	1864.85
Etv1	ENSMUSG00000004151	MGI:99254	ets variant 1	ENSMUSG00000004151	11.2956	16.8335	7.93769	5.30229	13.4692	13.434	10.8632	8.39861	8.762	16.2181	6.73106	14.4674	14.2336	4.62141	16.6894	14.7747	13.4936	14.9496	1008.97	661.026	694.546	207.057	849.917	848.049	923.949	610.712	802.847	827.595	596.217	1141.46	1148.28	288.041	1952.06	749.682	1117.22	716.97	2256.6	2519.61	2581.5	4310.2	2095.26	3531.26	2014.69	2263.45	2264.69
Kifc2	ENSMUSG00000004187	MGI:109187	kinesin family member C2	ENSMUSG00000004187	2.63751	2.35269	2.44014	3.59693	2.63021	0	1.46484	0	2.42585	2.72986	2.09539	0	3.33592	0	3.15823	2.93646	2.39407	2.50131	308.931	108.166	244.248	96.529	233.994	0	182.929	0	289.668	164.308	258.537	0	406.18	0	403.087	145.65	268.94	124.221	2959.06	2949.96	2953.14	2962.1	2954.06	2957.38	2958.1	2957.38	2951.32
Psap	ENSMUSG00000004207	MGI:97783	prosaposin	ENSMUSG00000004207	112.989	328.479	121.215	381.525	116.251	151.895	122.436	239.213	191.658	541.588	102.245	536.475	112.162	298.808	82.9771	262.994	135.171	418.168	10356	11806	9507.48	8014	8089	6325	11991	17846	17904.8	25537	9872.37	36862.8	10720	13354.9	8308	10225.6	11933	16259	2315.49	2306.13	2314.07	2318.45	2310.48	2329.33	2319.88	2322.2	2308.98
Ikbkg	ENSMUSG00000004221	MGI:1338074	inhibitor of kappaB kinase gamma	ENSMUSG00000004221	8.04275	9.4906	9.4609	15.4926	3.94641	11.0598	7.15479	3.35019	9.2353	16.8265	3.62113	18.1443	4.05192	7.22394	6.61682	24.3413	8.17128	15.7053	1274.55	640.97	1323.68	368.349	716.244	815.855	1219.54	690.755	1341.59	1339.13	879.59	1864.39	1036.51	520.57	1261.77	1615.52	1831.45	1109.66	4003.5	4333.45	4127.77	2624.25	6026.48	4126.49	4037.57	6417.96	3590.45
Pax2	ENSMUSG00000004231	MGI:97486	paired box 2	ENSMUSG00000004231	0.180333	0.229703	0.177218	0	0	0.068029	0.041775	0.792003	0.034955	0.034663	0.008458	0.09522	0.208523	0.025395	0.151831	0.845031	0.292185	0.315192	18	14	17	0	0	5	5	73	4	2	1	8	25	2	23	42	27	15	2521.65	3910.68	2830.14	3035.31	3035.31	4111.42	2835.1	2869.05	2828.32
Wars2	ENSMUSG00000004233	MGI:1917810	tryptophanyl tRNA synthetase 2 (mitochondrial)	ENSMUSG00000004233	3.08755	9.89187	3.78102	6.39923	3.54444	6.24918	2.57264	1.99947	4.3532	2.45492	3.53265	6.74271	3.27381	6.78306	3.32924	5.84266	2.62216	2.67625	287.957	573.909	455.669	212.851	404.916	401.463	351.955	196.105	600.179	194.021	303.058	676.913	423.125	510.317	549.673	406.643	412.625	178.736	2356.14	3722.67	3555.55	3671.31	3793.35	3593.66	3240.61	3052.92	3407.62
Atn1	ENSMUSG00000004263	MGI:104725	atrophin 1	ENSMUSG00000004263	2.14517	4.39061	2.42834	5.17909	3.11481	1.46982	4.65451	10.0124	3.29999	7.32103	2.37584	3.31135	5.23894	8.46335	2.70499	7.7256	3.0503	4.40591	354.314	285	343.071	196	381.674	110	820	1345.12	495	492	414	409	653	507	487	480	404	309	4172.67	4164.96	4168.14	4177.1	4068.79	4186.42	4173.1	4181.78	3707.41
Phb2	ENSMUSG00000004264	MGI:102520	prohibitin 2	ENSMUSG00000004264	289.412	274.537	219.133	211.111	256.515	272.985	185.142	176.476	244.121	237.551	256.757	273.431	157.811	199.906	172.549	177.411	154.379	221.858	11197.3	4186	7319	2028	7552	4892	7614.48	5768	9363.51	4860.48	10353.6	8329.01	6419	3896.65	7309	3048	6018.55	3675.79	977.422	978.337	985.397	1060.3	977.586	1002.45	974.215	1017.37	948.006
Ptpn6	ENSMUSG00000004266	MGI:96055	protein tyrosine phosphatase, non-receptor type 6	ENSMUSG00000004266	8.06105	9.69303	5.84507	20.3232	5.38147	9.82571	5.08733	9.69869	3.89795	12.678	7.52946	7.82645	10.4065	23.5499	3.72197	10.9729	19.0179	10.4965	223.001	194	392	128	297.282	314	404	369	309	421	333.999	357	738.999	896	155	289	1016	304	698.876	1284.2	1978.62	695.169	1834.32	1787.64	1881.1	1184.28	1959.3
Eno2	ENSMUSG00000004267	MGI:95394	enolase 2, gamma neuronal	ENSMUSG00000004267	2.57067	4.31607	1.70731	10.9509	2.38672	0.970104	4.87977	3.83195	2.79137	11.403	5.81408	1.89305	2.89752	3.32603	9.44301	4.63032	7.21408	1.2489	235.923	67.788	139.537	220.809	109.34	40.883	352.052	312.54	267.746	367.403	484.542	131.869	285.716	136.587	836.585	174.755	499.588	49.314	2318.53	1007.77	2411.25	2225.56	1521.19	2357.43	1708.94	2538.8	2370.74
Emg1	ENSMUSG00000004268	MGI:1315195	EMG1 N1-specific pseudouridine methyltransferase	ENSMUSG00000004268	165.873	144.396	115.041	194.872	120.49	150.249	157.727	194.066	149.202	133.741	127.918	134.022	121.56	123.292	121.291	139.674	130.508	116.034	4187.61	1433.86	2517.37	1075.52	2268.36	1845.21	4131.27	4176.94	3878.08	1816.08	3339.29	2633.03	3176.61	1569.66	3310.34	1396.79	3193.21	1252.66	637.792	637.151	645.597	609.171	625.121	686.986	620.437	669.962	642.42
Lpcat3	ENSMUSG00000004270	MGI:1315211	lysophosphatidylcholine acyltransferase 3	ENSMUSG00000004270	28.4954	56.4121	33.1117	51.5036	27.5684	72.235	34.4482	63.6006	41.743	58.408	33.0205	73.8989	37.7177	47.3104	35.3971	51.8348	35.9135	53.5899	2038	1331.2	1632.36	837.786	1484.07	2449.23	2497.76	3809.27	2994.78	2113.28	2463.42	3893.47	2828.55	1837.82	2391.01	1662.59	2318.76	1676.73	1806.83	1514.12	1454.46	1795.42	1787.5	1896.69	1717.53	1864.33	1773.21
Atp6v1f	ENSMUSG00000004285	MGI:1913394	ATPase, H+ transporting, lysosomal V1 subunit F	ENSMUSG00000004285	492.947	138.087	499.039	160.133	651.715	339.295	486.919	320.76	436.874	233.166	515.875	209.17	553.216	153.984	624.069	336.773	547.073	208.338	7231.97	745.386	6116.86	524	6924.1	2211.09	7443.97	3840.05	6432.7	1799	7661.92	2390.99	8286.31	1111.86	9868.13	2027.98	7647.5	1256.93	370.633	346.352	361.627	361.179	352.785	364.538	362.133	372.649	363.929
Il12b	ENSMUSG00000004296	MGI:96540	interleukin 12b	ENSMUSG00000004296	0.031796	2.15239	0.764068	3.85768	0.573162	1.8164	0.298341	0.753853	0	2.55762	0	0.720283	0.107058	3.79979	0.35774	0.037571	1.11674	5.11661	2	53	41	59	29	52	20.002	41	0	83	0	34	7	115.992	26	1	71	136	1589.06	1579.96	1583.14	1688.1	1680.06	1601.42	1588.1	1692.93	1619.03
Clcn5	ENSMUSG00000004317	MGI:99486	chloride channel, voltage-sensitive 5	ENSMUSG00000004317	1.18876	5.8423	1.92697	4.88084	0.718682	5.58359	1.62503	3.32572	1.9467	7.43391	0.952164	8.12471	2.62117	12.0704	0.901012	6.70746	1.55495	7.36301	267.999	491	285	193	131.001	295	359.999	487	507.029	523.078	173.007	1383	600.601	782	316	902	260.096	799.999	5695.45	5392.47	4363.51	4364.51	6052.57	2955.44	5247.61	4558.11	6437.45
Clcn3	ENSMUSG00000004319	MGI:103555	chloride channel, voltage-sensitive 3	ENSMUSG00000004319	3.54937	13.3859	5.80017	19.0546	7.58809	22.6376	5.88762	14.838	4.49476	17.7479	5.42706	16.8199	4.60289	22.8768	6.16454	11.4769	6.5628	16.2979	626.611	881.824	754.325	739.141	830.777	1584.33	1072.35	2101.8	787.722	1568.8	969.648	1963.88	815.913	1518.94	1147.35	769.201	1045.32	1065.17	4459.99	4226.94	3836.92	4281.52	3635.45	3914.96	4314.36	4409.18	4331.56
Hif3a	ENSMUSG00000004328	MGI:1859778	hypoxia inducible factor 3, alpha subunit	ENSMUSG00000004328	3.47616	12.5421	7.81513	17.9715	1.98964	9.62392	4.85892	4.86323	5.39966	13.6583	3.28466	25.9254	4.71115	11.9376	5.62989	19.0775	9.5325	10.3923	357.999	1199	1031	559	275	1059	726	961	1139	1444.86	343.006	2632	846.919	1109.76	867	1365.84	1119	1021.38	2601.78	6133.96	3892.14	3433.21	4589.49	6155.42	3539.29	6150.93	5213.59
Gpx6	ENSMUSG00000004341	MGI:1922762	glutathione peroxidase 6	ENSMUSG00000004341	0.21032	2.81327	0.109765	2.54533	0	10.0157	0.394754	0	0.598721	0.045112	0	1.80424	1.86597	0	1.05092	0.331618	1.15946	0	9	47	4	25	0	174	18	0	26	1	0	52	83	0	49	6	48	0	1081.06	1071.96	1075.14	1084.1	1064.24	971.814	1080.1	1064.24	1073.32
Gpx5	ENSMUSG00000004344	MGI:104886	glutathione peroxidase 5	ENSMUSG00000004344	0	3.69661	2.15651	6.23354	0.871301	2.35133	0	0	0.052688	1.41725	0	4.2551	0	1.39796	0.327694	4.5154	0.203648	4.77832	0	81	103	80.088	37	60	0	0	3	41	0	179	0	38	20	107	11	113	1415.94	1405.96	1409.14	1418.1	1410.06	1427.42	1415.94	1415.94	1407.32
Pde1c	ENSMUSG00000004347	MGI:108413	phosphodiesterase 1C	ENSMUSG00000004347	1.98531	1.99292	1.55651	4.54201	2.76789	5.12482	2.29171	3.85016	0.219954	1.16046	0.996763	4.25687	0.071554	1.07058	0.836134	0.253489	1.96791	2.16909	214.296	254.462	237.223	311	437.366	493.084	246.83	582.339	30.786	187.044	111.797	671.167	13.158	172.018	193.969	36.168	330.606	297	2726.93	8192.64	4496.47	7557.6	5246.88	5382.15	2551.27	4708.03	3459.39
Utp20	ENSMUSG00000004356	MGI:1917933	UTP20 small subunit processome component	ENSMUSG00000004356	0.75712	7.05245	3.23725	8.3977	1.9041	5.64465	1.07238	2.32849	0.938807	7.19506	1.67321	9.50543	0.865699	5.74529	1.6127	3.08433	2.24867	2.7508	256.6	940.083	938.832	651.659	490.691	865.222	387.577	641.076	324.925	1249.26	598.963	2405.35	305.002	945.185	595.583	442.919	728.514	396.29	8562.06	8552.96	8556.14	8565.1	8557.06	8574.42	8561.1	8569.93	8554.32
Spic	ENSMUSG00000004359	MGI:1341168	Spi-C transcription factor (Spi-1/PU.1 related)	ENSMUSG00000004359	8.59503	13.5044	8.91378	17.1508	7.38575	25.1712	3.51577	3.74916	2.09921	13.2342	3.02847	13.1268	2.80315	17.4668	3.24346	3.3594	6.0268	10.7645	501.192	314.9	484.85	234.446	333.434	758.668	225.323	182.106	135.422	406.702	202.155	604.926	175.74	513.789	210.407	84.623	372.501	274.081	1473.14	1496.19	1604.76	1508.79	1499.06	1686.01	1518.12	1511.93	1594.45
9330159F19Rik	ENSMUSG00000004360	MGI:3036239	RIKEN cDNA 9330159F19 gene	ENSMUSG00000004360	0.144435	2.29373	0.264217	1.53777	0.622243	0.936275	0.007589	0.236946	0.022217	1.24569	0.065537	0.586455	0.050817	1.15585	0.155648	1.8675	0.216473	1.15499	30.999	193.503	48.505	75.584	101.512	90.958	1.737	41.334	4.867	137.094	14.845	94.042	11.338	120.414	36.401	169.799	44.457	105.289	5422.06	5412.96	5416.14	5425.1	5417.06	5434.42	5421.1	5429.93	5414.31
Cul3	ENSMUSG00000004364	MGI:1347360	cullin 3	ENSMUSG00000004364	44.7956	96.4139	36.1955	77.377	30.793	52.6467	47.3935	78.0314	49.379	53.5703	54.1785	84.8672	30.2579	100.034	28.5369	63.3894	40.7965	75.0616	3908	3370	2914.42	1724.02	1997	2201.03	4478.97	5988.8	4465.66	2824	5196	6178	2907	4039	2711.12	2670	3382	2944	2203.97	2242.75	2375.54	2459.24	2153.43	2338.67	2238.61	2388.98	2235.23
Il11	ENSMUSG00000004371	MGI:107613	interleukin 11	ENSMUSG00000004371	0.217884	8.05548	3.62266	12.8481	1.47668	11.6719	0.932885	4.41296	1.17093	9.22379	0.560075	8.59649	4.82728	15.2344	5.65161	5.16408	4.42754	18.6319	13.264	211.036	206.794	197.083	74.937	355.219	52.152	240.718	79.7	318.192	39.346	431.418	335.694	494.608	411.97	146.197	285.143	526.942	1537.97	1680.96	1684.14	1693.1	1685.06	1702.42	1324.22	1697.93	1682.32
Large1	ENSMUSG00000004383	MGI:1342270	LARGE xylosyl- and glucuronyltransferase 1	ENSMUSG00000004383	0	5.20671	2.30682	4.78005	0.292918	0.940063	0.411584	1.57752	1.71793	2.2051	0.432625	3.13969	0.504639	0.522932	0.444123	1.03201	0.171395	1.33282	0	286.408	273.926	149.689	29.734	71.347	64.052	182.747	248	155.027	66	348.831	82.539	33.95	83.514	74.61	22.174	91.234	3713.18	3529.48	3503.36	3456.44	3370.61	4245.58	3686.33	3605.93	3568.01
Ddx56	ENSMUSG00000004393	MGI:1277172	DEAD box helicase 56	ENSMUSG00000004393	62.0676	71.3413	50.2865	65.3308	43.7813	51.5429	36.5413	42.5458	38.5327	67.2687	35.7536	84.6082	27.5632	49.8714	31.5104	56.0747	39.4042	68.487	3659.03	1816	2336	958	1858.01	1417	2192	2267.23	2348	2205	2263	3968	1802.89	1278	1992.16	1594.08	1840	1737	1489.32	1633.3	1370.53	1618.52	1409.17	1537.85	1420.94	1658.75	1506.08
Tmed4	ENSMUSG00000004394	MGI:1915070	transmembrane p24 trafficking protein 4	ENSMUSG00000004394	69.9678	57.5738	52.9721	71.0583	67.0549	53.339	84.5113	84.7206	108.243	81.5112	78.316	87.9561	82.5749	85.9315	88.1403	74.4445	79.4592	80.4308	4622	1509	2947	1111	3409.03	1664	5751.44	4590	7141.01	2714.9	5219	4375.99	5542	2783	6134	2175	4895	2280	1668.86	1681.72	1641.34	1725.72	1688.13	1745.11	1612.06	1686.42	1630.56
Col26a1	ENSMUSG00000004415	MGI:2155345	collagen, type XXVI, alpha 1	ENSMUSG00000004415	22.6463	105.68	37.8852	146.324	54.3647	123.87	29.739	68.1144	40.0783	107.779	24.8157	111.798	21.4221	85.5525	27.1403	78.0883	43.6498	139.816	1967.35	2154.34	1437.33	1411.86	1596.51	2771.98	2920.99	4385.19	3788.57	2782.28	2315.08	5111.89	1671.65	2717.75	1566.84	1833.27	2238.01	2142.91	2194.67	1308.02	1119.32	1064.99	975.121	1251.81	2326.6	2003.97	2336.38
Bid	ENSMUSG00000004446	MGI:108093	BH3 interacting domain death agonist	ENSMUSG00000004446	16.9554	17.9718	10.5813	11.3959	13.1618	49.5635	13.1231	12.8819	9.09003	8.56278	18.904	13.9739	12.0629	5.39399	12.8271	7.91732	10.6986	16.6178	1289	455	664	127	745	1713	1062.53	802	706.986	319	1518	763.03	958	200	1067.81	256.022	786	464	1920.58	1624.46	1851.38	1230.06	1879.51	1933.35	1917.89	1937.93	1922.32
Ralb	ENSMUSG00000004451	MGI:1927244	v-ral simian leukemia viral oncogene B	ENSMUSG00000004451	117.812	122.166	54.7005	113.779	73.9721	141.381	95.3395	83.4484	119.353	106.446	110.615	92.9339	69.3702	88.6887	56.8163	92.6827	71.3829	80.849	9468.61	3854.06	3755.97	2098.47	4519.3	5167.33	8142.53	5481.15	9766.28	4387.67	9260.11	5605.26	5761.08	3466.73	4979.97	3154.96	5411.31	2757.55	2030.42	2024.22	2025.8	2035.7	2028.66	2044.51	2023.05	2044.54	2022.43
Ppp1cc	ENSMUSG00000004455	MGI:104872	protein phosphatase 1 catalytic subunit gamma	ENSMUSG00000004455	239.384	232.28	198.25	236.474	227.949	247.041	181.518	214.265	213.012	232.064	209.781	260.42	182.128	217.17	172.938	166.628	204.262	214.416	16766.5	6634.69	11404.9	4372.12	11533.6	7802.24	13891.2	12811.7	14458.1	8744.5	15379.3	14127	12445	7926.27	12271.3	5023.09	12604.5	5973.28	1769.44	1832.73	1697.25	2040.71	1680.09	1766.71	1812.75	1861.21	1677.6
Dnajb11	ENSMUSG00000004460	MGI:1915088	DnaJ heat shock protein family (Hsp40) member B11	ENSMUSG00000004460	68.8913	79.575	47.483	70.1376	52.3139	65.9144	83.9135	109.808	96.1211	95.9862	67.1793	108.04	83.6377	88.1191	54.4793	98.9422	69.4677	99.7377	4544	2077.9	2687.81	1074.94	2631.75	2023.16	5899.88	5915	6442.12	3284.6	4642.43	5369.67	5739.66	2847.59	3915.92	2763	4419.95	2803.72	1666.33	1675.48	1670.04	1691.63	1670.44	1716.98	1665.45	1676.73	1656.49
Tbccd1	ENSMUSG00000004462	MGI:1917823	TBCC domain containing 1	ENSMUSG00000004462	0	0.429374	0	0	1.44276	1.8983	3.38003	0.281298	4.72573	0	1.62043	2.02434	1.42736	6.48291	2.1058	0	3.63678	0	0	16.964	0	0	110.322	86.753	362.882	23.062	484.946	0	171.778	152.627	149.42	316.862	231.07	0	351.532	0	2544.84	2534.96	2544.84	2544.84	2539.06	2556.42	2543.1	2551.93	2536.32
Clec11a	ENSMUSG00000004473	MGI:1298219	C-type lectin domain family 11, member a	ENSMUSG00000004473	2.02547	1.88096	1.61804	1.90575	0.905351	1.84318	2.40453	2.78521	2.64361	2.16622	2.87643	1.15439	2.27915	5.7811	2.86497	6.80211	3.26328	4.16496	218	79.442	148.797	47	74	90	275.916	244	290	119.857	326	93	255	302	336	310	337	190	2719.06	2709.96	2713.14	2722.1	2714.06	2731.42	2718.1	2726.93	2711.32
Zfp324	ENSMUSG00000004500	MGI:2444641	zinc finger protein 324	ENSMUSG00000004500	1.18217	7.192	4.91603	9.48143	3.76738	3.25641	4.48012	4.73849	5.5142	7.33091	3.51467	6.58386	2.82013	9.22812	3.94024	9.67458	5.13796	9.03157	192.319	459	676.999	356.98	467.649	245.025	777.767	628.001	924.999	617	613	796.305	477	724	699	660.567	798	623.581	4109.86	4094.99	4062.94	4155.69	4121.79	4209.06	4112.25	4125.36	4146.08
Gab2	ENSMUSG00000004508	MGI:1333854	growth factor receptor bound protein 2-associated protein 2	ENSMUSG00000004508	2.61222	12.2789	4.44162	3.93321	5.37387	0.299763	4.02658	6.86662	3.55846	9.80273	4.9859	18.1138	3.06807	25.6371	3.87357	14.0293	4.80262	9.16451	611	1129.06	888.706	210.677	955.506	31.731	1004.3	1305.26	849.635	1175.49	1231	3165.08	746.002	2910.74	987.273	1390.2	1074.66	910.631	5909.06	5899.96	5903.14	5912.1	5904.06	5921.42	5908.1	5916.93	5901.31
Coro1c	ENSMUSG00000004530	MGI:1345964	coronin, actin binding protein 1C	ENSMUSG00000004530	39.0474	88.2112	42.9857	116.177	36.4684	130.537	26.4275	47.9206	33.0537	89.1463	25.7794	88.1704	19.9785	70.2999	24.1211	67.3646	33.4626	73.0786	4449.44	3719.89	4219.56	2542.26	2965.06	4619.6	3408.46	4391.28	4231.98	4782.02	3397.99	8103.35	2611.26	4246.56	2830.64	3208.41	3137.22	3737.8	2878.72	2705.81	2896.07	2415.31	2699.74	1979.63	3055.07	2852.4	3164.47
Tax1bp1	ENSMUSG00000004535	MGI:1289308	Tax1 (human T cell leukemia virus type I) binding protein 1	ENSMUSG00000004535	38.413	106.509	36.8391	115.771	28.199	64.9577	55.3157	125.408	47.7855	87.651	43.6751	148.123	55.1733	106.384	47.0624	80.9694	64.2726	124.372	3649	3688.83	2635	2320.04	2562	3530.01	5133.06	9231.29	4506.77	3881.83	4554	8491.28	4784.93	5543.22	4370.09	3856	5883.01	5564.5	2399.84	2222.24	2110.27	2211.91	3016.83	3039.9	2198.1	2291.28	2331.03
Psg19	ENSMUSG00000004542	MGI:1347252	pregnancy specific glycoprotein 19	ENSMUSG00000004542	0.084417	1.11929	0.170139	1.12773	0.980299	0.981212	0.222923	0.185982	0.014464	0.637915	0	0.414031	2.8223	0.520655	0.420363	0.274639	0.051199	0.695064	5.27	26.126	8.966	15.018	30.987	26.338	11.069	8.645	1.076	19.372	0	17.71	145.882	14.241	26.091	6.619	2.812	17.166	1577.14	1497.67	1554.89	1469.92	1049.6	1501.54	1176.15	1446.93	1838.32
Ctse	ENSMUSG00000004552	MGI:107361	cathepsin E	ENSMUSG00000004552	4.83681	9.21925	6.7415	2.06574	3.88747	7.26239	6.37501	2.81306	6.78048	7.79999	9.04449	12.0813	4.09861	4.16528	2.57581	27.3538	4.69434	4.8848	344	266.005	408	35	218	244	494	169	484.117	297.027	702	642.111	314	137	207.019	821.346	320	145.003	1796.75	1851.33	1785.54	1870.1	1862.06	1879.42	1835.55	1870.04	1764.69
Ndrg2	ENSMUSG00000004558	MGI:1352498	N-myc downstream regulated gene 2	ENSMUSG00000004558	27.9722	41.2488	33.0365	50.1047	23.4455	18.7778	63.596	64.3365	88.2217	85.7714	39.9073	74.9598	55.449	73.0583	71.2922	161.344	68.8872	88.3681	2039.61	1178.08	2055.46	837.362	1296.3	622.181	4941.32	3822.27	6546.22	3222.02	3055.95	4098.46	4200.37	2583.93	5661.54	4976.93	4828.63	2724.4	1842.08	1832.55	1835.62	1844.62	1835.91	1853.48	1840.49	1849.29	1833.98
Mettl17	ENSMUSG00000004561	MGI:1098577	methyltransferase like 17	ENSMUSG00000004561	23.3691	22.1927	25.9853	18.6772	25.5561	23.8787	22.7458	22.4677	23.4026	32.3029	27.531	22.7144	18.9441	19.8441	19.8742	24.1034	23.3677	24.2295	1290.45	709.399	1287	404.54	1195.64	732.028	1307.49	1235.13	1322.8	1181.17	1578.06	1334.36	1120.46	861.607	1236.81	578.113	1309.59	809.893	1395.04	2051.02	1461.22	2390.68	1553.5	1714.87	1361.63	1711.19	1397.04
Arhgef40	ENSMUSG00000004562	MGI:2685515	Rho guanine nucleotide exchange factor (GEF) 40	ENSMUSG00000004562	75.0183	93.7386	102.982	89.8621	82.8261	131.897	63.5935	83.9439	35.7889	91.9889	72.5282	97.827	80.7853	153.703	77.3501	123.022	116.514	76.6233	1424.36	1950.51	1942.84	1321.9	1946.43	2163.9	1792.63	3085.74	1355.83	2787.75	1563.84	4469.21	1607.88	3473.22	1705.55	1985.37	2110.86	1741.78	479.666	1335.12	556.598	1623.66	780.325	917.733	667.722	1144.23	936.342
Pnpla6	ENSMUSG00000004565	MGI:1354723	patatin-like phospholipase domain containing 6	ENSMUSG00000004565	0.720558	10.929	3.53738	0.573367	2.70395	4.64839	1.1459	1.32105	0.953315	4.05489	2.64977	4.58653	2.23718	5.27223	1.46575	3.4389	1.09226	3.13521	119.196	710.266	500.355	21.725	339.901	349.391	202.118	177.694	160.891	344.217	462.288	567.18	384.709	423.326	264.206	240.96	173.034	220.146	4179.06	4169.96	4173.14	4182.1	4174.06	4204.58	4178.1	4186.93	4171.31
Mcoln1	ENSMUSG00000004567	MGI:1890498	mucolipin 1	ENSMUSG00000004567	36.3193	37.2627	40.1085	49.1868	54.6858	36.154	34.4624	34.3133	32.0657	59.5585	37.3024	56.2845	30.5909	59.3531	36.2871	52.8032	34.9944	51.9449	2316.5	918.002	1872.81	694.13	2386.35	1125.12	2091.33	1566.22	1927.22	1594.51	2314.56	2357.14	1690.23	1657.72	2212.58	1184.01	1832.55	1267.32	1611.32	1580.74	1377.6	1557.63	1448.99	1740.82	1437.46	1420.8	1485.49
Arhgef18	ENSMUSG00000004568	MGI:2142567	rho/rac guanine nucleotide exchange factor (GEF) 18	ENSMUSG00000004568	3.29967	21.2046	13.7552	30.4672	9.25635	28.0568	4.76903	12.4776	6.37774	36.7313	4.57865	25.6831	5.61204	18.2731	4.99824	15.587	7.09895	25.5993	570.328	1407.02	1681	1361	1065.03	2143.34	872.794	1986	1059	2334	819.023	3051.24	984.641	1669	1060	1310	1219.47	1969.56	4366.59	4257.55	3605.52	4930.58	3820.55	4273.33	4335.12	4954.4	4104
Pkn2	ENSMUSG00000004591	MGI:109211	protein kinase N2	ENSMUSG00000004591	19.5792	39.3341	15.2529	41.5068	21.6679	39.6149	19.1029	59.4613	16.5198	44.7684	16.6446	44.4589	19.0763	26.4473	13.4492	48.6737	19.7152	45.9316	1639	1220.7	833.825	777	1140.1	2341.97	1800.02	3002.72	1571.42	1899.61	1389.49	3220.72	1728	1502.72	1509	2197.61	1535.85	1360.05	2114.81	1991.26	1612.83	2066.21	1747.16	3307.01	2232.01	1571.89	2351.08
Cd33	ENSMUSG00000004609	MGI:99440	CD33 antigen	ENSMUSG00000004609	0.094042	0.364012	0.724674	0	0.043489	0	0.163588	0	0.132911	0.948506	0.370614	0.32038	0.241501	0.679565	0.895283	2.22613	0.721162	0	5.703	8.64	37.486	0	2	0	11.755	0	9.117	30.126	26.238	14.584	16.923	20	59.159	57.122	44.771	0	1532.06	1522.96	1526.14	1587.33	1527.06	1587.33	1702.1	1587.33	1695.32
Etfb	ENSMUSG00000004610	MGI:106098	electron transferring flavoprotein, beta polypeptide	ENSMUSG00000004610	189.045	185.074	129.754	179.236	153.997	162.705	162.98	218.669	207.405	197.4	161.9	206.986	120.053	161.059	113.248	130.608	146.925	145.007	4578.32	1803.18	2649.54	1007.94	2732.06	1880.69	4316.08	4383.45	5177.65	2589.86	4031.13	3885.12	3054.1	1961.66	3072.27	1383.96	3535.13	1521.6	611.827	625.15	602.441	620.699	589.091	646.591	627.299	623.982	617.009
Stxbp2	ENSMUSG00000004626	MGI:107370	syntaxin binding protein 2	ENSMUSG00000004626	36.2722	70.549	47.5699	74.8007	62.5318	47.7619	28.5122	18.6502	24.6581	33.4751	32.1772	45.7327	25.4397	36.7011	21.9884	41.6341	38.164	33.074	1886.97	1255.53	1621.42	890.322	1753.25	1715.49	1578.56	1141.67	1352.42	908.733	1539.81	2219.32	1270.82	1141.45	1044.61	844.358	1530.56	774.85	1314.25	1141.89	1005.61	1313.75	930.995	2009.19	1311.45	1905.47	1355.6
Pcp2	ENSMUSG00000004630	MGI:97508	Purkinje cell protein 2 (L7)	ENSMUSG00000004630	0.160104	1.02684	0.198506	0.499603	0.531339	0.481047	0	0.097823	0	1.09424	0.097404	1.2584	0.506641	0.678216	0.582549	0.22493	0.412364	0.319552	8.537	21.412	9.024	6.111	16.237	11.69	0	4.258	0	30.149	5.444	41.576	28.081	17.549	33.846	5.073	21.215	7.191	1347.06	1337.96	1341.14	1350.1	1014.73	1359.42	1308.77	1354.93	1308.77
Sgce	ENSMUSG00000004631	MGI:1329042	sarcoglycan, epsilon	ENSMUSG00000004631	33.5665	45.1088	26.5144	16.3613	29.21	33.5391	63.1414	84.2464	57.2563	82.6642	38.1278	65.7707	62.2307	105.977	54.6097	96.7769	72.9857	86.7122	1737	933.557	1252.05	226	1198	811	3563.26	3696.1	3146	2327.03	2120	2667.52	3472.83	2677.92	3032.69	2205.83	3836.52	2000	1307.32	1327.91	1393.18	1524.62	1361.85	1352.65	1336.76	1365.63	1358.05
Chn2	ENSMUSG00000004633	MGI:1917243	chimerin 2	ENSMUSG00000004633	3.79241	13.7768	1.02559	8.99099	3.2534	18.4487	2.11215	2.91785	2.83232	5.82163	2.88795	4.97847	1.85239	12.0381	3.10127	9.24523	2.33678	15.5521	323	364.647	41.367	93.61	98	709.998	184.794	187.021	228.416	218.027	236.084	274.003	161.981	351.111	233.999	308.004	175	556.999	2151.67	1698.3	1190	1149.17	1000.21	2152.81	2072.43	1995.12	1993.25
Wwox	ENSMUSG00000004637	MGI:1931237	WW domain-containing oxidoreductase	ENSMUSG00000004637	7.65815	10.9412	3.24585	4.83969	5.9298	16.0581	7.22603	6.70707	7.29964	17.5496	3.51039	18.8615	4.90532	13.5223	5.75356	21.176	8.6284	15.5806	579.104	209.149	219.95	89.868	337.382	639.925	653.391	331.982	602.198	602.616	334.604	963.245	406.473	578.372	531.438	703.982	613.236	504.286	1910.38	1226.54	1999.22	2049.55	1889.23	2229.19	2141.86	1540.72	2039
Slbp	ENSMUSG00000004642	MGI:108402	stem-loop binding protein	ENSMUSG00000004642	164.361	272.501	196.999	225.268	144.406	243.763	165.718	242.49	171.395	249.071	154.133	251.781	140.584	227.8	173.564	247.055	191.638	242.01	9052.31	5033.53	8695.01	2442.45	5462.51	5366.28	9756.01	10718.2	9825.1	6415.21	9097.95	9171.47	8239.8	5404.58	10326	4966.48	9788.16	4851.22	1391.39	1185.21	1302.19	1196.74	1256.06	1231.46	1394.51	1375.85	1416.83
Tyr	ENSMUSG00000004651	MGI:98880	tyrosinase	ENSMUSG00000004651	0.969471	3.36105	1.27993	3.64506	1.2948	2.82339	0.480554	1.87755	0.248331	3.07327	0.628233	3.14931	1.23617	3.46861	1.56842	5.09849	2.27507	3.5733	221.925	302.453	250.629	191.081	225.31	292.51	117.303	349.298	58.027	360.691	151.794	538.572	294.165	385.416	391.227	494.448	498.254	347.475	5783.06	5773.96	5777.14	5786.1	5778.06	5795.42	5782.1	5790.93	5775.31
Aqp1	ENSMUSG00000004655	MGI:103201	aquaporin 1	ENSMUSG00000004655	0.672102	0.897603	1.56125	2.88612	0.351293	3.07844	1.36095	2.2796	1.74906	3.56671	1.176	0.698003	0.307881	0.527535	1.73302	2.29304	1.47758	2.49339	63	33	125	62	25	131	136	174	167.031	172	116	49	30	24	177.008	91	133	99	2368.06	2358.96	2362.14	2371.1	2363.06	2380.42	2367.1	2375.93	2360.32
Arid3b	ENSMUSG00000004661	MGI:1930768	AT rich interactive domain 3B (BRIGHT-like)	ENSMUSG00000004661	12.607	25.8537	13.0918	17.2096	15.6409	46.0847	13.8254	16.0714	7.63038	19.2221	12.8109	20.1833	7.20775	19.3647	4.12225	0.428366	8.22626	8.20285	1508	1017	1615	578	1394	2042	1673.07	1664	874	1272	1558.04	2115	944.001	1110	465.789	8	954.999	537	3021.88	2523.99	3639.48	3707.06	2959.42	2478.64	2866.53	3222.86	2831.03
Cnn2	ENSMUSG00000004665	MGI:105093	calponin 2	ENSMUSG00000004665	85.3491	122.511	57.989	126.437	61.2191	103.484	95.6875	167.588	149.631	209.142	105.51	197.119	79.2677	160.625	82.7168	140.602	72.8485	145.501	6529.21	3858	3896.8	2329.21	3592	3855	7784.75	10841.9	11883.2	8512.02	8514.64	11736.2	6587	6266.33	6941.47	4894	5686	4863.02	1932.63	2020.58	1982.57	2033.33	1948.29	2083.84	1927.12	2013.74	1962.87
Polr2e	ENSMUSG00000004667	MGI:1913670	polymerase (RNA) II (DNA directed) polypeptide E	ENSMUSG00000004667	243.671	178.067	164.85	120.342	213.367	180.107	153.128	137.233	161.37	154.919	162.386	164.381	144.027	83.2636	124.558	108.185	126.215	113.343	8573	2466	4954	987	5782	2906	5842.35	3989	5804.13	2929	5996.2	4392.09	5326	1646	4867	1657	4315	1672	888.824	888.585	886.611	905.254	899.821	902.565	903.757	904.789	888.984
Abca13	ENSMUSG00000004668	MGI:2388707	ATP-binding cassette, sub-family A (ABC1), member 13	ENSMUSG00000004668	0.519075	1.20596	1.24311	0.693563	0.108911	1.64577	0.264182	0.179734	0.103306	0.516922	0.089528	1.00357	0.446993	1.05913	0.139372	2.03962	0.521602	1.25387	18	168	71	99	48	80	25	91	3	165	59	203	68	226	36	64	171	80	876.051	8938.56	1685.07	15755.1	14634.3	2719.17	2241.6	15759.9	717.8
Myo9b	ENSMUSG00000004677	MGI:106624	myosin IXb	ENSMUSG00000004677	0.758112	8.2684	2.39268	8.57858	1.94357	5.5316	1.39453	1.77953	1.74212	5.26527	1.75107	5.83702	1.49598	8.92664	1.69827	6.79153	1.41996	8.00981	206.007	889.116	563.37	539.1	408.17	690.626	405.336	401.211	487.285	739.657	508.034	1202.76	425.673	1195.55	509.347	793.481	372.207	938.343	6864.93	6899.66	6946.66	6936.27	6973.41	6984.03	6885.07	7017.92	6913.28
Hdac9	ENSMUSG00000004698	MGI:1931221	histone deacetylase 9	ENSMUSG00000004698	0.851611	4.35793	0.60501	6.55262	0.111128	0.284944	3.57798	4.43246	2.03938	3.98044	2.17854	3.83177	3.12052	0	0.132009	8.88539	0.735598	0.307091	140.032	281.52	85.065	246.793	13.886	21.223	627.324	592.649	342.122	335.882	377.795	471.016	533.399	0	23.653	618.862	115.837	21.434	4154.06	4144.96	4148.14	4157.1	4149.06	4166.42	4153.1	4161.93	4146.31
Ly9	ENSMUSG00000004707	MGI:96885	lymphocyte antigen 9	ENSMUSG00000004707	0	1.22414	0.031218	0.51506	0.050347	0.041857	0.657233	2.51462	0.440191	2.74686	0	0.420564	2.87191	1.70213	2.62459	0.519308	4.13906	2.14173	0	36	2	8	2	1	51	151	33	106	0	24	218	62	209	16	284	66	1777.82	1886.96	1890.14	1714.37	1319.06	1336.42	1838.1	1869.16	1852.9
Cd244a	ENSMUSG00000004709	MGI:109294	CD244 molecule A	ENSMUSG00000004709	0.151533	2.43472	1.04898	5.2538	2.34843	1.26762	0.2301	0.062096	0.385808	2.19694	0.019324	2.24024	0.81844	4.5438	0.944077	0.613082	0.541784	5.90757	21	62	55	58	115	34	34	7	29	62	2	77	112	175	59	11	31	203.001	3501.06	1633.92	1546.9	1218.5	1626.02	1500.39	3500.1	3508.93	1857.83
Adgre1	ENSMUSG00000004730	MGI:106912	adhesion G protein-coupled receptor E1	ENSMUSG00000004730	0.008818	0.885776	0.371479	3.33114	0.290287	0.187031	0.978328	0.747595	1.28932	2.65702	0.745527	4.4199	0.685253	2.27088	0.715991	0.516042	1.29984	2.44003	1	41	36	90	26	9.621	123	69	155	161	92	390	84	125	92	24.782	147	122	2865.06	2969.96	2859.14	2982.1	2974.06	2877.42	2978.1	2872.93	2971.32
Mtfp1	ENSMUSG00000004748	MGI:1916686	mitochondrial fission process 1	ENSMUSG00000004748	10.6381	17.6836	9.42131	20.3532	8.85807	4.37164	22.3431	19.4021	26.3661	19.7307	15.1365	19.0356	32.4021	15.5906	13.8262	21.4164	12.2051	14.7794	474	315	366	213	306	91	1057	723	1209	372	705	639	1502	345	687	413	500	187	1125.65	1142.96	1146.14	1155.1	1147.06	1164.42	1120.6	1159.93	1133.34
Rab23	ENSMUSG00000004768	MGI:99833	RAB23, member RAS oncogene family	ENSMUSG00000004768	19.3579	22.4813	17.88	27.1816	15.0637	25.9331	22.6469	27.1701	20.4542	28.7674	22.4504	37.912	12.8682	41.9954	24.0658	27.8926	24.4212	30.2377	1842	764	1332	497.999	1008	656	2633	2317.2	2266	1353.21	2385	2293	1080	1916.2	2745.98	976.999	1821	1022	2403.91	2180.53	2197.88	2022.21	2221.95	1415.02	2753.98	2654.7	2738.14
Rab11a	ENSMUSG00000004771	MGI:1858202	RAB11A, member RAS oncogene family	ENSMUSG00000004771	271.745	167.603	173.874	97.3555	235.598	165.365	237.606	181.777	220.218	174.137	208.586	257.373	240.731	231.815	251.917	137.843	231.909	152.62	9336	2510.15	6391.89	1323.1	6244.84	4659.9	9782.29	6028.81	9063.86	3383	8266	6482	9711.96	4652.59	10125	3807	7723.33	2961	867.932	960.964	1084.58	1500.04	880.146	1576.33	975.22	1032.37	1017.28
Eif2b2	ENSMUSG00000004788	MGI:2145118	eukaryotic translation initiation factor 2B, subunit 2 beta	ENSMUSG00000004788	46.7277	54.48	42.3023	54.802	34.6449	75.4984	31.3274	53.4868	48.8221	85.7246	37.558	71.4146	33.0566	47.0857	24.518	56.3722	31.3449	34.7978	1986	879.999	1263	466	1025	1287	1397.32	1803	1913	1579	1402.2	2213	1185.11	886	936.001	809	1104	593.999	1073.72	1036.42	880.857	938.559	982.404	953.575	1056.55	1049.28	968.45
Dlst	ENSMUSG00000004789	MGI:1926170	dihydrolipoamide S-succinyltransferase (E2 component of 2-oxo-glutarate complex)	ENSMUSG00000004789	30.109	58.7545	31.1916	43.182	26.5385	53.8072	22.2317	32.9089	28.7341	50.703	25.4733	59.9335	26.8369	26.0766	18.2369	47.6917	26.7657	39.7247	2985.57	2285.53	2642.17	981.24	1998.12	2421.49	2350.21	2656.76	2903.3	2585.72	2658.78	4449.74	2766.28	1254.99	1970.45	2002.28	2547.74	1668.96	2505.06	2495.96	2499.14	2508.1	2500.06	2517.42	2504.1	2512.93	2497.32
Pgf	ENSMUSG00000004791	MGI:105095	placental growth factor	ENSMUSG00000004791	13.4143	11.2595	7.31434	13.6001	10.1101	1.38057	10.6495	8.06306	13.3947	10.5928	6.52258	14.1443	13.9174	9.64014	4.70915	18.9397	15.6746	3.36245	702.523	230.574	326.542	163.397	401.316	32.958	594.397	344.757	712.825	286.712	358	556.596	757.649	245	268.724	419.574	792.187	74.305	1323.06	1313.96	1317.14	1326.1	1318.06	1335.42	1322.1	1330.93	1315.32
Ulk2	ENSMUSG00000004798	MGI:1352758	unc-51 like kinase 2	ENSMUSG00000004798	7.20846	21.5956	5.50677	23.4661	8.49304	26.9215	9.28985	26.128	8.94438	12.7115	8.26166	29.6608	7.28078	20.0604	10.8619	27.3798	6.49879	20.7157	1381	1452.01	913.693	857	1100	2560	2010.15	4013	1778.57	1382	1681.83	4211	1470.47	1938	2172	2235	933	1597.14	4839.92	4314.15	4895.19	4031	4300.66	5319.3	5125.53	4780.85	4914.74
Ccl24	ENSMUSG00000004814	MGI:1928953	chemokine (C-C motif) ligand 24	ENSMUSG00000004814	1.02418	0.812255	1.68976	4.67378	1.8924	0.266777	1.48747	0.417444	2.31849	2.86386	1.39419	5.06134	1.23439	3.66839	3.04958	6.8058	1.17162	5.9086	42.002	13	59	44	58.762	5	65	14	96.461	60.874	59.769	156.288	52.621	73	136.27	118	46.512	102	1036.06	1026.96	1030.14	1039.1	1031.06	1048.42	1035.1	1043.93	1028.32
Dgkq	ENSMUSG00000004815	MGI:102918	diacylglycerol kinase, theta	ENSMUSG00000004815	1.9168	10.2453	5.42046	6.20251	14.1191	10.5176	3.86832	0.007335	4.35235	8.35973	4.88577	7.06648	2.67815	10.6667	1.51825	9.89296	5.40421	11.619	350.798	582.086	356.044	183.491	1037.17	859.913	664.396	1.072	594.269	797.822	781.062	821.681	488.332	957.002	309.801	749.016	809.356	513.6	4623.44	3645.47	1937.91	3265.26	2439.21	4573.54	4068.39	4549.93	3374.71
Grap	ENSMUSG00000004837	MGI:1918770	GRB2-related adaptor protein	ENSMUSG00000004837	4.8127	7.15109	2.55049	9.02511	1.67536	9.05214	5.18573	6.0722	6.4149	8.67356	2.428	3.50794	2.55697	1.92888	3.48083	6.17733	5.02152	25.3317	267.287	155.357	120.78	114.973	70.539	191.002	306.952	275.239	362.146	248.813	141.397	146.327	147.617	51.987	210.642	145.139	268.96	124.215	1403.06	1393.96	1397.14	1406.1	1398.06	1180.32	1402.1	1410.93	1395.32
Pou1f1	ENSMUSG00000004842	MGI:97588	POU domain, class 1, transcription factor 1	ENSMUSG00000004842	0.40342	17.8128	4.24583	28.5382	4.09857	11.8624	0.06362	2.90467	0.242511	14.2467	0.085152	11.6412	0.122554	11.5499	2.23136	6.3885	1.87572	19.6751	24.178	430.486	238.355	348.872	195.991	325.568	4.064	156.812	15.726	446.788	5.355	556.807	7.635	358.798	151.843	178.993	105.329	505.924	1514.06	1550.66	1656.25	1349.31	1587.85	1535.26	1513.1	1680.45	1602.79
Chmp2b	ENSMUSG00000004843	MGI:1916192	charged multivesicular body protein 2B	ENSMUSG00000004843	29.705	38.0433	41.5798	18.4726	21.3792	21.4061	47.2088	30.6431	56.7089	42.322	40.4473	45.6809	39.3014	47.5812	33.9181	55.8294	41.1185	87.4423	1896.67	951	2265	270.473	1035.36	622	3212.9	1595.71	3683.26	1394	2711.11	2188.67	2608.53	1474.4	2359.78	1508.43	2528.53	2359.58	1613.06	1603.96	1607.14	1616.1	1608.06	1625.42	1612.1	1620.93	1605.32
Plod3	ENSMUSG00000004846	MGI:1347008	procollagen-lysine, 2-oxoglutarate 5-dioxygenase 3	ENSMUSG00000004846	14.0963	34.4087	11.1835	34.3263	19.2481	52.7402	11.423	39.7489	13.7093	41.1763	14.5684	45.6026	8.16111	36.5959	7.62531	52.8226	16.3796	53.4039	1496.96	1592.82	911.835	897.883	1171.74	2793.79	1262.9	3319.9	1643.95	2452.7	1502.57	4043.21	909.811	2100.97	928.897	2358.04	1600	2450.14	2682.82	2970.22	2405.5	2887.12	2021.37	2963.24	2618.84	2599.82	2963.82
Ap1s1	ENSMUSG00000004849	MGI:1098244	adaptor protein complex AP-1, sigma 1	ENSMUSG00000004849	132.796	118.367	136.235	135.386	127.366	161.621	138.126	174.585	180.411	145.806	150.488	127.378	174.042	125.73	167.736	130.586	160.353	112.62	5604.68	1848	4976.09	1273	3928	2917	6235.64	5855.97	7795	3176.82	6762.18	4052	7664.83	2490	7886	2295.96	6455.74	1988	1066.23	1001.75	1077.62	1037.83	1024.06	1009.61	1069.37	1044.08	1067.9
Mapk13	ENSMUSG00000004864	MGI:1346864	mitogen-activated protein kinase 13	ENSMUSG00000004864	50.9821	60.4701	48.0494	36.9307	56.5724	96.5395	41.2861	89.0703	40.7496	91.3721	42.3935	62.9982	34.1491	98.6198	50.5834	92.3952	55.321	45.4698	2312.53	1072.64	1859.69	412.186	2021.19	1984.88	2040.85	3194.4	1982.62	2151.27	2118.73	2203.25	1709.31	2046.53	2461.79	1721.99	2462.79	885.163	1145.92	1138.16	1141.87	1231.91	1186.34	1150.12	1170.92	1116.35	1202.52
Srpk1	ENSMUSG00000004865	MGI:106908	serine/arginine-rich protein specific kinase 1	ENSMUSG00000004865	29.3683	57.3064	34.2571	64.9812	41.1559	73.4714	19.0714	49.3712	14.599	39.5315	15.0227	60.773	18.0774	58.9899	17.253	30.4971	15.9863	65.8734	2002.17	1708.65	2547.74	1073.5	2170.84	1979.52	1782.87	2761.09	1426.22	1513.54	1456.59	3649.96	1486.53	1799.1	1906.48	1216.16	1784.9	1973.49	1722.3	1913.11	2194.18	1823.42	1751.46	1507.15	2214.4	1740.8	2414.57
Pax3	ENSMUSG00000004872	MGI:97487	paired box 3	ENSMUSG00000004872	0.098901	2.09843	0.47767	1.56076	0.589068	2.06592	0.150495	1.10617	0.059984	1.41308	0.140992	1.71709	0.431226	0.840571	0.568628	2.01009	0.927034	2.95205	11.504	111.462	55.246	42.274	54.791	109.742	22.287	123.094	8.329	84.776	20.544	163.514	55.676	48.3	86.51	109.969	121.594	165.242	2938.4	3408.17	3412.25	2989.58	3088.46	2971.48	3507.94	3463.85	3431.67
Lbr	ENSMUSG00000004880	MGI:2138281	lamin B receptor	ENSMUSG00000004880	29.86	56.35	21.022	39.9374	30.091	45.9033	23.8167	37.8844	28.5712	46.1884	22.6389	58.413	26.2759	36.696	16.0828	32.7157	26.9068	65.4577	3717.47	2760.46	2191.15	1080.46	2735.3	2469.96	3119.38	3768.94	3544.83	2552.87	2851.8	5057.96	3180.38	2249.3	2211.62	1680.02	3055.37	3237.48	3145.17	3143.24	3075.13	2986.08	3018.38	3009.95	3102.46	3096.72	3066.52
Crabp2	ENSMUSG00000004885	MGI:88491	cellular retinoic acid binding protein II	ENSMUSG00000004885	28.5649	25.3318	35.0737	35.6376	22.6966	38.2417	14.1053	16.6606	15.4758	22.5683	37.2354	21.7417	9.68188	9.23373	4.48296	0	7.073	4.76102	760	261	792	218	456	464	397.151	364	416	296	1025.62	426	263	101	125	0	182	53	672.154	661.097	666.209	675.181	667.127	678.726	666.95	680.067	664.384
Nes	ENSMUSG00000004891	MGI:101784	nestin	ENSMUSG00000004891	5.3349	36.8717	14.7214	53.1863	8.64687	28.2326	2.49961	33.9255	5.3803	44.3679	5.08596	40.1006	4.58915	12.7573	4.95445	25.3061	6.25914	30.9299	528.999	2485.01	1843.52	1736	805.005	2259	517	3563	901.999	3160	592.372	3961	563	775.145	753	1437	1061	1747	2505.05	4324.38	3694.59	3602.65	3091.33	4475.89	4899.33	3269.13	4143.6
Bcan	ENSMUSG00000004892	MGI:1096385	brevican	ENSMUSG00000004892	3.5007	8.93888	10.6148	33.2718	3.27411	2.46232	11.9859	33.695	14.6715	43.5292	8.3046	37.981	16.3445	27.3655	22.9944	39.5651	29.3442	58.1067	324	339.237	624.998	772.28	209.004	65.999	1166.56	2523	1375	2067.17	729.703	2773.01	1438.03	1274	1680.71	1569.06	2146.68	2462	2338.17	2435.07	1737.14	2561.95	2119.67	1499.39	2305.45	2330.74	2316.37
Prcc	ENSMUSG00000004895	MGI:2137738	papillary renal cell carcinoma (translocation-associated)	ENSMUSG00000004895	3.7207	10.373	4.47177	5.92869	6.33318	10.6598	4.37917	8.84333	5.66537	5.14203	5.33108	14.2639	4.56987	6.02565	3.64144	8.43417	3.58223	3.11597	271	296	278	99	350	353	340	525	420	193	408	779	346	213	289	260	251	96	1840.06	1830.96	1834.14	1843.1	1835.06	1852.42	1839.1	1847.93	1832.32
Rrnad1	ENSMUSG00000004896	MGI:2387197	ribosomal RNA adenine dimethylase domain containing 1	ENSMUSG00000004896	11.6954	16.1142	21.5911	22.4217	11.115	15.0882	17.7343	14.9797	18.4071	17.8912	13.5323	16.8966	14.0443	13.3017	11.7473	21.0108	18.1477	13.9	1085.8	725.303	1337.81	513.266	809.657	610.525	1550.58	1040.93	1456.8	825.232	1145.21	1161.96	1129.86	751.529	1052.77	805.275	1706.89	497.776	2345.43	2888.02	1828.04	2526.66	2418.77	2263.5	2071.08	2163.02	1956.11
Hdgf	ENSMUSG00000004897	MGI:1194494	heparin binding growth factor	ENSMUSG00000004897	184.126	172.722	112.596	141.5	151.385	181.423	170.461	226.431	189.858	176.388	186.263	186.935	152.379	165.646	135.159	117.557	166.045	166.077	14339.3	5292	7096.18	2550	8817.62	6288	13800.8	14287.8	14571.1	6976	14710.3	10660.8	11929.1	5895	10799.2	3574	11958.9	5160	1967.43	1965.9	1859.39	1989.1	1934.08	1938.81	1917.78	1964.13	1896.89
Slc25a18	ENSMUSG00000004902	MGI:1919053	solute carrier family 25 (mitochondrial carrier), member 18	ENSMUSG00000004902	3.93002	2.81542	2.84969	2.93428	2.60067	9.40811	4.00185	3.28164	3.26177	6.6711	3.01481	5.01391	3.88365	3.6236	5.15288	11.4553	4.25621	12.0471	257	72.091	159	44	129	279.932	278.943	175	217	225	207	246	264	115	367.169	317	268	333	1652.06	1642.96	1646.14	1655.1	1647.06	1664.42	1651.1	1659.93	1644.32
Thop1	ENSMUSG00000004929	MGI:1354165	thimet oligopeptidase 1	ENSMUSG00000004929	19.3954	64.1865	28.128	49.0486	21.7848	60.6183	22.3578	52.6476	21.2762	52.123	21.0846	63.1417	14.6485	63.2568	13.7611	49.9794	17.6065	53.3729	1917	2358.02	1951	1138	1512.67	2695	2087	3792.06	2040	2575	2168	4611	1492.46	2444	1324	1795	1538	2236	2496.96	2357.19	2046.37	2560.87	2305.67	2486.96	2211.12	2242.01	2369.82
Apba3	ENSMUSG00000004931	MGI:1888527	amyloid beta (A4) precursor protein-binding, family A, member 3	ENSMUSG00000004931	39.5966	40.3332	33.5074	29.824	45.1765	58.002	39.6199	57.3238	41.7043	49.0678	40.0543	59.5254	34.416	36.5198	30.5619	39.1541	22.5122	31.2995	2895.02	1155.33	2091.03	499.906	2506.18	1928	3087.8	3416.02	3103.54	1848.66	3077.19	3263.18	2615.66	1295.85	2434.75	1211.6	1583.34	967.999	1847.06	1837.96	1841.14	1850.1	1842.06	1859.42	1846.1	1854.93	1839.32
Matk	ENSMUSG00000004933	MGI:99259	megakaryocyte-associated tyrosine kinase	ENSMUSG00000004933	0	1.22486	2.30973	2.29778	0.864883	7.21826	0.553586	0.031491	1.21639	0.455522	0.381308	2.81187	0.754759	0.837782	0.262023	0.590073	0.224587	1.49018	0	28	146	44	45	242	35.999	2	52.001	16	27	114	45	14	19	14	17	27	1541.56	1466.77	1864.91	2113.56	1727.67	1875.41	1540.41	1976.93	1056.6
Pias4	ENSMUSG00000004934	MGI:2136940	protein inhibitor of activated STAT 4	ENSMUSG00000004934	79.4627	110.399	69.1831	139.856	78.0109	85.9203	107.326	93.7658	78.6237	111.455	77.5777	108.013	61.5209	119.104	64.5945	109.339	116.574	84.6828	3998.14	2334.62	2923.29	1869.01	2602.56	2175.68	4957.99	3949.94	3850.64	3027.11	3920.41	4529.34	3205.79	3007.42	3213.02	2433.23	5091.96	1737.81	1271.1	1356.88	1246.63	1475.03	1107.77	1416.49	1094.26	1311.26	1210.48
Map2k1	ENSMUSG00000004936	MGI:1346866	mitogen-activated protein kinase kinase 1	ENSMUSG00000004936	27.8709	53.2784	12.986	73.0134	21.8024	55.8644	20.8165	46.6016	36.6488	52.1439	27.7846	74.3548	25.1333	64.7071	17.3697	54.4877	31.2313	79.803	2383.36	1763.73	951.484	1378.01	1426.17	2119.32	1912.35	3271.12	3136.77	2312.93	2473.22	4800.48	2195.52	2706.34	1545.78	1983.6	2523.99	2664.29	2160.36	2124.08	2161.68	2083.15	2172.06	2122.15	2176.1	2184.93	2115.45
Sgta	ENSMUSG00000004937	MGI:1098703	small glutamine-rich tetratricopeptide repeat (TPR)-containing, alpha	ENSMUSG00000004937	58.7809	39.3398	29.2468	32.6762	37.3144	21.0935	47.5652	41.2113	59.2547	54.6038	46.5101	46.0077	42.006	57.0575	54.3863	44.5405	63.1203	47.2582	3978.88	1042.88	1689.33	507.156	1916.07	649.493	3431.93	2274.47	4081.17	1905.77	3306.37	2336.08	2955.7	1874.39	4011.36	1275.91	4112.77	1352.47	1710.06	1700.96	1704.14	1713.1	1705.06	1722.42	1709.1	1717.93	1702.32
Nmrk2	ENSMUSG00000004939	MGI:1916814	nicotinamide riboside kinase 2	ENSMUSG00000004939	0.570546	7.97754	1.33557	14.8066	2.77904	6.08777	0.127374	3.03326	0.200833	6.93629	0.191852	6.74903	0.278	10.7882	1.57382	10.9582	1.87026	11.1264	36.023	197.183	71.939	214.381	133.077	174.934	8.572	156.2	12.898	225.94	12.715	319.775	18.246	330.562	108.273	292.765	113.737	296.866	1595.06	1585.96	1589.14	1598.1	1590.06	1607.42	1594.1	1602.93	1587.32
Tmem242	ENSMUSG00000004945	MGI:1917794	transmembrane protein 242	ENSMUSG00000004945	102.868	34.6221	59.521	46.5645	53.1908	40.8742	41.2295	25.0545	51.4788	25.9074	112.333	54.8104	69.2386	47.6055	114.986	67.7448	31.3863	11.2226	2777	364	1354	292	1066.98	503	1167.84	549.25	1382.44	367	3139.77	1122	1922	630	3367	760	800	126	681.997	674.588	671.143	692.15	666.078	688.387	670.953	682.38	663.737
Dtx2	ENSMUSG00000004947	MGI:1921448	deltex 2, E3 ubiquitin ligase	ENSMUSG00000004947	10.3321	16.4713	6.7803	11.7722	10.3879	10.6861	16.5726	15.6391	14.9092	21.7937	11.5333	18.2121	14.6394	14.6315	6.49464	12.4748	10.9448	13.4259	939	602.999	532.762	256	691.239	450.999	1603	1146	1389.91	1034	1099	1267.66	1379.19	669	646.922	475	954	522.665	2295.97	2348.99	2318.2	2400.24	2209.56	2360.87	2291.19	2280.95	2304.16
Zp3	ENSMUSG00000004948	MGI:99215	zona pellucida glycoprotein 3	ENSMUSG00000004948	0	0.790677	0	1.34466	1.24812	4.11973	0.646163	0	0.725349	4.27398	0.398967	3.63992	3.26622	2.20594	1.28561	3.38118	1.44706	2.42462	0	13	0	13	33	37	29	0	31	93.271	17.571	108.093	143	39	59	55	57	43	976.964	1054.96	976.964	1067.1	877.933	502.398	1063.1	976.964	1056.32
Hspb1	ENSMUSG00000004951	MGI:96240	heat shock protein 1	ENSMUSG00000004951	133.56	164.773	120.508	175.135	138.737	154.891	150.299	316.67	199.141	358.126	114.383	259.281	159.821	189.237	152.023	280.849	170.004	263.104	3405.68	1631	2608	1027	2671.95	1818	4081.64	6634.4	5128.8	4771	3028.47	5008	4236.96	2343	4226.6	3023	4234	2805	644.193	635.122	638.497	647.246	639.504	656.57	643.279	652.134	636.553
Rasa4	ENSMUSG00000004952	MGI:1858600	RAS p21 protein activator 4	ENSMUSG00000004952	3.07968	13.5529	4.3186	13.4751	6.90317	5.59599	5.17926	3.07427	6.88539	14.0045	6.3291	8.18635	9.22147	19.642	9.67155	26.5713	11.5165	15.0007	309.843	532.621	276.762	327.629	496.19	304.423	600.577	271.091	580.688	766.357	689.465	682.288	889.292	779.319	1026.97	913.684	1013.23	710.462	2541.68	2521.6	1890.73	2683.61	2386.73	3043.09	2746.76	2744.82	2084.46
Syt5	ENSMUSG00000004961	MGI:1926368	synaptotagmin V	ENSMUSG00000004961	1.91457	1.60198	0.814487	9.01266	4.59122	0.558116	2.07982	9.84916	2.33278	2.24971	3.81054	3.94353	3.17837	4.11972	2.89623	0	2.50408	3.58665	113	37	41	122	205.476	15	130.835	474.284	140	68.544	235.949	174.741	195	118	186.258	0	142.446	89.411	1491.06	1481.96	1485.14	1494.1	1486.06	1503.42	1490.1	1498.93	1483.32
Hnrnpa2b1	ENSMUSG00000004980	MGI:104819	heterogeneous nuclear ribonucleoprotein A2/B1	ENSMUSG00000004980	84.4025	91.1486	53.8743	111.469	45.2144	49.8697	90.0479	123.812	96.4798	102.987	87.8552	134.36	59.8946	62.2137	52.698	91.3709	76.728	64.0011	4755.85	2025.35	2572.25	1450.31	1916.84	1287.76	5418.83	5707.94	5529.53	3006.19	5175.97	5742	3503.33	1685.13	3190.84	2190.61	4136.74	1537.01	1423.51	1425.74	1408.63	1436.08	1407.71	1444.48	1425.45	1435.03	1416.54
Ccdc130	ENSMUSG00000004994	MGI:1914986	coiled-coil domain containing 130	ENSMUSG00000004994	16.8016	17.5378	25.401	6.79344	16.6995	14.2449	14.1442	19.1808	18.2786	25.4931	20.0189	24.1481	17.6208	28.1328	15.2923	5.78528	14.2175	9.56347	727	318	951	39.999	518.999	182.001	694.999	722	810	583.001	869.003	784	810	508.001	602	97	647	175	1093.13	1163.44	1104.58	649.893	1031.97	714.706	1163.92	1171.69	1095.27
Mri1	ENSMUSG00000004996	MGI:1915123	methylthioribose-1-phosphate isomerase 1	ENSMUSG00000004996	32.7258	44.8961	22.3103	61.6174	27.1225	50.719	28.0561	32.5562	30.7221	52.5155	28.2866	60.4039	22.027	68.1537	31.8537	46.2989	22.4892	67.8348	905.121	620.173	535.972	475.757	555.357	663.038	774.956	715.742	943.825	803.668	836.127	1283.28	738.843	1212.33	964.505	603.99	615.305	809.167	698.719	886.329	708.768	852.224	679.904	731.276	654.288	684.329	759.311
Prkacb	ENSMUSG00000005034	MGI:97594	protein kinase, cAMP dependent, catalytic, beta	ENSMUSG00000005034	14.2153	35.489	18.6877	37.2468	15.0478	28.0318	18.2461	27.4327	19.9919	33.0189	17.8873	46.4453	15.5751	39.936	16.8166	24.1944	16.6362	34.4193	2234.56	2212.21	2405.69	1292.7	1832.63	1947.4	3137.92	3544.53	3296.48	2716.91	3052.52	5559.88	2619.99	3051.8	2907.53	1658.33	2555	2288.72	3971.21	3999.66	3797.96	3830.72	4043.96	3886.13	4073.71	4021.91	4075.45
Sgsh	ENSMUSG00000005043	MGI:1350341	N-sulfoglucosamine sulfohydrolase (sulfamidase)	ENSMUSG00000005043	1.04592	3.04211	1.52842	0.278227	1.97118	1.46435	1.16107	1.40848	1.92703	4.7867	0.943623	6.49512	1.2572	3.14896	2.01356	4.77443	0.767062	2.6979	110.921	193.864	210.481	10	143	49.279	143.691	185.789	245.997	397.34	160.165	674.133	212	68	290.08	325.221	119.17	182.86	2679.2	4088.96	4062.91	3967.1	2408.88	1882.49	2931.52	4105.93	3155.15
Chd5	ENSMUSG00000005045	MGI:3036258	chromodomain helicase DNA binding protein 5	ENSMUSG00000005045	1.21511	0.30296	4.94758	0.846542	2.6153	8.03678	0.25046	1.00299	0.128608	10.0893	0.028511	1.82482	0.187792	1.08536	0.412242	0.009962	1.65327	1.75017	4	43	286.999	68	246	272	66	228	33	306.999	11	213.054	47	150	128	1	81	265.001	83.163	9106.96	1711.42	8866.1	3123.33	1893.22	6242.02	7075.88	6341.99
Cstb	ENSMUSG00000005054	MGI:109514	cystatin B	ENSMUSG00000005054	327.885	107.097	471.325	141.668	397.895	216.221	378.67	241.836	360.949	126.476	386.502	136.022	564.895	205.634	620.062	281.869	554.376	170.663	4519.05	570	5474.82	453	4105.87	1393	5545.72	2782.78	4978.65	926	5460	1440	8085	1384	9312.12	1640	7598	975	348.187	341.498	342.702	352.939	342.643	360.385	346.91	358.179	340.914
Sh2b2	ENSMUSG00000005057	MGI:1345171	SH2B adaptor protein 2	ENSMUSG00000005057	4.51755	7.57846	1.24621	21.265	0	11.1836	4.66447	0	9.58716	21.2022	1.75485	18.7634	6.49828	15.6023	6.78966	26.1515	4.63255	26.8426	462.976	304.722	109.112	499.396	0	520.088	509.641	0	1001.27	1117.32	189.335	1439.61	692.289	776.077	758.21	1134.8	455.656	1165.73	2589.06	2579.96	2583.14	2592.1	2589.27	2601.42	2588.1	2589.27	2581.32
Pex5	ENSMUSG00000005069	MGI:1098808	peroxisomal biogenesis factor 5	ENSMUSG00000005069	10.5333	36.6388	11.3696	30.7137	14.6888	39.0831	9.79844	19.8325	10.1827	42.3343	8.54992	47.1338	7.43759	47.6162	10.1005	35.7781	16.3016	48.9192	1084	1604	1091	689	764	1555	969.999	1807	1009.39	2110	823.999	3788.89	836	2624	992.999	1704.53	1396.07	2259	2599.86	2809.01	2831.03	2476.05	1727.08	2225.64	2344.95	2836.1	2450.05
Jkamp	ENSMUSG00000005078	MGI:1915057	JNK1/MAPK8-associated membrane protein	ENSMUSG00000005078	69.1124	54.0948	47.1022	56.6592	56.3371	68.0879	56.4476	87.3121	70.7299	50.861	55.738	71.5566	58.7387	42.368	47.6641	80.5641	51.153	46.2997	3091.62	855.046	1890.13	602.661	1869.48	1372.85	2712.66	3005.6	3171.75	1093.47	2582.01	2338.49	2713.45	897.604	2254.81	1297.35	2218.69	846.886	1130.1	1014.2	1183.9	1174.02	1101.87	1127.89	1138.33	1071.52	1108.34
Cd44	ENSMUSG00000005087	MGI:88338	CD44 antigen	ENSMUSG00000005087	0.737537	8.48414	3.12723	3.3819	0.746267	0.632025	1.80193	4.07177	1.86832	5.55515	1.53105	4.46697	4.16818	5.06366	7.93539	9.3735	7.96823	10.1135	93	352.999	354	69.999	71	28	243	402	229	338	225	368.94	543	328.999	1103.44	340	904	449.974	3185.56	2669.67	3339.72	2284.59	3159.15	2478.21	3194.38	3073.15	3029.45
Slc1a2	ENSMUSG00000005089	MGI:101931	solute carrier family 1 (glial high affinity glutamate transporter), member 2	ENSMUSG00000005089	0.034988	7.1468	0.779805	1.08424	3.2873	1.00225	0.463432	1.96029	0.213198	13.422	0.026438	1.24114	1.79023	4.36767	0.525303	5.40473	0.055792	23.6518	15.7	198.031	44.364	53.306	64.139	203.329	52.863	114.381	26.451	82.343	12.534	117.08	37.991	210.875	107.611	224.593	23.921	152.531	11336.1	1777.92	1678.44	5426.51	647.866	11348.4	2701.98	1816.27	3066.44
Eif2ak4	ENSMUSG00000005102	MGI:1353427	eukaryotic translation initiation factor 2 alpha kinase 4	ENSMUSG00000005102	3.35283	13.5279	4.66486	12.6087	4.97087	13.9481	3.31264	8.42936	3.29984	7.22718	3.17857	10.4137	2.8577	16.6038	4.29101	4.99003	4.58465	8.99361	656	959	784	535.999	717	984	676	1253	653	661	654.01	1261	582	1401	891	316	858.52	735	4942.86	4548.61	4958.42	4692.08	4789.52	3946.35	4833.84	4626.99	4891.01
Wdr1	ENSMUSG00000005103	MGI:1337100	WD repeat domain 1	ENSMUSG00000005103	41.6074	115.248	36.1038	115.693	45.6323	62.883	39.5434	87.9356	51.6756	96.5654	37.7662	127.432	40.0484	102.074	27.704	68.8118	27.0585	100.103	4661	5066.86	3455.99	2969.58	3882.36	3195.27	4722.85	8017.23	5900.82	5559.99	4455.75	10683.8	4663.69	5550	3381.73	3264.18	2907.79	4753.76	2830.06	2820.96	2824.14	2833.1	2825.06	2842.42	2829.1	2837.93	2822.32
Slc2a9	ENSMUSG00000005107	MGI:2152844	solute carrier family 2 (facilitated glucose transporter), member 9	ENSMUSG00000005107	0.710425	3.74504	0.781935	19.4636	3.12517	3.99636	0.26673	5.8081	0.726137	1.76678	0.047793	2.94732	0.228662	1.05352	0.542205	0.191545	0.803749	9.64863	51.999	68	14.988	47	105.001	42	10.001	39	48	20.999	1	40	15	13	12	5	62	78	1849.15	1165.04	565.494	266.53	1115.63	587.894	888.069	209.013	1633.81
Ccn4	ENSMUSG00000005124	MGI:1197008	cellular communication network factor 4	ENSMUSG00000005124	31.114	39.513	22.1812	46.9185	17.959	42.3558	61.7794	76.5742	68.3852	80.991	36.731	89.9197	61.3549	117.955	67.7675	86.0335	69.2128	72.3069	2330.76	1241.84	1784	681	1072	1121	4916.94	4748.47	5159.99	3309	2984.62	5020.62	4651.96	4680.14	5262.56	2323	4151.57	2928.26	1892.47	2016.58	2372.88	1602.05	1982.06	1480.5	1885.26	1930.25	1864.95
Ndrg1	ENSMUSG00000005125	MGI:1341799	N-myc downstream regulated gene 1	ENSMUSG00000005125	3.72207	15.1465	4.80029	16.2517	6.3194	17.894	9.97031	9.67248	10.6155	18.8096	5.66744	20.2651	6.48469	17.5357	11.1022	19.0621	15.9071	46.2308	227.264	538.542	350.453	323.663	438.995	771.565	1102.38	754.512	1112.83	928.834	576	1368.19	679.348	719.252	1007.41	815.178	1499.67	1871.8	1542.53	2281.38	2153.92	2198.19	2306.69	2412	2619.03	2428.12	2591.02
4930550C14Rik	ENSMUSG00000005131	MGI:1922561	RIKEN cDNA 4930550C14 gene	ENSMUSG00000005131	2.6719	0.681821	0.55758	0	0	0.259265	2.0393	0	2.19281	1.56969	2.48347	0.092233	4.51853	0.934985	4.37857	0	9.08053	4.9226	103.442	10.296	18.372	0	0	4.59	84.121	0	86.086	31.522	100.435	2.69	181.837	17.564	184.702	0	340.593	80.168	978.06	968.956	972.136	978.242	978.242	990.423	977.103	978.242	970.315
Man2b1	ENSMUSG00000005142	MGI:107286	mannosidase 2, alpha B1	ENSMUSG00000005142	4.89659	15.7779	6.95855	22.8045	2.73322	6.92172	4.24975	14.4992	8.08147	23.3272	2.41976	21.9504	5.51896	32.8082	8.82125	13.7006	7.63136	30.6342	690.605	873.921	838.983	736.786	292.876	442.413	639.074	1663.35	1162.49	1689.3	359.75	2315.27	809.155	2245.95	1355.68	818.394	1031.38	1833.11	3563.06	3553.96	3557.14	3566.1	3558.06	3575.42	3562.1	3570.93	3555.32
Klf5	ENSMUSG00000005148	MGI:1338056	Kruppel-like factor 5	ENSMUSG00000005148	8.15951	9.47358	5.91563	4.67013	6.68009	1.47932	2.83444	3.29249	2.2697	1.48065	2.06211	5.98236	4.36855	3.41603	5.3669	10.4076	2.70879	3.56519	999	455.336	619	131	621.245	82.124	370	328	283.328	93.136	266	548	556	203	716	539.622	318.004	185.105	3093.06	3083.96	3087.14	3096.1	3088.06	3105.42	3092.1	3100.93	3085.32
Wdr83	ENSMUSG00000005150	MGI:1915086	WD repeat domain containing 83	ENSMUSG00000005150	49.2859	54.5047	45.4994	41.1111	26.1785	27.604	33.3858	25.7736	37.3393	37.3571	37.8612	43.1798	18.4966	38.4876	25.6888	21.7462	29.9822	16.4521	1641.42	552.007	1078.98	251.021	433.635	405.849	984.85	732.01	1125.3	561.687	1206.38	1108.9	618.033	501.459	888.127	247.46	842.654	212.307	841.364	649.83	699.639	673.941	550.028	822.445	698.759	884.064	744.873
Prdx2	ENSMUSG00000005161	MGI:109486	peroxiredoxin 2	ENSMUSG00000005161	667.559	438.828	471.467	329.176	668.131	399.474	461.297	500.662	571.546	519.435	526.318	424.333	357.194	359.078	444.594	432.479	383.188	301.402	23480	5565.27	13447	2433.88	17429.1	5785.81	16737.1	13715.8	20617.4	8835.69	18892.3	11216.2	12886.2	5199.34	17006.4	6095.69	11745.2	4714.86	888.578	813.734	841.476	816.099	866.201	810.195	859.445	852.745	891.583
Polr2a	ENSMUSG00000005198	MGI:98086	polymerase (RNA) II (DNA directed) polypeptide A	ENSMUSG00000005198	1.50073	14.2827	1.93189	10.2645	4.77755	4.54856	1.94142	14.4775	2.86361	8.16756	2.31867	15.1552	2.45982	8.97794	3.54118	9.7201	3.50794	7.53379	385	1420	424	603	861	528	530	2223	750	1074	628	2615	656.002	1118	710.093	1018	540	811	6481.06	6379.24	6475.14	6484.1	5984.16	6493.42	6466.61	4779.56	6473.31
Shbg	ENSMUSG00000005202	MGI:98295	sex hormone binding globulin	ENSMUSG00000005202	21.5812	27.0655	16.6541	40.6162	20.1421	29.9272	33.6796	42.6252	35.1696	47.9893	23.7609	39.5766	43.0893	82.5166	57.6558	100.471	65.911	110.346	931.655	442	621	428	676	622	1578	1545	1528.81	1065	1095.74	1337	2005.98	1817.99	2782.09	1951	2750.96	2098	1090.6	1047.84	1100.11	1163.1	1114.42	1162.62	1109.84	1128.25	1074.4
Senp3	ENSMUSG00000005204	MGI:2158736	SUMO/sentrin specific peptidase 3	ENSMUSG00000005204	22.4582	51.4402	34.2763	60.1003	38.3215	23.4264	23.2339	30.52	23.3268	41.9681	25.8258	59.7886	22.9001	37.7913	17.4987	28.8876	19.174	42.5471	1437.36	1047.83	1490.55	529	1360.21	825	1904	1764.56	1739.62	1140.19	1983.79	1995.36	1679.43	1355.58	999	609.001	1229.99	982.943	1616.88	1307.01	1282.97	971.518	1178.61	1969.98	1941.17	1799.68	1843.22
Corin	ENSMUSG00000005220	MGI:1349451	corin, serine peptidase	ENSMUSG00000005220	0.236478	4.85325	1.91817	1.40466	0.664895	0.654923	0.032455	0.688104	0.166979	3.123	0	3.70028	0.271871	1.80301	0.226612	0.803366	0.808607	4.60574	41	216	210.001	37	51	31	6	97	30	55	0	347	49	121	26	59	140	339	4380.06	2855.69	3229.98	2907.38	2546.96	2647.8	4379.1	4387.93	4440.57
Plekha8	ENSMUSG00000005225	MGI:2681164	pleckstrin homology domain containing, family A (phosphoinositide binding specific) member 8	ENSMUSG00000005225	7.94567	17.8817	3.24003	12.8722	3.98993	9.98484	7.74552	19.9719	8.13433	12.0189	8.73316	18.5547	4.50196	16.292	4.81426	19.5771	9.41488	14.1619	992.949	1465.44	710.992	596.997	309.739	358.097	1479.36	2224.08	1287.24	1022.62	1597.27	2635.89	983.577	1422.74	961.223	1243.12	1594.25	1543.44	3157.06	5258.37	6474.14	5119.08	2577.73	2006.2	4524.2	3466.36	3911.25
G6pc2	ENSMUSG00000005232	MGI:1277193	glucose-6-phosphatase, catalytic, 2	ENSMUSG00000005232	0	4.23502	0	3.01223	1.2832	0.899536	0.871069	3.26359	0.116718	1.59922	0.681835	0.041235	0	1.05192	0	0	1.13871	0.969189	0	20	0	35	41	8	26	131	7	19	13	2	0	33	0	0	35	7	812.414	303.015	812.414	1282.48	1060.95	497.491	707.034	1249.45	1482.32
Spc25	ENSMUSG00000005233	MGI:1913692	SPC25, NDC80 kinetochore complex component, homolog (S. cerevisiae)	ENSMUSG00000005233	167.935	107.391	167.974	85.4141	163.695	214.107	149.694	158.043	143.075	93.6461	186.933	118.847	169.035	141.009	160.778	148.175	106.066	66.4099	7154.63	1724	5943	858.001	5029.72	3903	6971.86	5600	6178	1940	8219.5	3776	7534	2718	7268	2662	4487	1136	1076.3	1030.05	1043.83	1108.74	1020.27	1019.72	1103.23	1102.94	1067.24
Dnah2	ENSMUSG00000005237	MGI:107731	dynein, axonemal, heavy chain 2	ENSMUSG00000005237	1.01221	2.34049	1.24241	0.970016	2.10553	1.24129	1.23458	1.3299	1.64199	2.29387	1.79152	1.47293	1.17668	5.92381	1.04366	2.54598	1.77704	2.70577	535.168	374.856	565.938	117	574.309	295.625	688.101	569	749.084	418.084	711	579.176	651	917.425	526.005	146.111	591.002	483.008	13356.9	10276.6	13439.1	13313.1	9057.12	13322.4	13202.4	13317.9	11275.6
Ripk4	ENSMUSG00000005251	MGI:1919638	receptor-interacting serine-threonine kinase 4	ENSMUSG00000005251	3.29052	5.67692	1.89819	6.15569	0.818386	5.56977	3.24262	10.5876	2.61709	7.63202	3.07913	12.8221	5.65976	27.211	3.04065	3.83111	3.67016	5.68398	434	294	214	186	82	333	456	1136.04	352	517	428	1265	776	1742	437	214	464	318	3332.06	3322.96	3326.14	3335.1	3327.06	3344.42	3331.1	3339.93	3324.32
Ufd1	ENSMUSG00000005262	MGI:109353	ubiquitin recognition factor in ER-associated degradation 1	ENSMUSG00000005262	91.5551	85.5847	72.3882	65.5923	93.922	83.6594	70.5535	72.1503	77.6996	70.8482	84.1692	61.4367	71.414	69.4344	97.0706	51.0586	89.5271	52.5571	5343.99	1857.73	3719.64	841.138	4230.81	2321.17	4575.14	3761.69	4800.81	2261.3	5414.82	2753.03	4385.13	1941.7	6442.49	1421.07	4912.97	1218.85	1474.59	1392.76	1516	1415.42	1495.76	1552.05	1536.05	1622.88	1527.12
Zfp287	ENSMUSG00000005267	MGI:2176561	zinc finger protein 287	ENSMUSG00000005267	4.129	19.3605	4.26641	15.9919	6.16867	7.5552	7.52709	5.79128	4.51128	17.007	5.28696	14.178	8.33768	20.9618	6.93432	11.2163	9.96667	14.9797	305.391	574.761	254.567	235.813	304.523	264.495	715.896	251.901	422.776	679.821	502.686	848.432	712.129	771.608	600.202	367.955	740.774	482.921	1868.53	1904.85	1760.37	1627.57	1639.21	1958.33	2252.9	1353.93	2316.27
Prlr	ENSMUSG00000005268	MGI:97763	prolactin receptor	ENSMUSG00000005268	5.87756	15.7866	15.7673	28.6601	7.22654	13.1975	11.9993	31.5586	16.8032	32.0231	9.75896	31.5819	11.8498	31.6275	13.7741	67.6642	21.0358	47.1077	717.601	872.652	1909.88	751.429	849.951	1054.35	1500.6	3036.92	1829.12	2039.94	1252.79	2810.87	1461.52	2532.54	1797.08	3138.18	2391.77	2219.9	3084.42	3546.84	3573.68	2893.89	3905.43	4468.96	2962.29	2995.42	2690.48
Letm1	ENSMUSG00000005299	MGI:1932557	leucine zipper-EF-hand containing transmembrane protein 1	ENSMUSG00000005299	11.7689	41.9099	11.4704	54.2457	11.8159	29.1176	10.5331	23.2361	10.879	29.8851	8.40496	36.831	9.16812	40.8515	8.65854	26.5168	9.89169	33.3414	2184.66	2549.22	1569.97	1771.09	1351.36	1989.9	2117.65	3422.46	2136.91	2485.95	1655.75	4353.83	1725.42	3149.2	1504.95	1757.28	1482.32	2237.13	4689.57	3902.84	4038.13	3603.69	3797.6	3822.88	4762.31	4584.77	4854.82
Ubqln1	ENSMUSG00000005312	MGI:1860276	ubiquilin 1	ENSMUSG00000005312	68.8798	115.835	48.3857	97.4354	57.7935	118.259	59.3933	89.7243	61.067	102.035	61.5528	104.384	42.1778	45.5553	38.2251	49.9495	55.1391	79.0997	9143.47	6037.58	5471.53	2962.6	5810.68	7146.39	8421.28	9669.39	8267.14	6935.69	8592.54	10356.5	5825.6	2939.01	5520.61	2813.22	7055.41	4450.32	3353.56	3344.37	3336.25	3356.05	3338.52	3380.38	3358.61	3354.53	3346.01
Fgfr4	ENSMUSG00000005320	MGI:95525	fibroblast growth factor receptor 4	ENSMUSG00000005320	1.08545	1.00782	2.07351	13.9345	2.31795	0.708911	4.79052	6.40186	3.5039	13.0905	4.82934	12.5494	0.63431	3.82083	2.77524	5.13828	3.63591	4.66488	75	48	215	332	114	39	416	632	376.998	816	488	911	80	225	115.999	264	423	240	1745.58	3055.96	3059.14	2629.78	1633.08	3077.42	2056.98	3072.93	2659.3
Cadm3	ENSMUSG00000005338	MGI:2137858	cell adhesion molecule 3	ENSMUSG00000005338	0.422555	1.15136	0.164326	0.992056	0.769042	0.962755	0.378432	3.61397	0	0.701837	0.00489	0.77833	0.021516	0.61084	0.34586	0.197395	0.307295	1.19914	40.251	61.293	17.268	35.581	48.019	72.464	24	84.878	0	36.166	1	22.993	2	47.885	38.336	8.228	45.72	76.005	2406.48	3415.72	3100.25	3958.71	2073.32	4210.4	1502.25	731.058	2588.12
Txn2	ENSMUSG00000005354	MGI:1929468	thioredoxin 2	ENSMUSG00000005354	443.343	195.962	361.697	206.279	407.282	260.191	352.567	209.741	337.813	233.383	381.239	162.66	332.105	192.02	344.4	209.06	329.463	174.937	14384.6	2409.99	9553.48	1276.67	9214.22	3702.23	11341.4	6152.78	11460.9	3764.71	12695	4000.67	11764.6	3115.16	12993.2	2586.46	9598.92	2015.47	819.682	789.104	779.261	683.116	751.224	795.948	761.984	913.126	838.536
Slc1a6	ENSMUSG00000005357	MGI:1096331	solute carrier family 1 (high affinity aspartate/glutamate transporter), member 6	ENSMUSG00000005357	3.22558	8.74486	2.25771	9.02625	1.98204	1.3037	4.59262	9.31778	9.0375	16.497	4.57871	10.1678	6.59043	15.8806	4.29759	4.519	5.2378	16.8412	226	240	135	145	105.358	41.541	343	532.213	644.396	595.817	337	534.288	480	540	328.099	134	353.154	499	1770.06	1760.96	1764.14	1773.1	1765.06	1782.42	1769.1	1777.93	1762.32
Slc1a3	ENSMUSG00000005360	MGI:99917	solute carrier family 1 (glial high affinity glutamate transporter), member 3	ENSMUSG00000005360	6.59103	47.1967	7.58573	40.8608	17.9022	33.5554	11.2387	30.2032	8.1608	36.3834	6.64895	39.6735	13.3424	84.4478	19.313	40.7447	25.2764	88.5363	404.302	828.254	287.106	317.85	528.884	689.585	1404.06	2381.47	1082.13	930.39	657.109	1262.36	1522.14	2140.49	1643.28	1414.04	1909.55	1872.79	1549.67	1126.01	1116.63	858.591	980.977	1149.58	2959.31	2454.33	3277.36
Crbn	ENSMUSG00000005362	MGI:1913277	cereblon	ENSMUSG00000005362	27.5275	27.1949	26.4895	21.2004	24.4949	31.6244	31.3684	45.8989	27.3222	30.4416	24.9072	41.85	26.5261	30.8299	27.956	41.2999	34.9756	60.483	1985.48	772.553	1628.34	355.597	1409.58	1032.56	2428.57	2691.96	2015.11	1164.18	1887.09	2276.55	1998.1	1101.98	2194.09	1256.75	2450.72	1883.46	1822.16	1822.77	1813.58	1851.34	1910.81	1826.44	1833.91	1825.61	1822.9
Msh6	ENSMUSG00000005370	MGI:1343961	mutS homolog 6	ENSMUSG00000005370	9.57585	71.7641	14.5686	44.7035	19.8538	55.3927	6.67741	30.8372	7.31835	34.1282	6.91875	76.6665	7.0556	21.4936	5.01548	34.2295	7.10053	26.2774	1513.17	4454.74	1968.36	1618.07	2383.92	3965.32	1125.08	3962.64	1179.74	2767.91	1152.9	9057.51	1159	1648.57	863.603	2291.03	1074.7	1762.34	3992.06	3982.96	3986.14	3995.1	3987.06	4004.42	3991.1	3999.93	3984.32
Fbxo11	ENSMUSG00000005371	MGI:2147134	F-box protein 11	ENSMUSG00000005371	1.83219	5.92448	1.68626	6.52514	5.86946	0.696934	3.75148	10.0783	2.07367	10.8532	3.74786	3.37909	1.78832	6.20529	1.16386	7.05228	3.90002	6.07454	255	312.773	203.022	212.904	622.77	47	563.463	1137.51	295	685.914	557.919	350.097	262	376.24	175.972	416.334	529.302	362.962	3516.06	3387.42	3552.1	3601.35	3523.18	3772.42	3557.8	3513.26	3516.11
Mlxipl	ENSMUSG00000005373	MGI:1927999	MLX interacting protein-like	ENSMUSG00000005373	0.880881	3.44501	2.75149	3.82703	2.26647	2.06562	3.62914	5.26578	1.17905	5.28625	0.632115	3.44957	4.88157	16.4449	6.68694	17.9127	7.77108	8.25007	84.936	85.119	147.33	52.554	119.795	88.323	393.387	257.541	123.915	229.411	44.478	140.56	504.88	604.414	679.883	665.238	573.213	233.892	2435.92	1585.34	1579.75	1515.68	1755.07	2391.89	2567.66	1522.39	2597.57
Tbl2	ENSMUSG00000005374	MGI:1351652	transducin (beta)-like 2	ENSMUSG00000005374	8.48451	13.6707	8.10204	6.97009	11.6616	23.368	13.9991	18.3094	17.7529	23.4864	14.2553	24.178	13.6312	16.111	8.57526	18.4144	8.99173	20.4417	1488.07	1538.28	1304.45	456.7	1460.49	2130.08	2390.78	3327.77	2793.26	2294.21	1842.16	3674.74	1612.46	2057.65	1224.47	1777.88	1918.5	1766.16	4430.82	7219.96	4750.07	7232.1	4158.6	5099.06	4045.37	5657.46	3888.85
Bud23	ENSMUSG00000005378	MGI:1913388	BUD23, rRNA methyltransferase and ribosome maturation factor	ENSMUSG00000005378	81.6918	111.566	109.701	87.9869	121.036	99.7072	77.1308	75.9717	89.4378	78.4407	88.2722	112.057	83.1262	74.9585	84.867	65.9361	82.9956	68.0766	3421.41	1538.86	3001.73	574.115	3098.18	1669.23	3124.99	2386.56	3529.09	1364.61	3428.78	3203.87	3336.35	1459.79	2986.23	1250.66	2655.9	848.014	1058.07	885.033	807.284	720.199	849.958	936.49	959.71	977.826	975.26
Nid1	ENSMUSG00000005397	MGI:97342	nidogen 1	ENSMUSG00000005397	14.8733	125.738	19.4007	130.476	22.1305	74.6753	16.5186	55.8266	24.8527	125.242	14.3932	133.438	18.5065	110.118	18.2023	132.621	27.1341	143.264	3433.55	11410.9	3831.17	6897.76	3883.61	7801.97	4066.36	10473.9	5856.52	14823.1	3507.23	23012.7	4441.22	12339.5	4578.83	12970.5	5992.75	14049.6	5832.06	5822.96	5826.14	5835.1	5827.06	5844.42	5831.1	5839.93	5824.31
Mcm5	ENSMUSG00000005410	MGI:103197	minichromosome maintenance complex component 5	ENSMUSG00000005410	4.05799	25.6618	4.43845	23.1031	3.88216	9.16754	3.44624	5.82016	5.94791	18.3569	4.63788	23.5155	2.88198	10.2657	3.42374	13.6858	5.20537	13.6514	501.494	1245	468.793	654.128	364.43	513.684	454.082	585.231	749.459	1165.47	603.89	2174.22	370.238	615.767	461.045	716.249	616.798	715.45	3122.06	3112.96	3116.14	3125.1	3117.06	3134.42	3121.1	3129.93	3114.32
Hmox1	ENSMUSG00000005413	MGI:96163	heme oxygenase 1	ENSMUSG00000005413	42.4612	65.547	35.4723	36.4808	47.1839	51.9025	60.1098	55.1016	42.398	47.1208	50.5459	50.058	53.9661	21.697	41.1657	44.9113	68.4757	51.2595	2201.89	1329	1568	434	1836	1227	3322	2333	2234	1263	2673	1894	2909	546	2319.13	951	3427.11	1121.53	1310.06	1300.96	1304.14	1313.1	1292.06	1322.42	1309.1	1317.93	1302.32
Mprip	ENSMUSG00000005417	MGI:1349438	myosin phosphatase Rho interacting protein	ENSMUSG00000005417	25.7176	97.9386	49.3268	78.5581	50.9479	100.185	50.8044	71.9578	54.0484	96.4437	46.1778	103.308	25.0755	135.551	17.7619	62.6751	27.7908	90.8799	3790.21	5903.34	5901.83	2776.28	5189.48	6607.27	7279.48	8748.88	7889.44	7766.72	6424.58	12215.5	3905.22	10004.3	2640.1	3895.08	4143.64	6046.44	3723.23	3867.53	3529.96	3900.72	3382.23	3689.22	3394.05	3784.57	3607.8
Cic	ENSMUSG00000005442	MGI:1918972	capicua transcriptional repressor	ENSMUSG00000005442	8.46764	8.95327	1.60566	13.6626	7.65815	6.49969	5.73325	14.7574	5.54568	14.9208	3.06916	12.3661	7.66264	27.7469	7.65842	21.7449	8.55828	4.53162	351.999	415.389	325.001	227	355	418	523.999	857	467.019	571.001	336	1204.14	645.001	699	565.03	638	537.999	560	1050.19	2976.89	5971.68	1833.86	1539.25	3597.48	2164.96	1807.65	2081.42
Pafah1b3	ENSMUSG00000005447	MGI:108414	platelet-activating factor acetylhydrolase, isoform 1b, subunit 3	ENSMUSG00000005447	226.021	201.349	172.344	244.159	169.711	303.972	206.936	230.302	249.741	217.62	207.881	225.2	170.915	202.08	153.731	199.253	182.306	187.857	4418.03	1499	2820.96	1034	2490.82	2622	4287.56	3745	4841	2222	4198.01	3334.15	3423	2007.05	3242.02	1601.06	3594.07	1498.17	493.817	477.686	482.912	467.433	487.347	482.518	490.786	506.171	479.099
Il27ra	ENSMUSG00000005465	MGI:1355318	interleukin 27 receptor, alpha	ENSMUSG00000005465	0.93487	1.58092	0	3.71264	0.221644	3.91064	0.717759	2.27956	2.59809	4.819	2.42544	2.18925	0.903539	8.13802	0.059691	0.471393	2.35922	2.55034	89	59.033	0	81	16.02	169	72.847	176.707	252	236	243	156.077	89.417	376.022	6.192	19	215.656	102.851	2405.06	2395.96	2405.77	2408.1	2400.06	2417.42	2404.1	2412.93	2397.32
Prkaca	ENSMUSG00000005469	MGI:97592	protein kinase, cAMP dependent, catalytic, alpha	ENSMUSG00000005469	86.9766	103.866	68.067	79.7838	105	90.564	116.189	121.839	135.222	120.192	131.78	109.11	84.8131	119.948	77.7941	92.6877	87.3564	77.5487	6944.39	3250.39	4639.93	1460.21	6362.45	3285.59	9889.14	7926	10993	4942	11062	6529.01	7039.21	4647.98	6768	3132.53	6704.94	2620.46	2017.06	2007.96	2011.14	2020.1	2012.06	2029.42	2016.1	2024.93	2009.32
Asf1b	ENSMUSG00000005470	MGI:1914179	anti-silencing function 1B histone chaperone	ENSMUSG00000005470	64.7979	34.2085	60.3954	57.3454	66.9304	36.7259	48.1615	55.5546	47.0659	44.9142	64.5555	36.6037	51.99	27.3041	71.3598	31.3859	53.183	22.3874	3866.31	779	3118	796	3072	1012	3099.12	2597	2896.99	1403	4100	1663	3271	802	4664.4	711	3088	570.51	1507.38	1461.15	1523.14	1532.1	1524.06	1541.42	1524.26	1455.1	1521.32
Ddx39a	ENSMUSG00000005481	MGI:1915528	DEAD box helicase 39a	ENSMUSG00000005481	63.3598	86.602	41.5853	79.4431	51.3723	82.0068	51.493	120.28	54.848	83.8923	48.0275	122.251	45.1702	96.1207	50.6831	79.2645	58.3702	68.3262	3651.52	1924.15	2024.72	984.84	2176.17	2124.75	3139.6	5603.19	3227.98	2460.08	2950.31	5196.74	2680.94	2692.45	3273.97	1849.6	3222.76	1661.58	1455.95	1425.61	1436.45	1368.3	1406.6	1449.34	1444.26	1450.06	1454.62
Dnajb1	ENSMUSG00000005483	MGI:1931874	DnaJ heat shock protein family (Hsp40) member B1	ENSMUSG00000005483	75.8976	45.1675	94.734	58.0703	95.7706	93.9372	78.1082	74.7036	70.3539	48.4932	88.4397	56.2998	74.6859	53.591	58.0069	38.8827	66.3137	52.745	8222.9	1920.32	8769.66	1441.61	7879.85	4617.05	9022.14	6587.65	7768.96	2700.81	10090	4565.54	8411.45	2818.09	6848	1783.79	6893.32	2422.16	2737.06	2727.96	2731.14	2740.1	2732.06	2749.42	2736.1	2744.93	2729.32
Msh4	ENSMUSG00000005493	MGI:1860077	mutS homolog 4	ENSMUSG00000005493	0.843138	11.2327	4.3045	16.5083	4.07017	10.3155	0.744399	3.98738	0.599987	8.0788	0.43565	9.48751	0.873175	16.2396	1.79422	7.28374	3.43436	11.5504	82.3	410.085	364.19	351.438	296.096	403.231	83.543	297.722	60.01	387.3	46.023	649.851	77.162	712.696	168.985	298.913	316.186	436.794	2465.99	2342.5	2496.16	2349.72	2415.6	2186.64	2658.4	2324.16	2472.07
Usp40	ENSMUSG00000005501	MGI:2443184	ubiquitin specific peptidase 40	ENSMUSG00000005501	9.77506	37.2153	13.5632	57.078	13.3486	28.4108	9.75999	27.3621	5.25652	25.4346	10.3413	31.5175	13.3521	54.2272	13.7093	21.6879	18.6927	37.0658	1014.11	1666.86	1198.94	1662.23	931.551	1399.17	1321.99	2714.45	661.513	1534.12	1216.55	2974.46	1487.98	2747.34	1409.48	702.648	1758.27	1931.77	2620.9	2873.88	2607.98	3214.36	2317.26	2754.87	3208.46	3087.98	3110.41
Kbtbd4	ENSMUSG00000005505	MGI:1914386	kelch repeat and BTB (POZ) domain containing 4	ENSMUSG00000005505	20.263	41.9869	16.7584	26.5224	25.3421	39.5512	27.2368	15.2591	29.1987	37.5924	22.3376	41.7698	18.9785	32.7461	21.107	38.9816	24.4024	25.3436	1243.62	1026.14	947.983	375.45	1306.44	1311.31	1690.43	703.3	1817.92	1204.46	1281.85	2160.61	1219.05	973.674	1204.45	1027.54	1380.49	768.215	1550.5	1568.13	1668.91	1562.47	1711.8	1854.64	1470.15	1434.67	1538.83
Celf1	ENSMUSG00000005506	MGI:1342295	CUGBP, Elav-like family member 1	ENSMUSG00000005506	16.196	67.4945	24.7388	49.3297	22.4893	29.2491	18.5379	20.0465	16.873	31.7249	18.0778	45.0139	14.1342	67.1805	9.20922	15.9317	16.9849	33.4818	3048	4496.44	3855.3	1652.54	2694.66	2535.81	3969	3269.7	3216.37	2214.23	3941.27	5985.8	3089.54	4001.86	1906.73	1757.8	2897.66	2127.5	4754.39	4274.56	4597.75	3697.56	3978.62	4849.73	5071.55	5077.06	4711.44
Ndufs3	ENSMUSG00000005510	MGI:1915599	NADH:ubiquinone oxidoreductase core subunit S3	ENSMUSG00000005510	161.626	175.559	123.535	176.115	157.181	153.916	133.768	199.73	168.36	201.933	142.791	187.673	129.459	146.163	121.395	168.392	138.315	148.456	4404.99	1665.25	2743.62	932	2944.44	1901	3604.18	4184	4490.73	2624	3872.71	3590	3428.69	1729.19	3427.99	1769.52	3226.24	1520.15	688.528	608.62	655.239	584.107	622.024	690.894	638.225	652.063	659.258
Por	ENSMUSG00000005514	MGI:97744	P450 (cytochrome) oxidoreductase	ENSMUSG00000005514	30.5818	99.0438	38.5394	106.429	36.9757	77.8581	38.2696	100.442	52.2492	123.508	40.0332	152.337	40.0925	80.2731	22.3267	99.0556	33.2568	109.312	2852	3648.34	3039	2295	1999	3167	3681	7651.25	4769.2	5917.63	3707	10725.5	3545	3605	1907	3867	2640.05	4143	2355.99	2363.52	2326.44	2380.1	1795.15	2275.4	2278.41	2371.16	2256.03
Igf1r	ENSMUSG00000005533	MGI:96433	insulin-like growth factor I receptor	ENSMUSG00000005533	0.65192	5.58421	1.2278	5.56946	2.47097	1.90366	0.549439	4.64737	0.8313	3.6797	0.683914	4.73587	0.468026	3.60619	0.684175	2.43829	1.53432	5.55202	287.729	969.603	463.775	562.777	829.362	379.87	258.607	1665.9	374.761	831.703	318.93	1560.23	214.737	772.605	329.045	456.015	647.069	1041.93	11150.1	11141	11144.1	11153.1	11145.1	11162.4	11149.1	11157.9	11142.3
Insr	ENSMUSG00000005534	MGI:96575	insulin receptor	ENSMUSG00000005534	2.14308	5.93287	1.5662	5.03838	2.70237	5.69188	0.933876	11.7413	1.0871	7.53961	0.370553	8.64817	0.33869	14.1963	1.32431	1.98145	1.92697	19.3275	287.794	340.384	153.463	174.434	226.816	261.914	117.792	784.971	140.835	454.919	65.943	803.384	34.875	723.872	139.742	60.822	193.575	739.558	3392.58	3681.24	2890.82	3821.32	2786.99	2574.04	2987.76	2081.03	3201.98
Fcer2a	ENSMUSG00000005540	MGI:95497	Fc receptor, IgE, low affinity II, alpha polypeptide	ENSMUSG00000005540	0.433996	2.28338	0.477418	5.19065	0.271996	1.59727	0.097745	1.74721	0.064188	0.631637	0.049809	0.773954	1.33859	4.6755	0.179581	2.07505	0.387445	0.788627	34.067	70.247	31.994	93.401	16.203	56.977	8.179	111.753	5.13	25.536	4.11	45.535	109.226	178.121	15.36	68.946	29.24	26.197	1983.06	1973.96	1977.14	1986.1	1978.06	1995.42	1982.1	1990.93	1975.32
Cyp2a5	ENSMUSG00000005547	MGI:88597	cytochrome P450, family 2, subfamily a, polypeptide 5	ENSMUSG00000005547	0.014403	1.27408	0	3.23588	0.056954	0.252409	0	0.708452	0.056613	0.149091	0.129825	1.92908	0.654276	3.69179	0.475846	0	0.6493	2.21389	1	13.025	0	33	3	2	0	17	4	5.336	2.862	35.716	42.542	49.761	36	0	43.386	65	1754.06	655.94	1106.8	1125.62	1749.06	443.243	1106.8	746.931	1746.32
Atp4a	ENSMUSG00000005553	MGI:88113	ATPase, H+/K+ exchanging, gastric, alpha polypeptide	ENSMUSG00000005553	1.43381	7.41305	0.873844	1.27924	1.9695	15.4073	7.04944	0.29219	4.70633	5.95944	5.455	7.11009	4.98157	16.9209	11.048	7.21941	8.68171	4.7333	107	119.999	26	6	120.001	318	414.001	30	323.001	294.001	331.295	301	330.999	486	617.077	155.005	518	256	1885.3	1038.66	877.821	517.693	2023.16	1154.55	1391.12	3195.93	1696.28
Trim28	ENSMUSG00000005566	MGI:109274	tripartite motif-containing 28	ENSMUSG00000005566	28.0923	192.169	37.4942	165.029	60.2393	138.039	31.9468	126.536	26.4588	128.067	29.0824	130.121	25.9885	114.331	30.5747	101.963	41.5976	128.788	2183	5449.57	2301.28	2511.42	2937.15	5042.11	2519	6356.13	2488	5160.66	2208.02	8233.25	1994	4261.33	1792.22	3508.08	2303.47	3791.46	1963.15	1819.57	1810.8	1679.69	1619.02	2043.27	1867.75	1563.58	2324.12
Ube2m	ENSMUSG00000005575	MGI:108278	ubiquitin-conjugating enzyme E2M	ENSMUSG00000005575	141.028	173.74	111.197	174.819	143.498	161.876	148.928	211.741	200.421	191.154	163.918	198.786	114.324	148.842	98.2572	169.493	114.797	144.32	4580.19	2297.79	3161.63	1348	3601.57	2462.03	5506.85	5781.65	6946	3416.13	5622.73	5362.29	3987.93	2446	3570.37	2599	3707	1991.58	820.477	848.595	838.849	851.087	833.393	850.792	875.883	849.944	856.585
Adcy9	ENSMUSG00000005580	MGI:108450	adenylate cyclase 9	ENSMUSG00000005580	0.284759	1.18005	1.2029	1.51315	1.14759	1.70507	0.394153	0.704782	0.255203	1.36692	0.548534	1.27704	0.661755	2.20033	0.043011	1.66541	0.843927	0.382776	50	79	178	61	150	131	72	96	47	119	104	162	123	190	8	119	139	27	4435.88	4295.54	4365.73	4449.59	4340.21	4297.76	4327	4239.93	4551.88
Mef2c	ENSMUSG00000005583	MGI:99458	myocyte enhancer factor 2C	ENSMUSG00000005583	0.227296	0	0	0	0	0	0.560896	0	0	0	0	0.203871	0	0.50006	0	0.642081	0.042172	0.968362	29.529	0	0	0	0	0	141.058	0	0	0	0	35.918	0	57.246	0	35.327	5.252	53.361	3282.06	4238.7	4238.7	4238.7	4238.7	4238.7	5957.1	4238.7	4238.7
Ctr9	ENSMUSG00000005609	MGI:109345	CTR9 homolog, Paf1/RNA polymerase II complex component	ENSMUSG00000005609	12.6695	73.1889	28.2658	65.7472	28.2548	61.21	8.83306	26.8506	13.4919	44.056	11.0136	62.0599	12.7236	52.7953	14.8769	32.4979	15.8144	48.8974	1659.39	3690.44	3161.2	2238.27	1836.01	3902.97	1473.76	3379.26	1998.04	2871.95	1722.29	6412.83	1704.98	2741.22	1757.71	1796.69	1999.79	2983.41	3308.84	3235.37	3299.56	3757.57	2157.68	3566.86	3952.15	3917.51	3660.25
Eif4g2	ENSMUSG00000005610	MGI:109207	eukaryotic translation initiation factor 4, gamma 2	ENSMUSG00000005610	183.291	466.719	191.54	408.384	191.5	349.244	361.947	345.062	373.945	360.761	270.906	511.921	177.574	312.558	188.068	351.815	212.808	397.004	24418.1	26070.6	21860.7	12635.7	18688.3	23486.9	52425.4	37563.3	51802.5	26147.3	38840	50519.6	24692.7	19060	27204	20846.3	26309	20781.9	3365.57	3584.14	3367.21	3415.08	3240.45	3761.92	3430.96	3388.51	3423.9
Mrvi1	ENSMUSG00000005611	MGI:1338023	MRV integration site 1	ENSMUSG00000005611	1.61775	13.5862	7.73765	4.29249	3.85511	9.29941	5.86815	11.0503	8.12638	18.4337	4.99606	24.7202	5.79736	24.0549	2.46553	8.21215	3.24372	8.90038	304	778	884.999	200	496.998	844	833.999	1270	1176	1180	648.999	2704	531.999	1378	381.012	334	554	764.001	4747.32	3674.28	3374.43	5142.72	4280.78	5076.93	3366.55	3577.45	3576.75
Pcyt1a	ENSMUSG00000005615	MGI:88557	phosphate cytidylyltransferase 1, choline, alpha isoform	ENSMUSG00000005615	11.7067	33.8693	11.9536	29.4683	20.2483	28.2794	10.4572	31.2899	13.957	27.6511	10.2679	41.7403	8.13337	37.7842	7.17691	34.4254	7.79528	36.2708	916.102	1283.22	1029.76	695.915	1296	1630.66	1554.12	1983.94	1562.26	1633.02	1213.98	2974.44	903.011	1311.22	685.613	1383.99	521.308	1176.79	1976.96	2431.01	2541.56	2606.6	2125.3	3225.58	3520.37	1973.64	2766.57
Zfp592	ENSMUSG00000005621	MGI:2443541	zinc finger protein 592	ENSMUSG00000005621	3.67767	12.762	7.44465	11.8039	6.09471	13.8868	4.87285	16.465	4.70688	6.56898	7.58072	15.8151	6.33384	10.6358	4.56339	19.9162	4.75509	25.7442	664	779	851	753	669	1252	1128	1957	1005.04	636	1084.01	2395.49	1155	1257	657.011	1461.04	985	1550	4561.24	3916.6	3372.5	7041.1	3644.84	5043.33	5483.34	3699.74	5277.53
Psmd4	ENSMUSG00000005625	MGI:1201670	proteasome (prosome, macropain) 26S subunit, non-ATPase, 4	ENSMUSG00000005625	142.804	238.678	127.142	186.117	116.824	209.562	123.114	213.701	155.957	212.983	142.001	235.689	103.197	125.151	77.596	144.585	131.004	188.628	5712.46	3634.01	4528	1642	3490.16	3795	5187	6869.21	6226.89	4366	5732.08	7055.65	4155	2637.38	3415.11	2435	4958.01	3089.02	1010.58	976.93	1050.71	973.777	992.02	1013.01	997.994	1000.56	986.835
Tmod4	ENSMUSG00000005628	MGI:1355285	tropomodulin 4	ENSMUSG00000005628	2.21247	0	1.79773	0	0.339642	0.215527	0.595038	1.77568	0.836272	3.634	2.5666	3.41659	2.02728	4.53623	1.96872	0	2.46925	3.96414	64	0	10	0	5	2	13	9	33	65.001	92	61	82	80	85	0	65	46	730.784	600.867	164.113	600.867	488.824	519.09	517.508	157.768	975.315
Insrr	ENSMUSG00000005640	MGI:1346037	insulin receptor-related receptor	ENSMUSG00000005640	0.023358	2.18712	1.70574	0.93877	1.10691	0.759223	0.697561	1.40778	0.543557	3.02461	0.997786	0.785432	1.19948	6.57722	0.928011	1.6152	0.422602	1.62926	2.174	125.716	249.452	21.431	119.896	32.077	122.983	199.064	105.021	254.065	193.973	73.537	233.446	580.825	159.566	90.342	54.446	100.386	2351.06	3688.17	4314.59	2519.73	3596.64	2363.42	4176.21	4401.49	4775.38
Cabp5	ENSMUSG00000005649	MGI:1352746	calcium binding protein 5	ENSMUSG00000005649	0.060611	1.27775	0.564249	1.96772	2.01848	3.93767	0	0.085892	0	1.44875	0	0.529007	0	0.613462	0.026772	0.259737	0.69975	3.30706	3.642	24.394	28.92	20.384	67.956	107.73	0	4.211	0	42.883	0	23.348	0	17.89	1.753	6.604	33.719	56.436	1518.06	1224.97	1512.14	1143.43	1117.91	1530.42	1370.85	1525.93	1370.85
Snx6	ENSMUSG00000005656	MGI:1919433	sorting nexin 6	ENSMUSG00000005656	98.9745	115.629	81.9349	116.752	78.6241	101.211	101.622	136.525	118.15	110.264	85.0187	154.139	85.5706	106.976	58.6926	124.357	92.4757	101.739	6538.96	2991.39	4618.81	1768.69	3940.22	3042.21	7156.34	7355.02	7941.55	3756.9	5897.99	7639.98	5876.71	3429.97	4225.19	3476.8	5882.28	2841.37	1669.06	1659.96	1663.14	1672.1	1664.06	1681.42	1668.1	1676.93	1661.32
Mthfd2	ENSMUSG00000005667	MGI:1338850	methylenetetrahydrofolate dehydrogenase (NAD+ dependent), methenyltetrahydrofolate cyclohydrolase	ENSMUSG00000005667	21.6593	19.5195	15.2144	22.3069	18.7752	18.0792	20.8535	24.4115	24.2771	33.5257	20.2489	29.4495	25.5452	20.1733	16.0676	34.6495	26.7284	27.4929	1534.8	552.742	933.078	369.661	1029.68	594.168	1515.12	1438.25	1786.02	1248.85	1537.82	1596.17	1919.4	700.272	1249.4	1060	1858.67	840.545	1790.17	1816.96	1809.39	1829.1	1821.06	1838.42	1721.03	1833.93	1818.32
Kit	ENSMUSG00000005672	MGI:96677	KIT proto-oncogene receptor tyrosine kinase	ENSMUSG00000005672	2.06382	10.6085	8.53216	12.1333	5.74839	14.4676	6.00181	2.80923	5.34479	10.7882	3.49365	14.3735	4.58562	11.3702	1.11284	8.61273	3.08361	25.5085	407	783.835	1419	548	624.798	1272	1094.33	447.903	940.214	977.553	725	1931.16	886	847.555	186.998	553.509	581.744	1312.2	4982.06	4740.9	4906.7	4985.1	3609.09	4918.17	4319.02	4962.93	4347.85
Tomm40l	ENSMUSG00000005674	MGI:3589112	translocase of outer mitochondrial membrane 40-like	ENSMUSG00000005674	20.4214	17.4661	19.2328	15.7746	20.6422	18.5216	24.9933	32.4468	25.9	16.4445	18.6716	25.1897	16.5181	17.6672	21.2849	10.8586	19.6161	31.9428	1707	666.437	1330.95	288.999	1147.81	608.583	1848.78	1838.09	2145.69	860.674	1761.9	1068.48	1380.86	708.999	1671.94	389	1534.82	1082.85	2111.72	2448.23	2041.68	2022.14	1846.37	1838.04	1752.19	1763.34	2047.6
Nr1i3	ENSMUSG00000005677	MGI:1346307	nuclear receptor subfamily 1, group I, member 3	ENSMUSG00000005677	0	1.31625	1.03987	0	1.05547	0.117554	0.507655	0.147295	0.707595	0.298368	0.330951	0.068405	0.090597	0	0.060106	0	0.224217	2.13132	0	23.563	66.05	0	84.196	3.417	34.273	12.913	42.314	16.521	23.134	5.515	10.144	0	7.054	0	10.18	37.152	1879.52	1148.65	1873.95	1879.52	2648.81	1625.98	1599.18	2728.93	1477.98
Apoa2	ENSMUSG00000005681	MGI:88050	apolipoprotein A-II	ENSMUSG00000005681	0.820403	0.530483	1.96409	1.42216	0	0.672815	1.06469	0.605179	0.589237	3.50402	1.20979	0.484845	3.8247	0	0.472374	0	5.00792	0	7	2	16	3	0	3	12	5	5	20	11	4	38	0	5	0	49	0	215.555	241.907	240.34	232.833	244.652	249.425	266.98	257.175	209.729
Pan2	ENSMUSG00000005682	MGI:1918984	PAN2 poly(A) specific ribonuclease subunit	ENSMUSG00000005682	0.487512	8.73551	0	0.870368	1.01021	7.77569	1.71525	0.783179	1.78118	7.79595	0	5.39131	1.12049	6.29635	1.50018	4.42486	1.10292	2.20811	80.78	568.667	0	33.033	127.201	583.594	303.05	105.521	301.114	662.898	0	667.814	193.004	506.404	270.865	310.564	175.014	155.308	4186.06	4176.96	4187.58	4189.1	4181.06	4198.42	4185.1	4193.93	4178.31
Cs	ENSMUSG00000005683	MGI:88529	citrate synthase	ENSMUSG00000005683	51.4042	86.4445	43.7846	88.5013	48.9329	101.241	42.5391	72.0744	55.791	80.9313	45.9432	94.52	37.0166	75.8776	31.9594	65.1264	37.7385	91.8267	5426.81	3580.92	3949.32	2140.94	3922.96	4849.35	4787.91	6193.71	6002.82	4392.73	5106.94	7469.62	4062.34	3887.97	3676.47	2911.26	3823.14	4108.57	2667.06	2657.96	2661.14	2670.1	2662.06	2679.42	2666.1	2674.93	2659.32
Ampd3	ENSMUSG00000005686	MGI:1096344	adenosine monophosphate deaminase 3	ENSMUSG00000005686	0.32719	2.69309	3.98435	5.32056	3.271	12.6367	3.28254	3.75717	6.51778	8.29258	4.15127	10.3925	2.88518	13.9597	5.82304	6.94041	2.4593	14.8913	46.628	82.408	324.689	125.689	343.879	353.682	528.918	463.29	834.378	516.96	578.312	987.014	421.88	993.394	629.975	404	323.096	872.656	3600.23	1963.41	2404.23	2607.41	3490.84	1565.65	3816.78	3838.25	3164.04
Bcas2	ENSMUSG00000005687	MGI:1915433	breast carcinoma amplified sequence 2	ENSMUSG00000005687	192.265	186.595	158.782	156.596	146.521	221.157	174.377	267.743	154.646	150.091	160.469	185.481	130.515	170.635	111.323	120.257	133.423	132.046	9112.57	3487.04	6329.03	1735.21	5528.82	4748.13	8812.73	10501.6	7561.62	3721.02	8060.17	6580.77	6510.89	3833.76	5798.41	2252.78	6140.66	2706.74	1197.37	1199.08	1175.98	1223.04	1252.97	1200.98	1197.13	1220.9	1208.53
Sh2d1a	ENSMUSG00000005696	MGI:1328352	SH2 domain containing 1A	ENSMUSG00000005696	0.188861	2.7508	0.310691	3.29102	0.428682	1.42706	0	0.321117	0.040107	3.94736	0	1.29062	0.827531	4.6853	1.49145	1.62731	1.68218	4.43989	7.207	33.791	10.09	22.562	12.382	29.655	0	10.027	1	46.641	0	27.089	22.244	119.341	47.074	26.787	47.409	46.18	964.06	788.203	958.136	756.715	959.064	1162.4	822.329	971.93	616.461
Ctcf	ENSMUSG00000005698	MGI:109447	CCCTC-binding factor	ENSMUSG00000005698	43.2139	71.8771	39.0013	79.219	40.1398	40.0189	42.8286	92.7589	39.8031	43.1704	41.9171	83.8173	42.4071	76.7576	35.666	79.5166	38.0727	68.5177	1848.09	1119	1583.53	881.447	983.754	1117.51	2149.94	3259.87	1679.99	1389.04	1904.29	2555	1786.72	1844	1975.33	1296.78	1914.13	1438	1080.41	998.918	1197.88	1228.11	813.798	1562.07	1189.08	1093.92	1043.2
Pard6a	ENSMUSG00000005699	MGI:1927223	par-6 family cell polarity regulator alpha	ENSMUSG00000005699	2.20557	0	7.77479	1.26645	4.12021	12.0941	3.2285	0	6.06589	5.32843	2.51444	4.11231	2.2816	0	1.15832	8.83907	1.43652	0	88.404	0	263.561	11.578	124.215	221.766	138.081	0	246.716	110.888	105.478	124.313	94.446	0	50.261	148.804	55.401	0	1012.6	1011.18	1000.14	1009.1	1001.06	1025.73	1013.1	1011.18	1005.26
Agrp	ENSMUSG00000005705	MGI:892013	agouti related neuropeptide	ENSMUSG00000005705	1.83753	2.5729	0.406182	2.3133	0.957612	6.36783	0.864316	0	1.48502	6.06817	2.04283	0	2.76963	4.7518	1.21578	5.59239	1.13979	0	33.96	16	6.474	9.192	13.246	49.81	17.331	0	28.137	52.008	35.762	0	54.231	37	24.96	44.445	21.135	0	466.902	399.013	470.229	438.566	459.295	437.565	474.981	450.961	468.302
Pvalb	ENSMUSG00000005716	MGI:97821	parvalbumin	ENSMUSG00000005716	0.036396	1.35753	0.042871	0	0.192743	0.079179	0.649298	0	0.432125	1.04654	0.070045	0.279175	4.40012	1.50041	0.871834	0	3.43106	1.82574	1	15	1	0	4	1	19	0	12	15	2	6	130	20	27	0	95	21	694.117	708.975	688.186	701.799	689.108	706.487	693.152	701.799	686.357
Tfap4	ENSMUSG00000005718	MGI:103239	transcription factor AP4	ENSMUSG00000005718	1.13096	2.43523	1.73263	0.928438	2.08176	2.74206	2.14903	2.69762	2.75857	0.669354	1.92195	2.31054	1.75844	2.03536	1.37301	4.29432	1.95282	1.99006	89	75.108	116.406	16.748	124.326	98.058	180.278	172.975	221.024	27.129	159.001	136.282	143.846	77.736	117.733	143.044	147.747	66.274	1988.06	1978.96	1982.14	1991.1	1983.06	2000.42	1987.1	1995.93	1980.32
Ranbp1	ENSMUSG00000005732	MGI:96269	RAN binding protein 1	ENSMUSG00000005732	618.293	537.046	383.927	439.857	490.725	614.488	406.237	642.406	506.219	491.345	461.744	524.385	327.832	449.382	347.964	377.367	309.185	357.171	17588.1	5929	9259.46	2867	10527.4	8125	12387.9	15217.2	14601.9	7413.23	13736.1	11434	9802.71	6279.67	10879.8	4608.94	8646.61	4238.07	718.64	708.37	711.547	719.429	712.339	739.647	722.332	737.338	712.937
Cd247	ENSMUSG00000005763	MGI:88334	CD247 antigen	ENSMUSG00000005763	0	2.46085	0	0	0.01471	1.38929	1.87955	0	0.235336	1.70678	0.386103	0.887337	1.22131	0.281065	0.923423	0.700279	3.48182	6.00037	0	31.593	0	0	1.193	15.013	109.834	0	13	22	22	47.929	69	3.042	50	17	176.253	64.301	1118.73	823.764	1118.73	1118.73	2693.06	604.502	1384.21	1118.73	1365.32
Rfx5	ENSMUSG00000005774	MGI:1858421	regulatory factor X, 5 (influences HLA class II expression)	ENSMUSG00000005774	4.12192	9.45737	1.1154	3.84466	2.71919	1.17875	4.89261	6.76511	4.23442	8.57599	4.35482	4.05328	1.51574	5.30021	4.72056	4.18991	2.07771	4.31165	475	488.175	143	137	327	83	625	552	612	625	578	462.001	196.651	404	691.001	247	302	277	2911.26	3312.04	3782.44	3933.1	3993.13	3938.86	3025.93	2539.84	3572.21
Psmb4	ENSMUSG00000005779	MGI:1098257	proteasome (prosome, macropain) subunit, beta type 4	ENSMUSG00000005779	162.971	204.664	118.313	212.253	137.264	224.638	134.766	238.638	161.196	247.616	108.632	214.024	119.864	208.36	95.9298	134.724	121.191	191.614	4535.99	2420	2870	1366.72	2651.51	3040	4021.82	5286.8	4557.82	3692.37	3210.69	4557.98	3567.12	2544.3	2950.82	1756.16	3405.77	2302.29	703.15	758.688	715.674	710.72	641.423	757.013	706.905	689.597	698.844
Mmp8	ENSMUSG00000005800	MGI:1202395	matrix metallopeptidase 8	ENSMUSG00000005800	0.396548	1.21964	0	0.814166	0.368764	1.82318	0.109406	0.057274	0.74435	0.203924	0.543348	1.85251	1.51467	3.48448	2.17285	1.07449	2.82829	2.47923	34	41	0	16	24	71	10	4	65	9	49	119	135	145	203	39	233	90	2166.06	2156.96	2166.77	2169.1	2161.06	2178.42	2165.1	2173.93	2158.32
Slc30a4	ENSMUSG00000005802	MGI:1345282	solute carrier family 30 (zinc transporter), member 4	ENSMUSG00000005802	4.7138	3.78357	5.06697	9.31038	5.87932	9.3109	11.361	16.7517	7.94028	14.364	8.69331	13.9652	6.6867	6.59721	9.6449	4.06684	7.59234	19.1244	669.768	276.194	718.524	363.998	752.058	625.892	1767	1807.27	1316	1191.37	1363	1502.15	1310	560.09	1623.09	275.499	1119.02	1111.44	3589.56	4683.86	4183.69	4315.23	4247.47	3760.3	3684.16	3358.2	4096.37
Sqor	ENSMUSG00000005803	MGI:1929899	sulfide quinone oxidoreductase	ENSMUSG00000005803	2.54182	14.956	0.558711	10.069	3.9887	7.23466	7.13631	14.0389	11.4812	15.8366	9.99169	16.4085	10.6112	35.3381	10.4455	21.6756	17.0011	20.2549	140.813	300.532	27.235	119.822	152.273	171.669	419.222	694.292	614.161	465.746	500.001	704.746	554.588	932.289	650.034	366.979	875.622	482.669	1399.54	1289.34	1438.14	1313.46	1267.64	1327.36	1391.52	1539.4	1322.13
Bloc1s6	ENSMUSG00000005804	MGI:1927580	biogenesis of lysosomal organelles complex-1, subunit 6, pallidin	ENSMUSG00000005804	37.555	28.2697	35.9468	35.0723	35.7245	81.1888	36.6167	43.0516	32.8975	28.9458	40.2228	23.2311	43.9276	28.1061	30.6304	27.2718	32.9617	31.8547	3235.4	1117.33	2358.39	623.981	2470.74	3023.82	3369.49	2636.19	2715.77	1370.84	3502.94	1699.11	3312.77	825.176	2734.47	1167.92	2585.39	1247.11	2176.44	2536	1935.63	1963.72	2296.49	2083.41	2179.73	1906.03	2040.37
Metap1	ENSMUSG00000005813	MGI:1922874	methionyl aminopeptidase 1	ENSMUSG00000005813	15.9581	25.8152	10.7623	21.3873	9.50523	21.4524	13.863	23.2791	14.3506	31.501	11.666	29.4101	11.9197	11.152	9.76195	8.33381	12.4931	18.6136	1533.11	972.823	883.2	470.877	693.335	935.512	1419.86	1821	1404.7	1556.72	1179.54	2115.82	1190.39	520	1021.92	338.979	1152.38	757.556	2427.06	2417.96	2421.14	2430.1	2422.06	2439.42	2426.1	2434.93	2419.32
Gpr108	ENSMUSG00000005823	MGI:1925558	G protein-coupled receptor 108	ENSMUSG00000005823	9.65964	5.41643	8.05129	10.2182	13.5121	3.54031	12.9496	15.5762	12.9226	23.9236	13.5933	21	11.1816	11.4287	13.7737	10.8791	10.2936	23.7449	690.185	151.607	490.979	167.388	732.498	115.023	986.274	907.195	939.716	880.992	1020.41	1125.18	830.49	396.305	1072.34	328.981	707.645	717.554	1805.06	1795.96	1799.14	1808.1	1800.06	1817.42	1804.1	1812.93	1797.32
Gata6	ENSMUSG00000005836	MGI:107516	GATA binding protein 6	ENSMUSG00000005836	9.96998	33.3557	14.922	28.2977	5.99424	23.1257	14.2156	27.6649	14.0126	46.597	9.99157	34.9877	12.8463	16.9675	13.8056	29.4961	9.54472	27.6512	1174.09	1541.86	1501.73	763.517	536.161	1235.03	1784.85	2651.12	1682.3	2819.73	1239.49	3083.09	1572.61	969.837	1771.55	1470.94	1077.98	1380.67	2975.06	2965.96	2969.14	2978.1	2970.06	2987.42	2974.1	2982.93	2967.32
Rsl1d1	ENSMUSG00000005846	MGI:1913659	ribosomal L1 domain containing 1	ENSMUSG00000005846	115.281	127.143	110.392	90.205	102.432	117.183	95.4353	119.533	80.9773	84.5793	99.9612	104.921	79.9801	84.518	76.0225	87.1696	85.9205	48.6833	7452.05	3241	5645.44	1260.54	4881.94	3507.31	6273.93	6493	5208.03	2783.75	6455.47	5165.78	5186.46	2602.65	5136.4	2449	5150.55	1370	1633.07	1635.6	1508.78	1542.41	1582.56	1674.26	1557.22	1690.82	1589.6
Apc	ENSMUSG00000005871	MGI:88039	APC, WNT signaling pathway regulator	ENSMUSG00000005871	5.30012	36.7285	5.17607	29.9345	7.31815	23.6055	5.75941	28.5389	9.21341	19.7249	5.54199	35.6472	4.79036	8.00895	3.90074	27.4583	6.93943	14.0888	837.219	2225.53	789.296	1047.22	1019.73	1491.1	765.486	2592.87	1033.53	1931.3	806.026	4100.43	760.358	1682.08	948.025	1686.89	1132.2	774.307	3990.62	3887.94	4498.89	3861.36	4626.89	3533.52	3148.32	2828.04	2772.57
Reep5	ENSMUSG00000005873	MGI:1270152	receptor accessory protein 5	ENSMUSG00000005873	14.8648	20.248	14.2674	21.0785	17.2553	14.899	27.4158	28.241	34.7727	35.6043	26.5306	21.7026	21.1629	33.9886	20.4059	22.2108	14.7433	17.1721	1525.76	815.411	1251.11	495.779	1344.91	693.937	3000.09	2359.76	3637.25	1879.16	2866.88	1667.68	2258.05	1693.24	2282.28	965.287	1452.38	746.916	2593.06	2583.96	2587.14	2596.1	2588.06	2605.42	2592.1	2600.93	2585.32
Ergic3	ENSMUSG00000005881	MGI:1913616	ERGIC and golgi 3	ENSMUSG00000005881	170.411	163.882	181.617	239.518	167.985	189.666	176.535	301.051	221.029	277.542	175.39	304.13	166.231	184.473	151.048	127.489	185.553	211.405	6587	2332	5037	1747.1	4033.76	2727	6915.46	8447.84	8770.85	5212	7258.08	7669.57	6510.62	3034	6047.26	2091	6288	3059	976.513	913.034	818.243	805.105	797.341	804.285	927.92	873.47	980.781
Uqcc1	ENSMUSG00000005882	MGI:1929472	ubiquinol-cytochrome c reductase complex assembly factor 1	ENSMUSG00000005882	26.3242	21.0646	21.3684	36.6412	22.3095	27.0174	20.2811	34.6122	27.6284	47.1373	23.2354	32.0705	20.9967	27.8768	22.3737	38.7931	20.2403	33.0509	1667.02	650.179	1372.5	400.651	1205.84	796.557	1462.42	1990.68	1923.05	1267.51	1829.77	1560.93	1516.89	786.455	1825.92	1111.58	1434.49	1117.78	1599.82	1980.48	1894.99	1206.89	1794.76	1649.26	1708.04	1790.25	1720.34
Spo11	ENSMUSG00000005883	MGI:1349669	SPO11 meiotic protein covalently bound to DSB	ENSMUSG00000005883	1.01097	0.864896	1.37005	1.77508	1.88407	2.88171	2.35224	5.61686	1.65297	3.12764	1.27106	1.93036	2.76579	0.030981	1.34072	0.04118	7.91053	3.96511	81	19	99	49	128.999	142	158	235	125	150	106	108	163	2	155.124	1	487	112	2024.12	1409.55	2131.9	3046.84	2273.51	2756.47	1591.09	1302.31	1869.06
Ncoa2	ENSMUSG00000005886	MGI:1276533	nuclear receptor coactivator 2	ENSMUSG00000005886	2.41699	17.7628	4.80812	13.292	8.18943	13.313	1.92817	4.86301	2.54046	10.1262	3.43706	12.9317	2.31822	26.5199	4.80688	9.62175	4.58205	21.5899	516.422	1382.26	738.555	648.413	829.139	1010.61	511.871	636.184	586.48	1070.73	810.372	1810.04	560.221	1980.52	765.8	901.802	861.417	1263.01	5397.81	4993.07	4531.82	5384.36	3361.86	4246.4	6288.32	4072.11	5705.85
Trh	ENSMUSG00000005892	MGI:98823	thyrotropin releasing hormone	ENSMUSG00000005892	13.8771	9.19948	9.43771	9.29499	13.3109	16.2787	0.969329	0	0.752111	4.2068	1.93149	3.55158	4.21243	0	0.886163	4.93858	0.789584	3.19787	618	160	358	95	449	331	46	0	34	97	90	119	195	0	43	93	34	60	1125.06	1115.96	1119.14	1128.1	1120.06	1137.42	1124.1	1124.96	1117.32
Nr2c2	ENSMUSG00000005893	MGI:1352466	nuclear receptor subfamily 2, group C, member 2	ENSMUSG00000005893	7.71058	24.594	8.00456	28.8091	8.46194	16.2899	11.0305	27.0905	8.75881	17.0814	9.89463	25.1551	6.9228	45.8841	5.49994	18.8079	7.83648	24.9979	923.819	1214.5	861.075	881.598	807.535	1078.51	1498.17	2669.12	1233.07	1201.65	1089.66	2293.61	930.954	2215.71	769.675	1176.71	905.12	1656.36	3026.82	3168.55	3173.73	3377.63	3168.81	3703.56	3217.26	3066.86	3479.55
Nr2c1	ENSMUSG00000005897	MGI:1352465	nuclear receptor subfamily 2, group C, member 1	ENSMUSG00000005897	5.62155	12.3007	8.00718	2.60288	5.54683	10.5266	7.50648	2.64182	4.84682	3.42608	7.15391	5.69355	9.45024	10.0841	5.19035	8.45046	4.26845	5.1654	620.009	571.393	749.238	50.488	438.26	431.746	858.928	282.286	552.981	178.149	794.971	432.711	1135	513.975	686.075	383.131	398.225	252	2786.3	2980.53	2760.62	2140.97	2623.57	2294.33	2710.44	3326.04	2819.89
Smpd4	ENSMUSG00000005899	MGI:1924876	sphingomyelin phosphodiesterase 4	ENSMUSG00000005899	9.0792	24.1291	10.989	28.2113	6.67713	19.9616	10.8184	16.0364	12.618	12.1546	11.4335	19.3859	7.29826	11.6215	6.9429	12.2944	6.64099	21.2402	1139.32	1281.51	1152.19	823.264	653.793	1323.26	1437.21	1815.38	1610.57	763.537	1566.08	1801.38	936.646	647.679	931.397	640.626	702.874	1260.84	3170.19	3407.78	3093.38	3220.98	3251.28	3708.22	3146.86	3523.72	3154.78
Pex1	ENSMUSG00000005907	MGI:1918632	peroxisomal biogenesis factor 1	ENSMUSG00000005907	1.877	11.4491	3.91259	7.71594	3.89884	7.36493	3.72222	3.21704	3.00039	11.6141	2.60609	9.27642	2.32285	22.5898	2.20397	3.48647	5.43507	12.8373	313.382	713.042	555.616	282.206	324.841	531.969	499.579	414.77	428.252	452.836	411.964	716.485	375.507	1207.82	392.914	211.253	747.433	797.964	4217.89	3996.07	4189.64	4036.91	2766.56	4040.47	3179.23	4013.22	3527.77
Otx1	ENSMUSG00000005917	MGI:97450	orthodenticle homeobox 1	ENSMUSG00000005917	0.038628	2.1129	0	0.04542	0.115296	0.458093	0.478689	0.067802	0	0.099768	0.81885	0.185974	0.736881	0.189366	2.09278	0.064597	0.753931	0.282965	3.869	83.014	0	1.042	9.566	20.82	51.109	5.528	0	5.138	87.055	13.945	76.714	10.003	228.377	2.739	83.639	12.007	2530.06	2520.96	2582.78	2533.1	2755.18	2542.42	2529.1	2537.93	2582.78
Kctd20	ENSMUSG00000005936	MGI:1914239	potassium channel tetramerisation domain containing 20	ENSMUSG00000005936	44.2313	60.2854	31.9612	53.2055	46.681	63.563	36.8811	48.5825	38.9215	43.9309	40.4015	59.9255	27.5957	37.8591	29.7527	48.6905	22.3214	41.8732	4802.75	2596.44	3086.74	1559.81	4114.5	3114.83	4358.39	4394.29	4423.91	2883.64	4405.48	5752.61	2727.69	2093.21	3033.33	2623.54	2116.99	2147.64	2743.14	2763.48	2849.33	3235.85	2926.73	2741.22	2799.25	2815.47	2809.29
Itgae	ENSMUSG00000005947	MGI:1298377	integrin alpha E, epithelial-associated	ENSMUSG00000005947	0.718715	1.55086	0.999525	2.84474	0.890153	2.36758	0.52869	1.01335	0.828488	0.866667	0.608496	1.24084	0.738682	0.986953	0.64044	0.731871	0.551393	1.20222	101.997	86	121	92	96	152.249	80	117	119.946	63	91	131	109	68	99	44	75	72	3585.21	3558.09	3571.56	3569.58	3581.06	3597.18	3584.33	3593.93	3578.32
Ctns	ENSMUSG00000005949	MGI:1932872	cystinosis, nephropathic	ENSMUSG00000005949	9.70858	23.6514	6.33276	10.8348	8.70447	18.6002	23.6995	34.6566	16.3911	16.3782	10.447	16.6015	15.667	26.4749	7.6662	7.79727	17.916	21.9929	874.864	846.91	497.15	225.494	558.715	755.477	2310.94	2488.96	1555.46	796.773	974.054	1072.35	1432.52	1155.68	761.951	321.996	1361.05	759.44	2276.52	2297.58	2316.12	2297.13	2131.34	2272.05	2309.77	2235.5	2345.47
P2rx5	ENSMUSG00000005950	MGI:2137026	purinergic receptor P2X, ligand-gated ion channel, 5	ENSMUSG00000005950	0	0.844675	0	0.103198	0.280467	2.6839	0.177509	0	0.058065	0	0	1.1523	0	1.16969	0.925912	2.82178	0	0	0	28	0	2	18	39	16	0	5	0	0	73	0	48	79	101	0	0	1923.33	2126.96	1923.33	2139.1	2131.06	812.854	2135.1	1923.33	2128.32
Shpk	ENSMUSG00000005951	MGI:1921887	sedoheptulokinase	ENSMUSG00000005951	0.723486	1.38275	0.696062	1.08122	0.796172	0.043678	1.22709	2.14257	0.787781	4.04716	0.225952	2.31655	0.371824	0	0.582105	12.3412	3.69648	0.37423	73	55	60	25	61	2	132	176	81	210	24	175	39	0	64	530	358	16	2549.06	2552.17	2543.14	2552.1	2544.06	2561.42	2548.1	2556.93	2541.32
Trpv1	ENSMUSG00000005952	MGI:1341787	transient receptor potential cation channel, subfamily V, member 1	ENSMUSG00000005952	0.057008	1.06388	0	0.116871	0.257316	0.449031	0.049203	1.3013	0.133861	1.15337	0	0.424521	0.336875	0	0	2.01924	0.163893	0.27242	7	31	0	3	24	25	5	101	13	64	0	39	43	0	0	105	15	11	3102.06	1869.64	2692.71	2833.26	3097.06	3114.42	2407.1	2415.93	2400.32
Ephb3	ENSMUSG00000005958	MGI:104770	Eph receptor B3	ENSMUSG00000005958	4.57838	20.5058	7.65514	29.7312	3.97537	17.3972	2.64473	6.50249	6.14602	13.1939	4.38854	13.1043	2.75669	15.1475	0.675641	5.13864	1.65822	14.2086	711.78	1158.28	995.235	926.385	469.435	1212.73	438.24	821.796	979.065	987.432	719.152	1445.29	427.703	1142.61	101.086	177.748	241.889	835.459	3927.55	3624.32	3835.65	3439.15	3921.06	3899.4	3925.1	3933.93	3937.28
Tuft1	ENSMUSG00000005968	MGI:109572	tuftelin 1	ENSMUSG00000005968	1.9949	5.73728	2.54847	0	1.72377	0	0.32779	1.45686	1.05712	2.95249	1.6983	3.17154	0	1.45713	0.597357	0.541877	2.14925	3.9808	187.31	211.286	204.387	0	122.88	0	32.812	111.388	101.123	142.619	167.803	223.017	0	66.403	61.116	21.541	193.783	158.326	2372.06	2362.96	2366.14	2371.45	2367.06	2371.45	2371.1	2379.93	2364.32
Rcn1	ENSMUSG00000005973	MGI:104559	reticulocalbin 1	ENSMUSG00000005973	106.459	131.865	62.7074	121.776	68.2915	96.2582	98.0203	160.249	143.419	133.949	110.014	121.926	68.2035	86.7945	73.1882	143.509	76.5294	105.267	9822.1	4729	4937	2596	4702	4035.78	9769.31	11703	13549.1	6534	10701.7	8416	6593.36	3846	7373	5499	6880	4173	2330.83	2301.07	2322.8	2352.96	2286.24	2345.33	2360.84	2273.22	2334.99
Dnase1	ENSMUSG00000005980	MGI:103157	deoxyribonuclease I	ENSMUSG00000005980	0.689265	6.66071	0.705395	10.1456	0.847855	11.794	0.829214	2.8994	0.982385	2.46511	2.60533	4.42331	0.233451	0.315846	0.465165	4.50908	2.21344	1.76956	66.498	238.943	58.236	136.547	62.521	476.051	82.213	205.729	91.392	124.706	255.237	206.135	21	0.918	47.037	134.118	134.551	4.191	2437.28	2301.78	2435.69	1485.5	2448.53	2257.92	2348.54	2208.66	2299.33
Trap1	ENSMUSG00000005981	MGI:1915265	TNF receptor-associated protein 1	ENSMUSG00000005981	33.2414	112.995	55.1408	93.9073	24.8139	116.493	26.8114	67.4123	31.4672	61.5117	25.5132	116.874	21.2038	64.1167	16.0164	52.8338	26.5291	101.725	2592.5	3582.31	3825.76	1575.45	1536.48	4292.95	2331.79	4339.27	2614.18	2323.29	2170.76	6943.23	1778.12	2538.73	1418.96	1824.6	2042.45	3512.81	1970.28	2034.19	2046.97	1851.73	2056.06	2061.44	2060.1	2003.64	2053.32
Naa60	ENSMUSG00000005982	MGI:1922013	N(alpha)-acetyltransferase 60, NatF catalytic subunit	ENSMUSG00000005982	32.4614	40.618	35.5533	34.978	28.9019	39.0714	42.448	33.2963	33.8799	40.4	39.4162	38.6255	32.4803	29.5258	43.6935	32.6594	32.9142	32.2435	2390.68	1045.33	2264.53	554.468	1427.86	1410.37	3330.04	2001.87	2581.28	1506.76	2867.41	2148.98	2572.63	1010.15	3513.4	1068.18	2226.57	1026.5	1860.55	1651.31	1879.16	1749.66	1640.46	2019.23	1858.28	1871.47	1883.09
1700037C18Rik	ENSMUSG00000005983	MGI:1920511	RIKEN cDNA 1700037C18 gene	ENSMUSG00000005983	5.94109	13.6334	5.36645	14.3704	9.43563	8.17756	5.54927	10.2304	6.28415	15.4072	7.15768	11.6861	4.2356	6.21381	6.75338	5.34858	9.00971	7.43299	315.557	423.674	301.859	169.522	469.245	325.22	268.622	741.853	243.05	495.258	295.271	709.271	229.8	210.874	355.605	134.09	506.167	183.571	1341.83	1993.97	1659.52	1302.05	1651.33	2224.68	1146.64	2257.2	955.93
Ankrd13d	ENSMUSG00000005986	MGI:1915673	ankyrin repeat domain 13 family, member D	ENSMUSG00000005986	2.8068	3.07527	10.327	5.5683	5.6086	16.406	5.12981	7.51565	6.19364	4.64293	4.41614	4.90955	3.1486	8.90926	3.66032	0.888943	2.07842	10.4702	200	58.001	421	95	242	555.018	330.911	405.051	307.001	155	233.697	273.419	199.179	225.88	274.017	28	135.186	269	1800.14	1210.14	1202.75	1883.1	1432.74	1892.42	1528.02	1677.58	1225.1
Tyrp1	ENSMUSG00000005994	MGI:98881	tyrosinase-related protein 1	ENSMUSG00000005994	0.318151	3.1349	3.8329	0	0.883715	0	0	3.00826	0.661087	0	0	2.45615	0.556561	3.58148	0.794381	2.72009	0.801238	0.30336	10	40	105	0	21	0	0	80	24	0	0	63.527	19	58.169	81	37	72	4	794.06	818.704	808.217	970.233	789.064	970.233	970.233	827.782	897.288
Tpr	ENSMUSG00000006005	MGI:1922066	translocated promoter region, nuclear basket protein	ENSMUSG00000006005	14.721	103.666	38.0726	127.704	46.6368	75.557	14.6745	130.467	13.7018	80.9091	11.1951	93.0831	19.7961	105.391	21.2996	101.243	36.329	85.5597	1568.6	2994.28	1958.98	1946.69	2022.15	2905.09	983.154	6952.83	884.02	2946.7	1117.69	5246.27	1438.65	2625.61	1773	2488.61	1928.76	2626.44	2691.92	1853.31	1518.04	1682.53	1439.76	2150.79	1587	1658.83	1594.64
Odr4	ENSMUSG00000006010	MGI:2385108	odr4 GPCR localization factor homolog	ENSMUSG00000006010	27.0834	41.3322	23.9136	31.5904	15.2686	44.8496	37.2637	29.7222	37.9333	39.484	44.5736	31.567	28.7887	31.8318	43.0766	36.8101	43.3624	42.0898	1576.62	1015.94	1168.88	338.26	704.265	1397.93	2402.85	1257.48	2065.59	865.948	2404.74	1394.18	1646.91	975.736	2066.39	839.557	2606.35	815.367	1470.66	1577.13	1442.08	1181.87	1531.59	1743.57	1527.42	1316.93	1345.87
Prg4	ENSMUSG00000006014	MGI:1891344	proteoglycan 4 (megakaryocyte stimulating factor, articular superficial zone protein)	ENSMUSG00000006014	1.47169	17.3882	0.20349	6.18645	1.36586	0.639071	0.354751	1.97959	0.175928	5.26935	0.130124	0.971463	1.46313	5.83455	0.298103	2.53573	2.69783	8.83355	9.778	125.743	11.064	45.055	66.023	14.984	59.952	144.454	12.206	21.59	17.564	46.459	97.585	70.572	25.606	160.216	198.171	114.192	167.847	464.002	1604.14	803.844	1605.06	1311.61	4003.1	2271.41	1714.82
Dhx34	ENSMUSG00000006019	MGI:1918973	DEAH (Asp-Glu-Ala-His) box polypeptide 34	ENSMUSG00000006019	5.97541	11.2158	3.24205	12.8873	2.48734	23.9276	6.16572	13.2842	6.17557	8.20691	6.14301	14.4566	5.15225	17.564	2.75397	11.5153	6.53425	6.38818	767	625.001	410	363	270.999	1371	944.999	1245	896	596.24	928.006	1445	590	854	333.999	698	648	380	3242.76	3575.53	3731.04	3108.96	3617.76	3205.19	3630.51	2917.27	3586
Kptn	ENSMUSG00000006021	MGI:1890380	kaptin	ENSMUSG00000006021	13.3936	22.4466	14.2099	18.8624	12.8781	26.7903	14.8971	34.9683	20.5625	46.3914	16.182	23.7398	8.00159	38.2839	18.3019	27.8477	18.5581	34.8832	658	421.003	453.999	215.999	419.006	589	682.999	1411	934.029	1071.79	808	920	414.656	722.323	1004	559	783.873	672	1241.12	1203.44	942.608	1263.95	1080.38	1229.85	1086.02	1256.01	1122.7
Napa	ENSMUSG00000006024	MGI:104563	N-ethylmaleimide sensitive fusion protein attachment protein alpha	ENSMUSG00000006024	169.126	117.553	184.329	131.917	165.36	150.841	177.185	148.554	177.129	161.585	188.713	140.888	147.975	146.599	146.087	182.962	143.652	138.87	11544	3269	8697.75	1838	8241	4476.98	11909.3	8547.62	11776.8	5655.55	11572.8	7135	10659.3	4164.83	9775.65	4839	8454	3924.9	1724.39	1784.32	1392.13	1537.85	1654.83	1660.27	1592.13	1791.03	1643.31
Sra1	ENSMUSG00000006050	MGI:1344414	steroid receptor RNA activator 1	ENSMUSG00000006050	97.8989	79.0012	59.5385	83.8025	53.0813	76.7157	60.9511	86.2546	79.5655	82.5794	74.4883	87.6992	60.5278	58.4624	52.3054	57.0553	59.4903	47.4025	2547.09	869.191	1315.69	540.479	1190.98	872.052	1934.02	2098.57	2149.5	1149.29	2103.81	1729.89	1724.35	846.546	1691.83	736.506	1461.25	554.709	657.286	705.946	651.962	711.858	745.024	635.875	751.62	757.328	667.716
Calcoco2	ENSMUSG00000006056	MGI:1343177	calcium binding and coiled-coil domain 2	ENSMUSG00000006056	2.33225	8.0867	4.01108	2.42566	1.46485	10.3083	0.578017	0.022722	0.070483	3.62119	0	1.27486	0.137105	1.91102	0.152534	2.51099	1.33049	4.51737	104	129.024	135	30	38.862	202	22.96	1	2	56.662	0	51.635	4	50	8.961	50	69.202	85	1126.54	1023.74	992.976	1365.1	880.937	1096.17	940.914	1369.93	701.336
Atp5g1	ENSMUSG00000006057	MGI:107653	ATP synthase, H+ transporting, mitochondrial F0 complex, subunit C1 (subunit 9)	ENSMUSG00000006057	1182.93	318.211	1118.26	316.91	2050.4	666.502	795.761	461.995	740.182	322.633	1017.21	306.809	932.315	281.397	855.113	449.285	709.066	231.713	16971.2	2405.78	13862.5	1377.78	21980.2	5179.04	12211.8	6070.88	10580.4	3012.72	14996.1	4118.62	14008.4	2930.9	13554.5	3106.54	10628.2	2091.68	362.444	485.099	365.734	479.861	355.958	434.672	363.509	409.031	353.298
Snf8	ENSMUSG00000006058	MGI:1343161	SNF8, ESCRT-II complex subunit, homolog (S. cerevisiae)	ENSMUSG00000006058	379.836	306.299	506.266	324.753	319.656	326.113	309.527	299.129	181.437	213.217	379.048	202.665	554.35	556.243	512.19	580.371	722.921	353.158	4744.35	1551.13	4654.75	930.195	3113.97	1922.76	4480.04	3345.7	3000.09	1386.93	5066.64	2213.27	6668.42	3111.55	6171.87	2618.08	8047.88	1916.2	315.549	324.933	271.259	316.15	323.473	329.816	342.848	348.153	408.682
Tbcb	ENSMUSG00000006095	MGI:1913661	tubulin folding cofactor B	ENSMUSG00000006095	198.204	220.023	158.513	154.889	181.712	155.319	203.219	209.984	209.247	213.128	195.912	165.604	151.102	204.647	150.926	181.55	136.998	133.536	3925.67	1459.91	2567.43	649.178	2406.21	1339.23	3783.32	3534.76	3928.9	1946.77	3774.76	2466.04	2924.43	1924.67	3118.97	1348.38	2540.4	1076.68	500.367	425.743	477.861	462.612	439.7	482.329	440.989	523.979	464.077
Inpp5k	ENSMUSG00000006127	MGI:1194899	inositol polyphosphate 5-phosphatase K	ENSMUSG00000006127	7.74508	7.92465	8.91798	7.78084	10.6581	6.15796	9.66617	6.52966	9.5507	20.7491	13.3334	16.453	5.88456	19.5929	5.30859	21.0946	8.41533	11.0852	743.014	301.999	676	168	817	262	879	448	887.001	953.001	1089	1095	547.999	892	570	735	720.778	450	2423.59	2445.22	2236.39	2383.17	2545.35	2380.01	2154.04	2135.65	2295.45
Crkl	ENSMUSG00000006134	MGI:104686	v-crk avian sarcoma virus CT10 oncogene homolog-like	ENSMUSG00000006134	9.55476	33.5472	10.8768	25.4601	7.04109	25.7568	10.9838	21.4536	13.4268	22.2831	10.9441	34.4087	9.72395	30.036	4.97513	21.3596	11.6923	17.9367	1809	2496	1761.17	1104	1013.18	2208.03	2217.44	3302	2594.15	2164.09	2186.11	4868.56	1913.83	2760.3	1026.4	1713.09	2119.02	1442	4783.06	4773.96	4777.14	4786.1	4778.06	4795.42	4782.1	4790.93	4775.31
Upk3bl	ENSMUSG00000006143	MGI:1916915	uroplakin 3B-like	ENSMUSG00000006143	46.861	30.1946	0.725369	1.53459	0.043064	4.88128	0.710754	5.44565	0	2.47904	0.917512	1.91145	1.28018	2.38565	0	0.15413	0.876987	2.81262	1067	305	21	12	1	69	14	99	0	42	30	45	24	22	0	2	27	37	575.227	648.129	854.136	863.097	771.064	790.733	466.582	565.884	687.339
Eps8l1	ENSMUSG00000006154	MGI:1914675	EPS8-like 1	ENSMUSG00000006154	4.43588	12.8423	12.1309	12.5521	3.30528	0.56242	4.10156	16.3872	4.33539	11.5886	7.60959	10.7358	4.36395	16.9386	1.70188	5.74596	4.74849	5.7076	214.009	492.001	433.999	70	211.028	25	337.091	1140.03	320.001	205.021	654.006	593.999	281	417.351	133	138	246.033	210.999	1218.82	2458.17	1055.51	615.535	2120.01	2486.52	1946.77	2165.46	1824.32
Clint1	ENSMUSG00000006169	MGI:2144243	clathrin interactor 1	ENSMUSG00000006169	22.4948	71.2268	20.3516	54.868	21.3602	60.6862	28.8522	54.2994	31.7871	39.4158	26.7005	73.0147	21.9806	57.453	24.8304	68.2068	28.8905	49.177	2804	3398	2113	1530	1973	3338	3744.12	5457	3947.07	2468	3448	6639.42	2773.51	3382	3313.99	3508.02	3387.22	2535	3149.07	3061.05	3063.14	3077.83	3067.1	3076.88	3073.9	3128.25	3069.04
Prss16	ENSMUSG00000006179	MGI:1859181	protease, serine 16 (thymus)	ENSMUSG00000006179	0	1.62384	0.578374	0.300666	1.92365	5.88774	2.0434	0	1.53018	1.42522	0.436073	0	2.01195	0.839953	0.870026	0	0.443315	2.35252	0	9	7	1	51.71	45	107	0	69.74	47	22	0	117.443	5.88	45	0	32	14	757.305	355.622	357.072	367.103	892.6	427.542	1240.37	757.305	1126.46
Cdkal1	ENSMUSG00000006191	MGI:1921765	CDK5 regulatory subunit associated protein 1-like 1	ENSMUSG00000006191	22.8385	35.7478	22.4274	39.5665	28.1319	33.8056	21.5488	23.6823	25.0764	29.9223	22.1809	41.5072	22.2663	28.6252	23.325	22.4688	26.7846	28.88	1464.3	827.825	1356.36	721.706	1152.07	725.004	1467.66	1205.53	1803.03	1046.17	1633.61	2161.78	1564.88	906.893	1446.24	391.935	1777.54	575.756	1619.75	1485.87	1784.28	2013.29	1359.83	1199.68	1613.33	1584.51	1777.12
Rhox6	ENSMUSG00000006200	MGI:1202888	reproductive homeobox 6	ENSMUSG00000006200	2.32093	2.45484	0.871071	1.61004	4.08703	0.366282	0.252632	0	0.099753	0	0.573275	3.1604	2.69241	0	2.04938	1.32985	2.1946	0	69	28.386	22	11	91.829	4.999	8	0	3	0	17.736	71	83.2	0	66.383	16.698	63.498	0	751.06	741.956	745.136	754.097	746.064	763.423	750.103	750.778	743.315
Cdcp3	ENSMUSG00000006204	MGI:1918645	CUB domain containing protein 3	ENSMUSG00000006204	0.269607	2.04027	0.938051	1.84729	0.542021	3.9588	0	0.731954	0	0.473798	0	0.17228	0	0	0.134127	0.509784	0	1.0464	19.217	39.822	47.964	40	21.191	69.6	0	58.255	0	14.09	0	11.285	0	0	7.084	20.428	0	24.579	1800.64	1252.33	1508.55	2389.99	1298.19	983.467	1626.07	2477.36	1626.07
Htra1	ENSMUSG00000006205	MGI:1929076	HtrA serine peptidase 1	ENSMUSG00000006205	13.3541	51.2011	16.4594	41.5508	14.2567	28.4787	26.7944	92.4044	42.9404	118.398	17.2056	73.8228	32.7336	134.678	28.4918	124.417	48.4159	121.728	942	1358	877	672	751	913	1969	5313	3078.78	4278.9	1275	3904	2288	4590	2178	3713	3125	3599	1782.06	1701.81	1572	1785.1	1749.15	1793.35	1740.69	1789.74	1772.11
Zbtb17	ENSMUSG00000006215	MGI:107410	zinc finger and BTB domain containing 17	ENSMUSG00000006215	12.9186	34.8923	22.819	23.6098	8.43883	10.4344	13.8079	10.4181	10.4781	33.1236	9.10622	29.6655	14.4714	61.5251	8.19772	35.0791	21.2679	42.8109	1157	1069	1347	487.999	644	466	1391	827	974	1478	838	1864	1391	2453	859.999	1489	1803.99	1500	2262.59	1965.8	1741.56	2281.39	2534.01	2498.24	2386.27	2470.93	2297.49
Clcnkb	ENSMUSG00000006216	MGI:1930643	chloride channel, voltage-sensitive Kb	ENSMUSG00000006216	0.778805	13.1671	2.80341	13.8702	1.84222	9.37376	0.343651	3.08243	0.856191	4.59196	0.514079	0.77887	3.91847	0	5.09423	0	5.40109	11.905	12	57.307	34.999	45.999	25.495	35	7	69	27	26	29	6.036	135	0	50.001	0	111	57.004	389.259	279.257	368.321	366.047	459.538	208.866	482.503	696.784	779.42
Fam131c	ENSMUSG00000006218	MGI:2685539	family with sequence similarity 131, member C	ENSMUSG00000006218	0.731603	0	0.606156	4.31338	1.07932	0.094298	0.686534	0	0.317873	1.28898	0.431674	2.51769	4.82323	2.57189	8.11654	0	1.80355	6.73881	34	0	24	46	38	2	34	0	15	31	21	88	233	58	411	0	81	132	1174.06	1174.71	1168.14	1177.1	1169.06	1186.42	1173.1	1174.71	1166.32
Fblim1	ENSMUSG00000006219	MGI:1921452	filamin binding LIM protein 1	ENSMUSG00000006219	28.7817	79.818	37.2588	65.498	31.1969	49.8625	47.6306	79.7437	64.1165	87.4434	47.2527	90.272	33.4928	78.1406	22.7522	61.4934	36.7293	63.8524	3136.62	3299.27	3480.64	1642.6	2600.73	2478.66	5540.2	6964.34	7110.84	4893.96	5472.74	7386.36	3803.98	4069.17	2683.14	2814.36	3639.16	2941.15	2753.17	2652.2	2756.11	2768.06	2768.14	2780.72	2755.24	2718.48	2741.13
Hspb7	ENSMUSG00000006221	MGI:1352494	heat shock protein family, member 7 (cardiovascular)	ENSMUSG00000006221	2.08868	2.60893	1.57914	2.81696	1.68143	7.01722	13.0675	9.43388	11.6515	12.7216	6.63465	3.54843	11.7012	8.12524	20.2844	8.96806	22.7179	11.0555	207.524	101.69	134.033	64.138	126.85	316.424	1384.18	763.118	1179.62	650.055	693.881	263.975	1208.54	391.825	2196.06	377.266	2166.73	465.407	2510.06	2500.96	2504.14	2513.1	2505.06	2522.42	2509.1	2517.93	2502.32
Epor	ENSMUSG00000006235	MGI:95408	erythropoietin receptor	ENSMUSG00000006235	1.97112	5.28528	2.12504	0	1.31563	6.16855	2.55077	4.45286	2.69805	1.85724	1.35288	4.87484	1.62825	4.50542	3.6025	5.32669	0.069807	5.66424	117.196	122.977	107.763	0	59.316	167	161.645	216	163.122	57	84.394	217.591	100.634	130	233.389	134	4	142.253	1502.06	1492.96	1496.14	1502.23	1497.06	1514.42	1501.1	1509.93	1494.32
Ccdc159	ENSMUSG00000006241	MGI:1914369	coiled-coil domain containing 159	ENSMUSG00000006241	1.77509	2.5832	0.389862	0	0.903578	0.572733	1.24832	3.48998	0.946396	0	1.89235	1.38772	1.21726	1.15108	2.17488	0.826446	0.334599	2.02531	88.977	50.846	16.731	0	34.479	13.151	66.987	142.738	48.412	0	99.732	52.519	63.712	27.861	119.324	17.601	16.266	43.016	1266.32	1262.96	1266.14	1269.77	1267.06	1284.42	1271.1	1273.09	1264.32
Mob1b	ENSMUSG00000006262	MGI:1915723	MOB kinase activator 1B	ENSMUSG00000006262	6.18655	8.53621	8.85419	4.89121	5.74591	6.29221	6.15118	7.62541	4.46636	3.99223	8.57573	5.59033	5.23725	11.749	6.96575	5.47875	6.54758	3.40152	704.017	702.538	753.377	229.97	703.82	521.882	920.182	757.69	776.819	380.208	1459.06	959.842	948.741	868.276	891.316	595.568	964.656	321.209	2874.89	5280.74	2510.32	5189.5	4067.32	4639.62	3543.51	3092.93	4298.78
Atp6v1b2	ENSMUSG00000006273	MGI:109618	ATPase, H+ transporting, lysosomal V1 subunit B2	ENSMUSG00000006273	32.7084	107.6	36.3184	95.1715	33.6931	96.5941	30.2477	79.9347	30.624	66.206	24.2245	103.055	25.9615	43.9186	19.9308	58.5512	32.9497	56.7673	3141.47	4226.51	3089.01	2166.17	2257.53	4347.27	3121.2	5815.07	3009.96	3449.55	2463.47	7555.24	2727.95	2151.19	1807.84	2402.5	2961.24	2359.76	2426.39	2520.34	2509.34	2512.22	2224.83	2517.56	2444.26	2264.45	2429.28
Eps15l1	ENSMUSG00000006276	MGI:104582	epidermal growth factor receptor pathway substrate 15-like 1	ENSMUSG00000006276	2.72354	9.03546	4.19256	7.39958	5.73914	3.91195	3.55197	4.79977	4.09628	8.27357	4.03809	7.62263	3.37663	14.0937	3.44311	7.75924	1.7859	4.15949	309.413	402.876	407.011	192.613	495.195	201.575	430.226	443.771	474.382	483.071	483.186	648.073	398.77	777.138	426.229	373.277	194.617	200.333	2870.06	2860.96	2864.14	2873.1	2865.06	2882.42	2869.1	2877.93	2862.32
Tep1	ENSMUSG00000006281	MGI:109573	telomerase associated protein 1	ENSMUSG00000006281	0.625826	2.17054	0.574676	1.41882	1.26976	2.73162	0.649305	1.21988	0.417419	1.76969	0.190471	2.19059	0.72587	4.51361	0.634093	0.131437	1.29248	2.09598	196	267.341	154	101.745	302.365	386.967	216.854	310.381	133.493	283.978	63	512.296	236.323	686.18	216.397	17.441	387	279.001	7912.06	7902.96	7906.14	7915.1	7907.06	7924.42	7911.1	7919.93	7904.31
Ttc5	ENSMUSG00000006288	MGI:2683584	tetratricopeptide repeat domain 5	ENSMUSG00000006288	37.8047	57.227	25.986	68.6035	17.1005	65.3983	32.8261	59.4369	44.0581	37.7981	27.4663	46.6347	24.2137	29.0362	22.6466	41.5937	25.9394	44.1546	2368.95	1403.79	1389.12	985.835	812.697	1865.21	2192.47	3037.84	2808.11	1222.04	1806.52	2193.07	1577.23	883.008	1546.28	1102.87	1565.72	1169.17	1583.06	1573.96	1577.14	1586.1	1578.06	1595.42	1582.1	1590.93	1575.32
Osgep	ENSMUSG00000006289	MGI:1913496	O-sialoglycoprotein endopeptidase	ENSMUSG00000006289	76.9158	86.8565	50.2222	68.8555	52.7556	63.0633	62.6451	73.4421	65.5308	96.8831	63.6399	107.57	38.8635	64.5891	24.8632	72.2832	39.1079	78.6667	3310.56	1649	1842.29	823.462	1811.02	1369.26	2818.92	3071.3	2697.04	2333	2714.5	3413.31	1511.82	1227.29	1406.16	1427.04	1800.18	1465.46	1087.36	1218.17	1082.25	1320.01	1139.88	1214.57	1065.9	1301.72	1017.23
Aamp	ENSMUSG00000006299	MGI:107809	angio-associated migratory protein	ENSMUSG00000006299	110.794	272.578	112.939	266.121	96.3444	166.376	94.6928	221.69	143.373	252.871	94.7591	269.184	70.4482	191.526	71.8664	192.826	106.095	226.197	6554.82	6270.78	5720.5	3684	4163.66	4639	5906.42	10887.1	8520.5	7894.9	5889.82	11978.5	4307	5547.98	4584.04	4864.51	6051.29	5637.61	1494.63	1476.12	1494.37	1527.96	1435.01	1559.73	1477.5	1528.65	1468.84
Tmbim1	ENSMUSG00000006301	MGI:1916910	transmembrane BAX inhibitor motif containing 1	ENSMUSG00000006301	19.9626	22.9686	18.6127	12.5123	23.1481	38.2367	31.0041	29.3254	35.5416	32.8412	25.3947	44.9446	25.5282	25.2204	31.2658	33.4604	33.0297	23.2592	1789.95	1027.02	1659.28	491.848	1687.32	2124.47	2836.9	2389.99	3107.48	1934.95	2347.63	3293.99	2368.91	1492.71	3030.51	1551.87	2825.4	1456.21	2265.22	2869.02	2630.13	4338.77	2420.4	3108.02	2167.43	2536.84	2160.98
Arpc2	ENSMUSG00000006304	MGI:1923959	actin related protein 2/3 complex, subunit 2	ENSMUSG00000006304	326.431	225.563	257.899	214.989	308.123	266.6	272.261	259.49	297.099	233.169	338.878	233.836	283.061	223.029	273.326	264.19	234.391	189.938	15149.8	4094	10172.5	2283.3	10759.4	5630	13240.9	9801.24	14013.3	5560	16245.5	8082	13396.2	4775	13557.1	5117	10343.2	3698.95	1172.47	1164.58	1163.7	1172.25	1159.5	1181.31	1151.99	1175.71	1165.78
Kmt2b	ENSMUSG00000006307	MGI:109565	lysine (K)-specific methyltransferase 2B	ENSMUSG00000006307	0.60349	8.90371	6.13781	9.19587	3.77836	1.52016	1.17546	14.1175	0.648132	21.9019	2.07165	5.95283	2.32283	9.08042	0.904733	4.2074	3.03005	14.618	169	383.999	493	76	180	165	161	838	188	895	343	494.001	364.007	848.999	247	439.226	446	411.001	7074.63	2767.26	2369.73	912.205	1581.88	6071.67	3244.42	1847.68	7169.25
Zbtb32	ENSMUSG00000006310	MGI:1891838	zinc finger and BTB domain containing 32	ENSMUSG00000006310	3.95326	8.41884	5.51708	18.7095	4.10975	0.475788	1.78506	5.79709	1.59722	10.3228	5.22971	5.24391	5.77027	0.944293	2.98701	0	6.57182	0	172	91	131	114	113	13	72.001	128	82	111	249	91.999	204.992	6	150	0	270.001	0	1099.16	693.553	700.532	672.533	912.996	1528.42	955.431	687.293	1268.9
Etv2	ENSMUSG00000006311	MGI:99253	ets variant 2	ENSMUSG00000006311	0.384201	1.64532	1.88365	0.836074	0	0	0.300564	1.28895	0.158169	0.061519	0.12297	0.508748	0.646843	0	0.440775	1.6674	0.460995	0	12	20	50	6	0	0	10	33	5	1	4	12	21	0	15	22	14	0	789.06	779.956	783.136	792.097	789.8	789.8	788.103	796.93	781.315
Upk1a	ENSMUSG00000006313	MGI:98911	uroplakin 1A	ENSMUSG00000006313	3.60942	2.61563	1.86286	0.473674	0.803537	0.047631	2.93779	0	2.18534	1.17612	2.4926	0.606963	8.42848	0.985624	4.30968	0	4.20619	4.1783	166.027	47	73	5	28	1	144.003	0	102.062	28	120.007	21	403	22	216	0	187	81	1162.06	1152.96	1156.14	1165.1	1157.06	1174.42	1161.1	1162.1	1154.32
Tmem147	ENSMUSG00000006315	MGI:1915011	transmembrane protein 147	ENSMUSG00000006315	95.8259	29.7227	69.6951	29.8258	91.1691	25.9799	77.8401	46.1535	101.622	53.312	90.8563	41.6038	118.325	30.6041	115.766	70.0992	94.786	47.2752	2318.59	278.977	1430.01	166.013	1664.47	289.638	2005.46	918.16	2481.24	674.675	2279.2	762.96	2975.51	359.273	3051.73	715.816	2241.89	477.811	611.263	602.241	605.344	614.357	606.224	623.638	610.282	619.236	603.474
Rps9	ENSMUSG00000006333	MGI:1924096	ribosomal protein S9	ENSMUSG00000006333	940.911	788.301	533.659	686.836	572.104	699.208	625.32	736.349	751.614	709.808	577.867	728.849	429.39	451.009	435.225	530.721	502.382	524.766	18508.4	6007.58	8918.53	3106.11	8469.05	6348.35	13138.5	12103.4	14895.8	7365.28	11857.6	10896.1	8779.69	4376.92	9380.15	4390.1	9660.86	4301.2	496.942	488.987	493.056	499.156	491.548	507.889	497.695	511.643	489.832
Tfpt	ENSMUSG00000006335	MGI:1916964	TCF3 (E2A) fusion partner	ENSMUSG00000006335	31.443	25.4965	22.4076	22.1396	20.479	16.6949	49.0796	60.2678	46.9881	46.667	32.709	27.3441	30.1214	32.1558	41.4142	40.8342	36.2187	43.6271	841.908	279.906	505.607	158.303	493.379	249.643	1438.66	1462.3	1325.49	743.509	929.808	621.618	897.556	444	1236.08	538	1068.19	491.663	676.437	704.407	665.708	789.206	799.978	836.468	694.347	755.252	697.218
Susd2	ENSMUSG00000006342	MGI:1918983	sushi domain containing 2	ENSMUSG00000006342	0.847328	2.78203	2.81592	5.31336	0.25303	6.27014	0	12.1009	1.74929	4.58929	0.116107	6.4434	0.398665	19.6685	1.26255	25.1049	1.37522	11.5482	97	125	260.506	139.367	22	325.554	0	1110.07	204.139	270	14	552	33.072	1092.85	157.491	1217	146.234	560.473	2892.06	2882.96	2729.37	2895.1	2887.06	2904.42	2814.56	2855.44	2884.32
Ggt5	ENSMUSG00000006344	MGI:1346063	gamma-glutamyltransferase 5	ENSMUSG00000006344	1.82052	4.96739	4.04971	12.8965	2.23739	2.0809	2.55375	2.64437	2.97291	17.976	2.5612	10.6903	3.24101	10.9829	5.1859	9.83075	7.07771	3.17603	231.693	151.627	293.427	159.182	68.124	86.612	231.177	323.352	266.696	1273.98	170.007	891.563	287.683	467.389	462.768	174.074	733.051	221.514	3215.18	1958.57	2137.68	1362.37	1011.03	2328.3	2144.29	3806.24	2217.24
Ggt1	ENSMUSG00000006345	MGI:95706	gamma-glutamyltransferase 1	ENSMUSG00000006345	3.12361	2.56927	0.535691	2.34082	1.20548	6.94003	0.807344	2.15705	2.8343	1.75387	0	9.02482	4.2305	0	3.2178	0	2.51583	1.99166	179	18	5	7	36	57	65	23	160.022	61	0	326	267	0	220	0	100.999	18.001	1447.71	449.524	275.373	330.068	991.624	459.439	1907.1	331.902	1395.45
Crip2	ENSMUSG00000006356	MGI:1915587	cysteine rich protein 2	ENSMUSG00000006356	50.4386	41.2617	35.067	26.9618	27.3722	21.5013	59.9149	168.842	50.2899	40.4721	45.7085	46.9093	57.017	74.9226	38.954	50.4706	48.1868	47.449	2356.03	753.005	1395.57	289	968.648	458.333	2982.41	6443.63	2385.32	978.268	2235.1	1647.92	2768.45	1698.25	1982.61	997	2175.06	934.23	1180.06	1170.96	1174.14	1183.1	1175.06	1192.42	1179.1	1187.93	1172.32
Crip1	ENSMUSG00000006360	MGI:88501	cysteine-rich protein 1 (intestinal)	ENSMUSG00000006360	68.7379	34.375	51.1286	19.7098	53.6919	33.4789	91.9434	97.2105	100.362	95.6073	54.0107	36.4796	116.771	76.7403	168.52	169.832	152.959	93.9082	556.289	108.673	346.365	37.826	319.974	129.244	785.565	678.292	807.492	420.252	443.649	232.282	976.513	310.8	1487.11	586.609	1257.16	315.564	204.452	202.847	199.865	211.824	197.884	215.95	202.386	217.193	198.86
Cbfa2t3	ENSMUSG00000006362	MGI:1338013	CBFA2/RUNX1 translocation partner 3	ENSMUSG00000006362	1.32721	2.13368	1.62547	2.36692	1.66527	3.56205	5.69583	12.7138	5.78458	5.49919	2.62715	4.21392	5.26682	17.6471	5.08897	13.9661	6.31805	16.5702	140	106	107.999	128	154	188	700.001	1510.02	703.999	226.999	386	323.035	627	882	644	681	622.001	1016	2664.87	3187.62	1960.25	5968.95	3070.73	2952.38	2911.12	3696.99	3008.01
Fbln1	ENSMUSG00000006369	MGI:95487	fibulin 1	ENSMUSG00000006369	31.3973	97.9639	27.3271	100.938	22.2366	38.4665	26.8273	118.072	45.9415	185.55	36.6491	175.102	24.3838	99.6288	24.1247	181.757	43.8831	190.892	2790.03	3487	2099.81	2065	1441	1674	2554	8518	4362.54	8700	3374	11663.7	2309.52	4312.98	2494.64	7128.92	3860	7410.79	2244.94	2283.89	2267.01	2258.07	2151.79	2434.37	2255.09	2245.6	2347
Pgrmc1	ENSMUSG00000006373	MGI:1858305	progesterone receptor membrane component 1	ENSMUSG00000006373	281.251	193.488	269.73	256.585	228.882	199.799	490.254	378.589	573.417	361.888	454.231	272.205	557.764	370.764	670.312	474.354	614.283	351.48	17791	4791.54	14556	3722	10980.9	5752	33054.8	19532.3	36895.6	11809.9	30161	12921.4	36675.9	11382	46201.9	12697	37426.5	9395.66	1598.06	1588.96	1592.14	1601.1	1593.06	1610.42	1597.1	1605.93	1590.32
Gcat	ENSMUSG00000006378	MGI:1349389	glycine C-acetyltransferase (2-amino-3-ketobutyrate-coenzyme A ligase)	ENSMUSG00000006378	15.8812	29.8829	10.1311	19.6252	16.2761	17.0041	16.1413	34.6483	17.4728	27.8072	14.374	25.1062	11.6917	40.6413	7.95143	13.5535	10.798	16.5898	1327.08	978.94	722.889	375.896	1032.33	645.471	1436.74	2357.01	1486.92	1193.61	1259.61	1557.52	1012.17	1645.03	724.004	479.435	852.306	582.246	2111.06	2101.96	2105.14	2114.1	2106.06	2123.42	2108.43	2117.49	2103.32
Tek	ENSMUSG00000006386	MGI:98664	TEK receptor tyrosine kinase	ENSMUSG00000006386	1.91948	6.46178	2.28912	12.4751	2.46923	10.2078	2.70362	2.65724	2.39539	6.87387	0.877276	9.37486	1.61688	17.5445	1.87952	5.25781	1.09859	11.6989	321	378.437	49	390	189	86	484	368	404.002	598	158	1105	277	1423.17	342.001	380.001	183	753.194	4224.83	3757.79	631.528	3450.58	2541.59	471.28	4240.52	4310.81	4168.57
Mpl	ENSMUSG00000006389	MGI:97076	myeloproliferative leukemia virus oncogene	ENSMUSG00000006389	1.07387	1.74809	0.320548	1.26861	0.348413	0.076922	0.524177	0.987478	0.324319	0.588678	1.08198	2.50945	0.490583	0.0361	1.43971	0	1.30197	1.12017	88	50.97	29	21	28.016	2	51	84	35	22	110	151.537	54	1	162.002	0	128	27	2070.22	1870.88	2669.14	1827.1	2670.06	1454.42	2304.68	2647.85	2667.32
Elovl1	ENSMUSG00000006390	MGI:1858959	elongation of very long chain fatty acids (FEN1/Elo2, SUR4/Elo3, yeast)-like 1	ENSMUSG00000006390	41.0876	46.0959	63.9731	47.9342	44.6265	35.0583	60.4223	66.5756	68.8617	90.6858	50.279	68.3159	54.6173	54.8936	45.5754	52.9899	46.2719	81.7444	1737.93	811.947	2099.36	510.734	1301.12	725.999	2713.26	2436.62	2948.71	2011.45	2309.15	2378.45	2551.88	1307.5	2184	1042.33	1994.16	1564	1068.59	1130.2	968.183	1176.04	968.125	1158.4	1063.69	1139.24	1058.36
Med8	ENSMUSG00000006392	MGI:1915269	mediator complex subunit 8	ENSMUSG00000006392	121.413	53.8122	111.273	71.4466	109.512	64.8492	115.471	77.682	96.3918	44.8812	98.7561	62.6964	100.009	52.6667	82.3055	58.7976	83.5729	16.0334	4209	712.999	3166	601	2854.61	1058	4256.77	2238	3400	827.001	3607.25	1612	3673.53	903.001	3196.8	869.999	2758.13	237	875.792	850.156	839.437	928.463	865.547	912.63	873.225	896.771	871.801
[truncated: 17,354 more rows]
[truncated: 34 more columns]

[truncated: 2 more sheets: lohiRNA-seq, Formatter]
