# Supplementary material for: The RNA binding protein DND1 is elevated in a subpopulation of pro-spermatogonia and targets chromatin modifiers and translational machinery during late gestation
Source: PLoS Genet. 2023 Mar 1;19(3):e1010656. doi: 10.1371/journal.pgen.1010656 (PMC10010562; doi:10.1371/journal.pgen.1010656)
Supplement: S5 Table — (XLSX) [file pgen.1010656.s005.xlsx]

## Sheet: RIP14
source	term_name	term_id	adjusted_p_value	negative_log10_of_adjusted_p_value	term_size	query_size	intersection_size	effective_domain_size	intersections
RIP14	actin filament-based process	GO:0030029	0.0310094	1.50851	792	272	26	21118	ENSMUSG00000030562,ENSMUSG00000030447,ENSMUSG00000089945,ENSMUSG00000015766,ENSMUSG00000020900,ENSMUSG00000029467,ENSMUSG00000029675,ENSMUSG00000024620,ENSMUSG00000023972,ENSMUSG00000033161,ENSMUSG00000037815,ENSMUSG00000021338,ENSMUSG00000019978,ENSMUSG00000027002,ENSMUSG00000036777,ENSMUSG00000051675,ENSMUSG00000050627,ENSMUSG00000037519,ENSMUSG00000057738,ENSMUSG00000024236,ENSMUSG00000029231,…
RIP14	anatomical structure development	GO:0048856	1.95173e-07	6.70958	5987	272	127	21118	ENSMUSG00000001506,ENSMUSG00000046873,ENSMUSG00000026043,ENSMUSG00000026837,ENSMUSG00000031502,ENSMUSG00000003316,ENSMUSG00000005397,ENSMUSG00000042961,ENSMUSG00000024613,ENSMUSG00000029661,ENSMUSG00000070544,ENSMUSG00000029163,ENSMUSG00000060261,ENSMUSG00000030562,ENSMUSG00000032187,ENSMUSG00000030447,ENSMUSG00000089945,ENSMUSG00000015766,ENSMUSG00000044519,ENSMUSG00000017485,ENSMUSG00000026018,…
RIP14	anatomical structure morphogenesis	GO:0009653	3.54258e-05	4.45068	2715	272	69	21118	ENSMUSG00000001506,ENSMUSG00000026043,ENSMUSG00000026837,ENSMUSG00000031502,ENSMUSG00000003316,ENSMUSG00000042961,ENSMUSG00000024613,ENSMUSG00000029661,ENSMUSG00000029163,ENSMUSG00000060261,ENSMUSG00000030562,ENSMUSG00000032187,ENSMUSG00000030447,ENSMUSG00000089945,ENSMUSG00000015766,ENSMUSG00000017485,ENSMUSG00000026463,ENSMUSG00000031503,ENSMUSG00000020900,ENSMUSG00000001435,ENSMUSG00000029675,…
RIP14	animal organ development	GO:0048513	8.1265e-05	4.0901	3617	272	83	21118	ENSMUSG00000001506,ENSMUSG00000046873,ENSMUSG00000026043,ENSMUSG00000026837,ENSMUSG00000031502,ENSMUSG00000003316,ENSMUSG00000005397,ENSMUSG00000042961,ENSMUSG00000024613,ENSMUSG00000029661,ENSMUSG00000029163,ENSMUSG00000030562,ENSMUSG00000032187,ENSMUSG00000017485,ENSMUSG00000064210,ENSMUSG00000026463,ENSMUSG00000031099,ENSMUSG00000066306,ENSMUSG00000020900,ENSMUSG00000029675,ENSMUSG00000028063,…
RIP14	biological adhesion	GO:0022610	0.00120985	2.91727	1384	272	41	21118	ENSMUSG00000001506,ENSMUSG00000021806,ENSMUSG00000026043,ENSMUSG00000064080,ENSMUSG00000026837,ENSMUSG00000005397,ENSMUSG00000042961,ENSMUSG00000021614,ENSMUSG00000029163,ENSMUSG00000020900,ENSMUSG00000001435,ENSMUSG00000013236,ENSMUSG00000045962,ENSMUSG00000002900,ENSMUSG00000023972,ENSMUSG00000037815,ENSMUSG00000028530,ENSMUSG00000021338,ENSMUSG00000027087,ENSMUSG00000040249,ENSMUSG00000102918,…
RIP14	blood vessel development	GO:0001568	0.000288772	3.53944	743	272	29	21118	ENSMUSG00000001506,ENSMUSG00000026043,ENSMUSG00000026837,ENSMUSG00000031502,ENSMUSG00000029661,ENSMUSG00000029163,ENSMUSG00000060261,ENSMUSG00000032187,ENSMUSG00000026463,ENSMUSG00000031503,ENSMUSG00000020900,ENSMUSG00000001435,ENSMUSG00000024620,ENSMUSG00000032216,ENSMUSG00000026883,ENSMUSG00000023972,ENSMUSG00000028530,ENSMUSG00000027087,ENSMUSG00000001870,ENSMUSG00000021266,ENSMUSG00000029710,…
RIP14	catabolic process	GO:0009056	0.00162514	2.78911	2399	272	59	21118	ENSMUSG00000047126,ENSMUSG00000028452,ENSMUSG00000005871,ENSMUSG00000020674,ENSMUSG00000001424,ENSMUSG00000032565,ENSMUSG00000001441,ENSMUSG00000026219,ENSMUSG00000026463,ENSMUSG00000024740,ENSMUSG00000029467,ENSMUSG00000031161,ENSMUSG00000024900,ENSMUSG00000025815,ENSMUSG00000001924,ENSMUSG00000036545,ENSMUSG00000020277,ENSMUSG00000026637,ENSMUSG00000024507,ENSMUSG00000041168,ENSMUSG00000032216,…
RIP14	cell adhesion	GO:0007155	0.00096454	3.01568	1372	272	41	21118	ENSMUSG00000001506,ENSMUSG00000021806,ENSMUSG00000026043,ENSMUSG00000064080,ENSMUSG00000026837,ENSMUSG00000005397,ENSMUSG00000042961,ENSMUSG00000021614,ENSMUSG00000029163,ENSMUSG00000020900,ENSMUSG00000001435,ENSMUSG00000013236,ENSMUSG00000045962,ENSMUSG00000002900,ENSMUSG00000023972,ENSMUSG00000037815,ENSMUSG00000028530,ENSMUSG00000021338,ENSMUSG00000027087,ENSMUSG00000040249,ENSMUSG00000102918,…
RIP14	cell cycle	GO:0007049	8.04668e-05	4.09438	1657	272	49	21118	ENSMUSG00000047126,ENSMUSG00000028452,ENSMUSG00000005871,ENSMUSG00000001424,ENSMUSG00000015766,ENSMUSG00000032565,ENSMUSG00000017485,ENSMUSG00000026463,ENSMUSG00000024740,ENSMUSG00000066306,ENSMUSG00000020900,ENSMUSG00000028063,ENSMUSG00000020661,ENSMUSG00000046101,ENSMUSG00000032624,ENSMUSG00000041859,ENSMUSG00000027933,ENSMUSG00000024620,ENSMUSG00000026883,ENSMUSG00000014355,ENSMUSG00000004054,…
RIP14	cell cycle process	GO:0022402	1.00552e-07	6.99761	1082	272	43	21118	ENSMUSG00000047126,ENSMUSG00000028452,ENSMUSG00000005871,ENSMUSG00000001424,ENSMUSG00000015766,ENSMUSG00000032565,ENSMUSG00000017485,ENSMUSG00000026463,ENSMUSG00000024740,ENSMUSG00000066306,ENSMUSG00000020900,ENSMUSG00000028063,ENSMUSG00000046101,ENSMUSG00000032624,ENSMUSG00000041859,ENSMUSG00000027933,ENSMUSG00000024620,ENSMUSG00000026883,ENSMUSG00000014355,ENSMUSG00000004054,ENSMUSG00000004891,…
RIP14	cell development	GO:0048468	0.00783293	2.10608	2340	272	56	21118	ENSMUSG00000024613,ENSMUSG00000032187,ENSMUSG00000030447,ENSMUSG00000044519,ENSMUSG00000017485,ENSMUSG00000026018,ENSMUSG00000020900,ENSMUSG00000001435,ENSMUSG00000029467,ENSMUSG00000031161,ENSMUSG00000028063,ENSMUSG00000046101,ENSMUSG00000015850,ENSMUSG00000024507,ENSMUSG00000022957,ENSMUSG00000024620,ENSMUSG00000032216,ENSMUSG00000026883,ENSMUSG00000013236,ENSMUSG00000002900,ENSMUSG00000023972,…
RIP14	cell differentiation	GO:0030154	0.0014345	2.8433	4378	272	91	21118	ENSMUSG00000001506,ENSMUSG00000026043,ENSMUSG00000026837,ENSMUSG00000031502,ENSMUSG00000003316,ENSMUSG00000024613,ENSMUSG00000030562,ENSMUSG00000032187,ENSMUSG00000030447,ENSMUSG00000044519,ENSMUSG00000017485,ENSMUSG00000026018,ENSMUSG00000031503,ENSMUSG00000031099,ENSMUSG00000008855,ENSMUSG00000066306,ENSMUSG00000020900,ENSMUSG00000001435,ENSMUSG00000040312,ENSMUSG00000029467,ENSMUSG00000031161,…
RIP14	cell junction organization	GO:0034330	0.000272824	3.56412	741	272	29	21118	ENSMUSG00000022565,ENSMUSG00000031502,ENSMUSG00000028452,ENSMUSG00000030447,ENSMUSG00000020900,ENSMUSG00000031161,ENSMUSG00000022957,ENSMUSG00000032216,ENSMUSG00000030172,ENSMUSG00000026883,ENSMUSG00000013236,ENSMUSG00000037815,ENSMUSG00000027087,ENSMUSG00000040249,ENSMUSG00000102918,ENSMUSG00000037519,ENSMUSG00000045983,ENSMUSG00000021451,ENSMUSG00000026193,ENSMUSG00000033295,ENSMUSG00000062312,…
RIP14	cell migration	GO:0016477	6.51056e-05	4.18638	1491	272	46	21118	ENSMUSG00000001506,ENSMUSG00000026043,ENSMUSG00000026837,ENSMUSG00000029163,ENSMUSG00000030562,ENSMUSG00000032187,ENSMUSG00000005871,ENSMUSG00000015766,ENSMUSG00000017485,ENSMUSG00000064210,ENSMUSG00000026463,ENSMUSG00000020900,ENSMUSG00000001435,ENSMUSG00000031161,ENSMUSG00000028063,ENSMUSG00000024620,ENSMUSG00000026883,ENSMUSG00000045962,ENSMUSG00000002900,ENSMUSG00000023972,ENSMUSG00000037815,…
RIP14	cell morphogenesis	GO:0000902	7.59517e-05	4.11946	1056	272	37	21118	ENSMUSG00000030562,ENSMUSG00000032187,ENSMUSG00000030447,ENSMUSG00000089945,ENSMUSG00000015766,ENSMUSG00000017485,ENSMUSG00000020900,ENSMUSG00000001435,ENSMUSG00000031161,ENSMUSG00000032216,ENSMUSG00000026883,ENSMUSG00000013236,ENSMUSG00000002900,ENSMUSG00000021338,ENSMUSG00000027087,ENSMUSG00000004891,ENSMUSG00000019978,ENSMUSG00000024969,ENSMUSG00000027002,ENSMUSG00000022788,ENSMUSG00000040249,…
RIP14	cell motility	GO:0048870	0.000198523	3.70219	1653	272	48	21118	ENSMUSG00000001506,ENSMUSG00000026043,ENSMUSG00000026837,ENSMUSG00000029163,ENSMUSG00000030562,ENSMUSG00000032187,ENSMUSG00000005871,ENSMUSG00000015766,ENSMUSG00000017485,ENSMUSG00000064210,ENSMUSG00000026463,ENSMUSG00000020900,ENSMUSG00000001435,ENSMUSG00000031161,ENSMUSG00000028063,ENSMUSG00000024620,ENSMUSG00000026883,ENSMUSG00000045962,ENSMUSG00000002900,ENSMUSG00000023972,ENSMUSG00000037815,…
RIP14	cell projection organization	GO:0030030	0.000125494	3.90138	1576	272	47	21118	ENSMUSG00000005871,ENSMUSG00000030447,ENSMUSG00000015766,ENSMUSG00000017485,ENSMUSG00000064210,ENSMUSG00000020900,ENSMUSG00000031161,ENSMUSG00000022957,ENSMUSG00000024620,ENSMUSG00000032216,ENSMUSG00000026883,ENSMUSG00000013236,ENSMUSG00000002900,ENSMUSG00000023972,ENSMUSG00000037815,ENSMUSG00000021338,ENSMUSG00000001750,ENSMUSG00000004891,ENSMUSG00000024969,ENSMUSG00000027002,ENSMUSG00000022788,…
RIP14	cell-substrate adhesion	GO:0031589	0.0347694	1.4588	352	272	16	21118	ENSMUSG00000001506,ENSMUSG00000021806,ENSMUSG00000026043,ENSMUSG00000064080,ENSMUSG00000005397,ENSMUSG00000042961,ENSMUSG00000029163,ENSMUSG00000002900,ENSMUSG00000021338,ENSMUSG00000027087,ENSMUSG00000040249,ENSMUSG00000026193,ENSMUSG00000038007,ENSMUSG00000059456,ENSMUSG00000026383,ENSMUSG00000040690
RIP14	cellular catabolic process	GO:0044248	0.0426271	1.37031	2059	272	49	21118	ENSMUSG00000047126,ENSMUSG00000028452,ENSMUSG00000020674,ENSMUSG00000001424,ENSMUSG00000032565,ENSMUSG00000001441,ENSMUSG00000026219,ENSMUSG00000026463,ENSMUSG00000024740,ENSMUSG00000029467,ENSMUSG00000031161,ENSMUSG00000024900,ENSMUSG00000001924,ENSMUSG00000026637,ENSMUSG00000024507,ENSMUSG00000041168,ENSMUSG00000032216,ENSMUSG00000033059,ENSMUSG00000036833,ENSMUSG00000020087,ENSMUSG00000026883,…
RIP14	cellular component assembly	GO:0022607	1.31133e-09	8.88229	2739	272	80	21118	ENSMUSG00000022565,ENSMUSG00000047126,ENSMUSG00000029661,ENSMUSG00000029163,ENSMUSG00000030562,ENSMUSG00000028452,ENSMUSG00000032187,ENSMUSG00000005871,ENSMUSG00000030447,ENSMUSG00000015766,ENSMUSG00000002455,ENSMUSG00000064210,ENSMUSG00000066306,ENSMUSG00000020900,ENSMUSG00000029467,ENSMUSG00000029675,ENSMUSG00000031161,ENSMUSG00000020661,ENSMUSG00000030738,ENSMUSG00000046101,ENSMUSG00000041859,…
RIP14	cellular component biogenesis	GO:0044085	1.68946e-09	8.77225	2974	272	84	21118	ENSMUSG00000022565,ENSMUSG00000020706,ENSMUSG00000047126,ENSMUSG00000029661,ENSMUSG00000029163,ENSMUSG00000030562,ENSMUSG00000028452,ENSMUSG00000032187,ENSMUSG00000005871,ENSMUSG00000030447,ENSMUSG00000015766,ENSMUSG00000032565,ENSMUSG00000002455,ENSMUSG00000064210,ENSMUSG00000066306,ENSMUSG00000020900,ENSMUSG00000029467,ENSMUSG00000029675,ENSMUSG00000031161,ENSMUSG00000020661,ENSMUSG00000030738,…
RIP14	cellular component organization	GO:0016043	5.02735e-17	16.2987	6090	272	151	21118	ENSMUSG00000022565,ENSMUSG00000001506,ENSMUSG00000026043,ENSMUSG00000064080,ENSMUSG00000026837,ENSMUSG00000035299,ENSMUSG00000031502,ENSMUSG00000005397,ENSMUSG00000042961,ENSMUSG00000047126,ENSMUSG00000019876,ENSMUSG00000029661,ENSMUSG00000070544,ENSMUSG00000029163,ENSMUSG00000030562,ENSMUSG00000028452,ENSMUSG00000032187,ENSMUSG00000020473,ENSMUSG00000005871,ENSMUSG00000020674,ENSMUSG00000030447,…
RIP14	cellular component organization or biogenesis	GO:0071840	1.08161e-16	15.9659	6270	272	153	21118	ENSMUSG00000022565,ENSMUSG00000001506,ENSMUSG00000020706,ENSMUSG00000026043,ENSMUSG00000064080,ENSMUSG00000026837,ENSMUSG00000035299,ENSMUSG00000031502,ENSMUSG00000005397,ENSMUSG00000042961,ENSMUSG00000047126,ENSMUSG00000019876,ENSMUSG00000029661,ENSMUSG00000070544,ENSMUSG00000029163,ENSMUSG00000030562,ENSMUSG00000028452,ENSMUSG00000032187,ENSMUSG00000020473,ENSMUSG00000005871,ENSMUSG00000020674,…
RIP14	cellular developmental process	GO:0048869	0.00159689	2.79673	4454	272	92	21118	ENSMUSG00000001506,ENSMUSG00000026043,ENSMUSG00000026837,ENSMUSG00000031502,ENSMUSG00000003316,ENSMUSG00000024613,ENSMUSG00000030562,ENSMUSG00000032187,ENSMUSG00000030447,ENSMUSG00000044519,ENSMUSG00000017485,ENSMUSG00000026018,ENSMUSG00000031503,ENSMUSG00000031099,ENSMUSG00000008855,ENSMUSG00000066306,ENSMUSG00000020900,ENSMUSG00000001435,ENSMUSG00000040312,ENSMUSG00000029467,ENSMUSG00000031161,…
RIP14	cellular macromolecule catabolic process	GO:0044265	0.026863	1.57085	1085	272	32	21118	ENSMUSG00000028452,ENSMUSG00000001424,ENSMUSG00000032565,ENSMUSG00000026219,ENSMUSG00000024740,ENSMUSG00000031161,ENSMUSG00000001924,ENSMUSG00000026637,ENSMUSG00000041168,ENSMUSG00000032216,ENSMUSG00000026883,ENSMUSG00000001750,ENSMUSG00000014355,ENSMUSG00000040249,ENSMUSG00000051675,ENSMUSG00000032481,ENSMUSG00000020495,ENSMUSG00000042535,ENSMUSG00000013415,ENSMUSG00000032612,ENSMUSG00000032867,…
RIP14	cellular macromolecule metabolic process	GO:0044260	7.63733e-06	5.11706	7962	272	150	21118	ENSMUSG00000001506,ENSMUSG00000020706,ENSMUSG00000046873,ENSMUSG00000026043,ENSMUSG00000003316,ENSMUSG00000042961,ENSMUSG00000047126,ENSMUSG00000024613,ENSMUSG00000019876,ENSMUSG00000038507,ENSMUSG00000070544,ENSMUSG00000038145,ENSMUSG00000029163,ENSMUSG00000060261,ENSMUSG00000030562,ENSMUSG00000028452,ENSMUSG00000032187,ENSMUSG00000020473,ENSMUSG00000028838,ENSMUSG00000005871,ENSMUSG00000030447,…
RIP14	cellular metabolic process	GO:0044237	3.58145e-06	5.44594	10350	272	182	21118	ENSMUSG00000001506,ENSMUSG00000020706,ENSMUSG00000046873,ENSMUSG00000026043,ENSMUSG00000003316,ENSMUSG00000042961,ENSMUSG00000047126,ENSMUSG00000024613,ENSMUSG00000019876,ENSMUSG00000038507,ENSMUSG00000070544,ENSMUSG00000038145,ENSMUSG00000029163,ENSMUSG00000060261,ENSMUSG00000030562,ENSMUSG00000028452,ENSMUSG00000032187,ENSMUSG00000020473,ENSMUSG00000028838,ENSMUSG00000005871,ENSMUSG00000020674,…
RIP14	cellular process	GO:0009987	1.09438e-05	4.96083	17828	272	260	21118	ENSMUSG00000022565,ENSMUSG00000001506,ENSMUSG00000020706,ENSMUSG00000021806,ENSMUSG00000046873,ENSMUSG00000026043,ENSMUSG00000064080,ENSMUSG00000026837,ENSMUSG00000035299,ENSMUSG00000031502,ENSMUSG00000003316,ENSMUSG00000005397,ENSMUSG00000042961,ENSMUSG00000047126,ENSMUSG00000024613,ENSMUSG00000019876,ENSMUSG00000038507,ENSMUSG00000029661,ENSMUSG00000070544,ENSMUSG00000021614,ENSMUSG00000038145,…
RIP14	cellular protein catabolic process	GO:0044257	0.0296802	1.52753	790	272	26	21118	ENSMUSG00000028452,ENSMUSG00000026219,ENSMUSG00000024740,ENSMUSG00000031161,ENSMUSG00000001924,ENSMUSG00000041168,ENSMUSG00000032216,ENSMUSG00000026883,ENSMUSG00000001750,ENSMUSG00000014355,ENSMUSG00000040249,ENSMUSG00000051675,ENSMUSG00000032481,ENSMUSG00000032612,ENSMUSG00000032867,ENSMUSG00000043411,ENSMUSG00000020964,ENSMUSG00000037470,ENSMUSG00000039000,ENSMUSG00000090877,ENSMUSG00000038545,…
RIP14	cellular protein complex disassembly	GO:0043624	0.0402765	1.39495	143	272	10	21118	ENSMUSG00000035299,ENSMUSG00000005871,ENSMUSG00000015766,ENSMUSG00000031161,ENSMUSG00000021338,ENSMUSG00000004891,ENSMUSG00000057738,ENSMUSG00000024236,ENSMUSG00000028438,ENSMUSG00000026933
RIP14	cellular protein localization	GO:0034613	0.0438295	1.35823	1714	272	43	21118	ENSMUSG00000001506,ENSMUSG00000035299,ENSMUSG00000047126,ENSMUSG00000028452,ENSMUSG00000005871,ENSMUSG00000026463,ENSMUSG00000030662,ENSMUSG00000066306,ENSMUSG00000040312,ENSMUSG00000032458,ENSMUSG00000031161,ENSMUSG00000028063,ENSMUSG00000026626,ENSMUSG00000022957,ENSMUSG00000032216,ENSMUSG00000022100,ENSMUSG00000034243,ENSMUSG00000037815,ENSMUSG00000001750,ENSMUSG00000009090,ENSMUSG00000019978,…
RIP14	cellular protein metabolic process	GO:0044267	2.62338e-07	6.58114	4815	272	109	21118	ENSMUSG00000026043,ENSMUSG00000003316,ENSMUSG00000042961,ENSMUSG00000024613,ENSMUSG00000019876,ENSMUSG00000038507,ENSMUSG00000070544,ENSMUSG00000038145,ENSMUSG00000029163,ENSMUSG00000030562,ENSMUSG00000028452,ENSMUSG00000032187,ENSMUSG00000028838,ENSMUSG00000005871,ENSMUSG00000030447,ENSMUSG00000026219,ENSMUSG00000026463,ENSMUSG00000037112,ENSMUSG00000024740,ENSMUSG00000008855,ENSMUSG00000031161,…
RIP14	cellular protein modification process	GO:0006464	1.91965e-06	5.71678	3644	272	88	21118	ENSMUSG00000026043,ENSMUSG00000042961,ENSMUSG00000019876,ENSMUSG00000038507,ENSMUSG00000070544,ENSMUSG00000038145,ENSMUSG00000029163,ENSMUSG00000030562,ENSMUSG00000028452,ENSMUSG00000032187,ENSMUSG00000028838,ENSMUSG00000005871,ENSMUSG00000026219,ENSMUSG00000026463,ENSMUSG00000037112,ENSMUSG00000024740,ENSMUSG00000008855,ENSMUSG00000031161,ENSMUSG00000028063,ENSMUSG00000029804,ENSMUSG00000023403,…
RIP14	cellular protein-containing complex assembly	GO:0034622	0.0128628	1.89066	996	272	31	21118	ENSMUSG00000047126,ENSMUSG00000032187,ENSMUSG00000030447,ENSMUSG00000015766,ENSMUSG00000002455,ENSMUSG00000066306,ENSMUSG00000029675,ENSMUSG00000030738,ENSMUSG00000046101,ENSMUSG00000041859,ENSMUSG00000041168,ENSMUSG00000030172,ENSMUSG00000021338,ENSMUSG00000009090,ENSMUSG00000027002,ENSMUSG00000025474,ENSMUSG00000020707,ENSMUSG00000027710,ENSMUSG00000045983,ENSMUSG00000032612,ENSMUSG00000057738,…
RIP14	cellular response to acid chemical	GO:0071229	0.0032241	2.49159	84	272	9	21118	ENSMUSG00000001506,ENSMUSG00000026043,ENSMUSG00000031502,ENSMUSG00000029661,ENSMUSG00000030662,ENSMUSG00000020661,ENSMUSG00000004099,ENSMUSG00000029231,ENSMUSG00000040690
RIP14	cellular response to amino acid stimulus	GO:0071230	0.0013648	2.86493	76	272	9	21118	ENSMUSG00000001506,ENSMUSG00000026043,ENSMUSG00000031502,ENSMUSG00000029661,ENSMUSG00000030662,ENSMUSG00000020661,ENSMUSG00000004099,ENSMUSG00000029231,ENSMUSG00000040690
RIP14	cellular response to chemical stimulus	GO:0070887	0.000120308	3.9197	3097	272	74	21118	ENSMUSG00000001506,ENSMUSG00000026043,ENSMUSG00000031502,ENSMUSG00000003316,ENSMUSG00000029661,ENSMUSG00000029163,ENSMUSG00000030562,ENSMUSG00000028452,ENSMUSG00000032187,ENSMUSG00000005871,ENSMUSG00000020674,ENSMUSG00000030447,ENSMUSG00000015766,ENSMUSG00000017485,ENSMUSG00000001441,ENSMUSG00000064210,ENSMUSG00000026463,ENSMUSG00000031503,ENSMUSG00000008855,ENSMUSG00000030662,ENSMUSG00000066306,…
RIP14	cellular response to endogenous stimulus	GO:0071495	0.000161539	3.79172	1333	272	42	21118	ENSMUSG00000001506,ENSMUSG00000026043,ENSMUSG00000031502,ENSMUSG00000003316,ENSMUSG00000029661,ENSMUSG00000029163,ENSMUSG00000030562,ENSMUSG00000032187,ENSMUSG00000005871,ENSMUSG00000030447,ENSMUSG00000017485,ENSMUSG00000026463,ENSMUSG00000031503,ENSMUSG00000030662,ENSMUSG00000066306,ENSMUSG00000020661,ENSMUSG00000024620,ENSMUSG00000032216,ENSMUSG00000026883,ENSMUSG00000026615,ENSMUSG00000033161,…
RIP14	cellular response to nitrogen compound	GO:1901699	0.0422013	1.37467	710	272	24	21118	ENSMUSG00000001506,ENSMUSG00000026043,ENSMUSG00000031502,ENSMUSG00000029661,ENSMUSG00000030562,ENSMUSG00000005871,ENSMUSG00000030447,ENSMUSG00000017485,ENSMUSG00000026463,ENSMUSG00000030662,ENSMUSG00000020661,ENSMUSG00000026615,ENSMUSG00000037815,ENSMUSG00000040296,ENSMUSG00000026185,ENSMUSG00000032481,ENSMUSG00000037820,ENSMUSG00000004099,ENSMUSG00000005360,ENSMUSG00000033295,ENSMUSG00000022391,…
RIP14	cellular response to organic substance	GO:0071310	2.13283e-05	4.67104	2453	272	65	21118	ENSMUSG00000001506,ENSMUSG00000026043,ENSMUSG00000031502,ENSMUSG00000003316,ENSMUSG00000029661,ENSMUSG00000029163,ENSMUSG00000030562,ENSMUSG00000028452,ENSMUSG00000032187,ENSMUSG00000005871,ENSMUSG00000030447,ENSMUSG00000015766,ENSMUSG00000017485,ENSMUSG00000026463,ENSMUSG00000031503,ENSMUSG00000008855,ENSMUSG00000030662,ENSMUSG00000066306,ENSMUSG00000031161,ENSMUSG00000020661,ENSMUSG00000024900,…
RIP14	cellular response to organonitrogen compound	GO:0071417	0.0259924	1.58515	643	272	23	21118	ENSMUSG00000001506,ENSMUSG00000026043,ENSMUSG00000031502,ENSMUSG00000029661,ENSMUSG00000030562,ENSMUSG00000005871,ENSMUSG00000030447,ENSMUSG00000017485,ENSMUSG00000026463,ENSMUSG00000030662,ENSMUSG00000020661,ENSMUSG00000026615,ENSMUSG00000037815,ENSMUSG00000026185,ENSMUSG00000032481,ENSMUSG00000037820,ENSMUSG00000004099,ENSMUSG00000005360,ENSMUSG00000033295,ENSMUSG00000022391,ENSMUSG00000029231,…
RIP14	cellular response to oxygen-containing compound	GO:1901701	0.0116553	1.93348	1247	272	36	21118	ENSMUSG00000001506,ENSMUSG00000026043,ENSMUSG00000031502,ENSMUSG00000029661,ENSMUSG00000030562,ENSMUSG00000028452,ENSMUSG00000032187,ENSMUSG00000005871,ENSMUSG00000030447,ENSMUSG00000017485,ENSMUSG00000026463,ENSMUSG00000008855,ENSMUSG00000030662,ENSMUSG00000031161,ENSMUSG00000020661,ENSMUSG00000024900,ENSMUSG00000025209,ENSMUSG00000024620,ENSMUSG00000026883,ENSMUSG00000026615,ENSMUSG00000023972,…
RIP14	cellular response to stress	GO:0033554	0.000436466	3.36005	1805	272	50	21118	ENSMUSG00000046873,ENSMUSG00000035299,ENSMUSG00000060261,ENSMUSG00000028452,ENSMUSG00000005871,ENSMUSG00000032565,ENSMUSG00000017485,ENSMUSG00000001441,ENSMUSG00000026219,ENSMUSG00000024740,ENSMUSG00000029467,ENSMUSG00000035726,ENSMUSG00000020697,ENSMUSG00000031161,ENSMUSG00000028063,ENSMUSG00000020661,ENSMUSG00000046101,ENSMUSG00000001924,ENSMUSG00000041859,ENSMUSG00000026637,ENSMUSG00000027933,…
RIP14	chromosome organization	GO:0051276	0.000153137	3.81492	1182	272	39	21118	ENSMUSG00000019876,ENSMUSG00000070544,ENSMUSG00000032187,ENSMUSG00000005871,ENSMUSG00000032565,ENSMUSG00000017485,ENSMUSG00000026219,ENSMUSG00000031099,ENSMUSG00000024740,ENSMUSG00000008855,ENSMUSG00000066306,ENSMUSG00000031161,ENSMUSG00000028063,ENSMUSG00000020661,ENSMUSG00000046101,ENSMUSG00000032624,ENSMUSG00000041859,ENSMUSG00000025209,ENSMUSG00000014355,ENSMUSG00000030243,ENSMUSG00000034205,…
RIP14	circulatory system development	GO:0072359	0.00107072	2.97032	1174	272	37	21118	ENSMUSG00000001506,ENSMUSG00000026043,ENSMUSG00000026837,ENSMUSG00000031502,ENSMUSG00000029661,ENSMUSG00000029163,ENSMUSG00000060261,ENSMUSG00000030562,ENSMUSG00000032187,ENSMUSG00000026463,ENSMUSG00000031503,ENSMUSG00000020900,ENSMUSG00000001435,ENSMUSG00000029675,ENSMUSG00000028063,ENSMUSG00000024620,ENSMUSG00000032216,ENSMUSG00000026883,ENSMUSG00000023972,ENSMUSG00000028530,ENSMUSG00000009090,…
RIP14	collagen fibril organization	GO:0030199	7.71079e-05	4.1129	55	272	9	21118	ENSMUSG00000001506,ENSMUSG00000026043,ENSMUSG00000026837,ENSMUSG00000029661,ENSMUSG00000029163,ENSMUSG00000020473,ENSMUSG00000020674,ENSMUSG00000036545,ENSMUSG00000034205
RIP14	cytoskeleton organization	GO:0007010	2.21111e-08	7.65539	1390	272	51	21118	ENSMUSG00000022565,ENSMUSG00000035299,ENSMUSG00000047126,ENSMUSG00000030562,ENSMUSG00000028452,ENSMUSG00000005871,ENSMUSG00000030447,ENSMUSG00000089945,ENSMUSG00000015766,ENSMUSG00000066306,ENSMUSG00000020900,ENSMUSG00000029675,ENSMUSG00000031161,ENSMUSG00000028063,ENSMUSG00000024620,ENSMUSG00000023972,ENSMUSG00000037815,ENSMUSG00000021338,ENSMUSG00000004891,ENSMUSG00000019978,ENSMUSG00000024969,…
RIP14	developmental process	GO:0032502	9.00324e-06	5.0456	6536	272	130	21118	ENSMUSG00000001506,ENSMUSG00000046873,ENSMUSG00000026043,ENSMUSG00000026837,ENSMUSG00000031502,ENSMUSG00000003316,ENSMUSG00000005397,ENSMUSG00000042961,ENSMUSG00000024613,ENSMUSG00000029661,ENSMUSG00000070544,ENSMUSG00000029163,ENSMUSG00000060261,ENSMUSG00000030562,ENSMUSG00000032187,ENSMUSG00000030447,ENSMUSG00000089945,ENSMUSG00000015766,ENSMUSG00000044519,ENSMUSG00000017485,ENSMUSG00000026018,…
RIP14	external encapsulating structure organization	GO:0045229	2.27074e-11	10.6438	291	272	26	21118	ENSMUSG00000001506,ENSMUSG00000026043,ENSMUSG00000064080,ENSMUSG00000026837,ENSMUSG00000031502,ENSMUSG00000005397,ENSMUSG00000042961,ENSMUSG00000029661,ENSMUSG00000029163,ENSMUSG00000032187,ENSMUSG00000020473,ENSMUSG00000020674,ENSMUSG00000031503,ENSMUSG00000001435,ENSMUSG00000029675,ENSMUSG00000036545,ENSMUSG00000015850,ENSMUSG00000002900,ENSMUSG00000040488,ENSMUSG00000034205,ENSMUSG00000031996,…
RIP14	extracellular matrix organization	GO:0030198	2.09152e-11	10.6795	290	272	26	21118	ENSMUSG00000001506,ENSMUSG00000026043,ENSMUSG00000064080,ENSMUSG00000026837,ENSMUSG00000031502,ENSMUSG00000005397,ENSMUSG00000042961,ENSMUSG00000029661,ENSMUSG00000029163,ENSMUSG00000032187,ENSMUSG00000020473,ENSMUSG00000020674,ENSMUSG00000031503,ENSMUSG00000001435,ENSMUSG00000029675,ENSMUSG00000036545,ENSMUSG00000015850,ENSMUSG00000002900,ENSMUSG00000040488,ENSMUSG00000034205,ENSMUSG00000031996,…
RIP14	extracellular structure organization	GO:0043062	2.46448e-11	10.6083	292	272	26	21118	ENSMUSG00000001506,ENSMUSG00000026043,ENSMUSG00000064080,ENSMUSG00000026837,ENSMUSG00000031502,ENSMUSG00000005397,ENSMUSG00000042961,ENSMUSG00000029661,ENSMUSG00000029163,ENSMUSG00000032187,ENSMUSG00000020473,ENSMUSG00000020674,ENSMUSG00000031503,ENSMUSG00000001435,ENSMUSG00000029675,ENSMUSG00000036545,ENSMUSG00000015850,ENSMUSG00000002900,ENSMUSG00000040488,ENSMUSG00000034205,ENSMUSG00000031996,…
RIP14	generation of neurons	GO:0048699	0.00243097	2.61422	1636	272	45	21118	ENSMUSG00000026043,ENSMUSG00000030447,ENSMUSG00000044519,ENSMUSG00000017485,ENSMUSG00000031099,ENSMUSG00000008855,ENSMUSG00000020900,ENSMUSG00000031161,ENSMUSG00000020661,ENSMUSG00000022957,ENSMUSG00000032216,ENSMUSG00000026883,ENSMUSG00000013236,ENSMUSG00000002900,ENSMUSG00000023972,ENSMUSG00000037815,ENSMUSG00000024969,ENSMUSG00000027002,ENSMUSG00000040249,ENSMUSG00000025474,ENSMUSG00000029710,…
RIP14	localization	GO:0051179	6.46487e-05	4.18944	6168	272	122	21118	ENSMUSG00000001506,ENSMUSG00000026043,ENSMUSG00000026837,ENSMUSG00000035299,ENSMUSG00000047126,ENSMUSG00000029163,ENSMUSG00000030562,ENSMUSG00000028452,ENSMUSG00000032187,ENSMUSG00000005871,ENSMUSG00000030447,ENSMUSG00000089945,ENSMUSG00000015766,ENSMUSG00000017485,ENSMUSG00000026018,ENSMUSG00000002455,ENSMUSG00000064210,ENSMUSG00000026463,ENSMUSG00000030662,ENSMUSG00000066306,ENSMUSG00000020900,…
RIP14	localization of cell	GO:0051674	0.000198523	3.70219	1653	272	48	21118	ENSMUSG00000001506,ENSMUSG00000026043,ENSMUSG00000026837,ENSMUSG00000029163,ENSMUSG00000030562,ENSMUSG00000032187,ENSMUSG00000005871,ENSMUSG00000015766,ENSMUSG00000017485,ENSMUSG00000064210,ENSMUSG00000026463,ENSMUSG00000020900,ENSMUSG00000001435,ENSMUSG00000031161,ENSMUSG00000028063,ENSMUSG00000024620,ENSMUSG00000026883,ENSMUSG00000045962,ENSMUSG00000002900,ENSMUSG00000023972,ENSMUSG00000037815,…
RIP14	locomotion	GO:0040011	0.00030921	3.50975	1839	272	51	21118	ENSMUSG00000001506,ENSMUSG00000026043,ENSMUSG00000026837,ENSMUSG00000029163,ENSMUSG00000030562,ENSMUSG00000032187,ENSMUSG00000005871,ENSMUSG00000030447,ENSMUSG00000015766,ENSMUSG00000017485,ENSMUSG00000064210,ENSMUSG00000026463,ENSMUSG00000020900,ENSMUSG00000001435,ENSMUSG00000031161,ENSMUSG00000028063,ENSMUSG00000024620,ENSMUSG00000026883,ENSMUSG00000045962,ENSMUSG00000002900,ENSMUSG00000023972,…
RIP14	macromolecule catabolic process	GO:0009057	0.00335431	2.4744	1283	272	38	21118	ENSMUSG00000028452,ENSMUSG00000005871,ENSMUSG00000001424,ENSMUSG00000032565,ENSMUSG00000026219,ENSMUSG00000024740,ENSMUSG00000031161,ENSMUSG00000001924,ENSMUSG00000026637,ENSMUSG00000041168,ENSMUSG00000032216,ENSMUSG00000033059,ENSMUSG00000026883,ENSMUSG00000001750,ENSMUSG00000014355,ENSMUSG00000021670,ENSMUSG00000040249,ENSMUSG00000051675,ENSMUSG00000032481,ENSMUSG00000020495,ENSMUSG00000042535,…
RIP14	macromolecule localization	GO:0033036	0.00936432	2.02852	2897	272	65	21118	ENSMUSG00000001506,ENSMUSG00000035299,ENSMUSG00000047126,ENSMUSG00000028452,ENSMUSG00000005871,ENSMUSG00000089945,ENSMUSG00000002455,ENSMUSG00000064210,ENSMUSG00000026463,ENSMUSG00000030662,ENSMUSG00000066306,ENSMUSG00000020900,ENSMUSG00000040312,ENSMUSG00000032458,ENSMUSG00000031161,ENSMUSG00000028063,ENSMUSG00000037606,ENSMUSG00000070738,ENSMUSG00000024900,ENSMUSG00000030313,ENSMUSG00000020277,…
RIP14	macromolecule metabolic process	GO:0043170	3.75721e-06	5.42513	9484	272	171	21118	ENSMUSG00000001506,ENSMUSG00000020706,ENSMUSG00000046873,ENSMUSG00000026043,ENSMUSG00000026837,ENSMUSG00000003316,ENSMUSG00000042961,ENSMUSG00000047126,ENSMUSG00000024613,ENSMUSG00000019876,ENSMUSG00000038507,ENSMUSG00000070544,ENSMUSG00000038145,ENSMUSG00000029163,ENSMUSG00000060261,ENSMUSG00000030562,ENSMUSG00000028452,ENSMUSG00000032187,ENSMUSG00000020473,ENSMUSG00000028838,ENSMUSG00000005871,…
RIP14	macromolecule modification	GO:0043412	7.61744e-07	6.11819	3823	272	92	21118	ENSMUSG00000020706,ENSMUSG00000026043,ENSMUSG00000042961,ENSMUSG00000019876,ENSMUSG00000038507,ENSMUSG00000070544,ENSMUSG00000038145,ENSMUSG00000029163,ENSMUSG00000030562,ENSMUSG00000028452,ENSMUSG00000032187,ENSMUSG00000028838,ENSMUSG00000005871,ENSMUSG00000032565,ENSMUSG00000026219,ENSMUSG00000026463,ENSMUSG00000037112,ENSMUSG00000024740,ENSMUSG00000008855,ENSMUSG00000031161,ENSMUSG00000028063,…
RIP14	mesenchyme development	GO:0060485	0.0091564	2.03828	280	272	15	21118	ENSMUSG00000001506,ENSMUSG00000024613,ENSMUSG00000024620,ENSMUSG00000032216,ENSMUSG00000026883,ENSMUSG00000023972,ENSMUSG00000027002,ENSMUSG00000034205,ENSMUSG00000005566,ENSMUSG00000021451,ENSMUSG00000026193,ENSMUSG00000038545,ENSMUSG00000026455,ENSMUSG00000028487,ENSMUSG00000026383
RIP14	metabolic process	GO:0008152	1.8444e-06	5.73415	11429	272	196	21118	ENSMUSG00000001506,ENSMUSG00000020706,ENSMUSG00000046873,ENSMUSG00000026043,ENSMUSG00000026837,ENSMUSG00000003316,ENSMUSG00000042961,ENSMUSG00000047126,ENSMUSG00000024613,ENSMUSG00000019876,ENSMUSG00000038507,ENSMUSG00000029661,ENSMUSG00000070544,ENSMUSG00000038145,ENSMUSG00000029163,ENSMUSG00000060261,ENSMUSG00000030562,ENSMUSG00000028452,ENSMUSG00000032187,ENSMUSG00000020473,ENSMUSG00000028838,…
RIP14	microtubule cytoskeleton organization	GO:0000226	0.0136935	1.86349	618	272	23	21118	ENSMUSG00000035299,ENSMUSG00000047126,ENSMUSG00000028452,ENSMUSG00000005871,ENSMUSG00000066306,ENSMUSG00000031161,ENSMUSG00000028063,ENSMUSG00000024969,ENSMUSG00000025474,ENSMUSG00000031922,ENSMUSG00000032479,ENSMUSG00000025862,ENSMUSG00000031731,ENSMUSG00000090877,ENSMUSG00000038545,ENSMUSG00000068115,ENSMUSG00000039781,ENSMUSG00000058070,ENSMUSG00000028438,ENSMUSG00000031865,ENSMUSG00000041117,…
RIP14	mitotic cell cycle	GO:0000278	5.94509e-05	4.22584	819	272	32	21118	ENSMUSG00000047126,ENSMUSG00000028452,ENSMUSG00000005871,ENSMUSG00000015766,ENSMUSG00000024740,ENSMUSG00000066306,ENSMUSG00000020900,ENSMUSG00000020661,ENSMUSG00000046101,ENSMUSG00000032624,ENSMUSG00000041859,ENSMUSG00000027933,ENSMUSG00000024620,ENSMUSG00000014355,ENSMUSG00000004891,ENSMUSG00000036777,ENSMUSG00000025474,ENSMUSG00000032479,ENSMUSG00000025862,ENSMUSG00000045983,ENSMUSG00000025764,…
RIP14	mitotic cell cycle process	GO:1903047	6.88934e-06	5.16182	666	272	30	21118	ENSMUSG00000047126,ENSMUSG00000028452,ENSMUSG00000005871,ENSMUSG00000015766,ENSMUSG00000024740,ENSMUSG00000066306,ENSMUSG00000020900,ENSMUSG00000046101,ENSMUSG00000032624,ENSMUSG00000041859,ENSMUSG00000027933,ENSMUSG00000024620,ENSMUSG00000014355,ENSMUSG00000004891,ENSMUSG00000036777,ENSMUSG00000032479,ENSMUSG00000025862,ENSMUSG00000045983,ENSMUSG00000025764,ENSMUSG00000024370,ENSMUSG00000002870,…
RIP14	mitotic spindle organization	GO:0007052	0.0405746	1.39175	114	272	9	21118	ENSMUSG00000047126,ENSMUSG00000028452,ENSMUSG00000066306,ENSMUSG00000032479,ENSMUSG00000025862,ENSMUSG00000090877,ENSMUSG00000058070,ENSMUSG00000031865,ENSMUSG00000018707
RIP14	movement of cell or subcellular component	GO:0006928	2.55808e-05	4.59209	2075	272	58	21118	ENSMUSG00000001506,ENSMUSG00000026043,ENSMUSG00000026837,ENSMUSG00000029163,ENSMUSG00000030562,ENSMUSG00000032187,ENSMUSG00000005871,ENSMUSG00000030447,ENSMUSG00000015766,ENSMUSG00000017485,ENSMUSG00000064210,ENSMUSG00000026463,ENSMUSG00000020900,ENSMUSG00000001435,ENSMUSG00000029467,ENSMUSG00000031161,ENSMUSG00000028063,ENSMUSG00000024620,ENSMUSG00000026883,ENSMUSG00000045962,ENSMUSG00000002900,…
RIP14	multicellular organism development	GO:0007275	4.43333e-06	5.35327	5441	272	115	21118	ENSMUSG00000001506,ENSMUSG00000046873,ENSMUSG00000026043,ENSMUSG00000026837,ENSMUSG00000031502,ENSMUSG00000003316,ENSMUSG00000005397,ENSMUSG00000042961,ENSMUSG00000024613,ENSMUSG00000029661,ENSMUSG00000070544,ENSMUSG00000029163,ENSMUSG00000060261,ENSMUSG00000030562,ENSMUSG00000032187,ENSMUSG00000030447,ENSMUSG00000044519,ENSMUSG00000017485,ENSMUSG00000064210,ENSMUSG00000026219,ENSMUSG00000026463,…
RIP14	negative regulation of biological process	GO:0048519	2.96522e-05	4.52794	5544	272	114	21118	ENSMUSG00000001506,ENSMUSG00000026043,ENSMUSG00000026837,ENSMUSG00000035299,ENSMUSG00000003316,ENSMUSG00000047126,ENSMUSG00000019876,ENSMUSG00000029163,ENSMUSG00000060261,ENSMUSG00000030562,ENSMUSG00000028452,ENSMUSG00000032187,ENSMUSG00000020473,ENSMUSG00000005871,ENSMUSG00000030447,ENSMUSG00000001424,ENSMUSG00000015766,ENSMUSG00000044519,ENSMUSG00000032565,ENSMUSG00000026219,ENSMUSG00000026463,…
RIP14	negative regulation of cellular process	GO:0048523	0.000482616	3.3164	5068	272	103	21118	ENSMUSG00000001506,ENSMUSG00000026043,ENSMUSG00000026837,ENSMUSG00000035299,ENSMUSG00000003316,ENSMUSG00000047126,ENSMUSG00000019876,ENSMUSG00000029163,ENSMUSG00000030562,ENSMUSG00000028452,ENSMUSG00000032187,ENSMUSG00000020473,ENSMUSG00000005871,ENSMUSG00000015766,ENSMUSG00000044519,ENSMUSG00000032565,ENSMUSG00000026219,ENSMUSG00000026463,ENSMUSG00000024740,ENSMUSG00000020697,ENSMUSG00000031161,…
RIP14	negative regulation of protein depolymerization	GO:1901880	0.0192559	1.71544	79	272	8	21118	ENSMUSG00000035299,ENSMUSG00000005871,ENSMUSG00000015766,ENSMUSG00000031161,ENSMUSG00000021338,ENSMUSG00000057738,ENSMUSG00000024236,ENSMUSG00000026933
RIP14	negative regulation of protein-containing complex disassembly	GO:0043242	0.0429368	1.36717	88	272	8	21118	ENSMUSG00000035299,ENSMUSG00000005871,ENSMUSG00000015766,ENSMUSG00000031161,ENSMUSG00000021338,ENSMUSG00000057738,ENSMUSG00000024236,ENSMUSG00000026933
RIP14	nervous system development	GO:0007399	0.0103555	1.98483	2421	272	57	21118	ENSMUSG00000026043,ENSMUSG00000031502,ENSMUSG00000032187,ENSMUSG00000030447,ENSMUSG00000044519,ENSMUSG00000017485,ENSMUSG00000026463,ENSMUSG00000031099,ENSMUSG00000008855,ENSMUSG00000020900,ENSMUSG00000031161,ENSMUSG00000020661,ENSMUSG00000022957,ENSMUSG00000032216,ENSMUSG00000026883,ENSMUSG00000013236,ENSMUSG00000002900,ENSMUSG00000023972,ENSMUSG00000037815,ENSMUSG00000001750,ENSMUSG00000031960,…
RIP14	neurogenesis	GO:0022008	0.00924818	2.03394	1776	272	46	21118	ENSMUSG00000026043,ENSMUSG00000032187,ENSMUSG00000030447,ENSMUSG00000044519,ENSMUSG00000017485,ENSMUSG00000031099,ENSMUSG00000008855,ENSMUSG00000020900,ENSMUSG00000031161,ENSMUSG00000020661,ENSMUSG00000022957,ENSMUSG00000032216,ENSMUSG00000026883,ENSMUSG00000013236,ENSMUSG00000002900,ENSMUSG00000023972,ENSMUSG00000037815,ENSMUSG00000024969,ENSMUSG00000027002,ENSMUSG00000040249,ENSMUSG00000025474,…
RIP14	neuron projection development	GO:0031175	0.0488418	1.31121	1066	272	31	21118	ENSMUSG00000030447,ENSMUSG00000017485,ENSMUSG00000020900,ENSMUSG00000031161,ENSMUSG00000022957,ENSMUSG00000032216,ENSMUSG00000026883,ENSMUSG00000013236,ENSMUSG00000002900,ENSMUSG00000023972,ENSMUSG00000037815,ENSMUSG00000024969,ENSMUSG00000027002,ENSMUSG00000040249,ENSMUSG00000029710,ENSMUSG00000032479,ENSMUSG00000051675,ENSMUSG00000013415,ENSMUSG00000021451,ENSMUSG00000032867,ENSMUSG00000026193,…
RIP14	nitrogen compound metabolic process	GO:0006807	1.03577e-05	4.98474	9669	272	172	21118	ENSMUSG00000001506,ENSMUSG00000020706,ENSMUSG00000046873,ENSMUSG00000026043,ENSMUSG00000003316,ENSMUSG00000042961,ENSMUSG00000047126,ENSMUSG00000024613,ENSMUSG00000019876,ENSMUSG00000038507,ENSMUSG00000070544,ENSMUSG00000038145,ENSMUSG00000029163,ENSMUSG00000060261,ENSMUSG00000030562,ENSMUSG00000028452,ENSMUSG00000032187,ENSMUSG00000020473,ENSMUSG00000028838,ENSMUSG00000005871,ENSMUSG00000030447,…
RIP14	organelle organization	GO:0006996	5.50788e-09	8.25902	3798	272	97	21118	ENSMUSG00000022565,ENSMUSG00000035299,ENSMUSG00000047126,ENSMUSG00000019876,ENSMUSG00000070544,ENSMUSG00000030562,ENSMUSG00000028452,ENSMUSG00000032187,ENSMUSG00000005871,ENSMUSG00000030447,ENSMUSG00000089945,ENSMUSG00000015766,ENSMUSG00000032565,ENSMUSG00000017485,ENSMUSG00000026219,ENSMUSG00000031099,ENSMUSG00000024740,ENSMUSG00000008855,ENSMUSG00000066306,ENSMUSG00000020900,ENSMUSG00000029467,…
RIP14	organic substance catabolic process	GO:1901575	0.00313653	2.50355	1985	272	51	21118	ENSMUSG00000028452,ENSMUSG00000005871,ENSMUSG00000001424,ENSMUSG00000032565,ENSMUSG00000001441,ENSMUSG00000026219,ENSMUSG00000026463,ENSMUSG00000024740,ENSMUSG00000031161,ENSMUSG00000024900,ENSMUSG00000025815,ENSMUSG00000001924,ENSMUSG00000020277,ENSMUSG00000026637,ENSMUSG00000024507,ENSMUSG00000041168,ENSMUSG00000032216,ENSMUSG00000033059,ENSMUSG00000036833,ENSMUSG00000020087,ENSMUSG00000026883,…
RIP14	organic substance metabolic process	GO:0071704	3.07506e-05	4.51215	10989	272	187	21118	ENSMUSG00000001506,ENSMUSG00000020706,ENSMUSG00000046873,ENSMUSG00000026043,ENSMUSG00000026837,ENSMUSG00000003316,ENSMUSG00000042961,ENSMUSG00000047126,ENSMUSG00000024613,ENSMUSG00000019876,ENSMUSG00000038507,ENSMUSG00000070544,ENSMUSG00000038145,ENSMUSG00000029163,ENSMUSG00000060261,ENSMUSG00000030562,ENSMUSG00000028452,ENSMUSG00000032187,ENSMUSG00000020473,ENSMUSG00000028838,ENSMUSG00000005871,…
RIP14	organonitrogen compound catabolic process	GO:1901565	0.0120788	1.91798	1249	272	36	21118	ENSMUSG00000028452,ENSMUSG00000005871,ENSMUSG00000032565,ENSMUSG00000001441,ENSMUSG00000026219,ENSMUSG00000026463,ENSMUSG00000024740,ENSMUSG00000031161,ENSMUSG00000001924,ENSMUSG00000041168,ENSMUSG00000032216,ENSMUSG00000036833,ENSMUSG00000026883,ENSMUSG00000001750,ENSMUSG00000014355,ENSMUSG00000021670,ENSMUSG00000040249,ENSMUSG00000051675,ENSMUSG00000032481,ENSMUSG00000032612,ENSMUSG00000032867,…
RIP14	organonitrogen compound metabolic process	GO:1901564	1.50445e-08	7.82262	6326	272	135	21118	ENSMUSG00000046873,ENSMUSG00000026043,ENSMUSG00000003316,ENSMUSG00000042961,ENSMUSG00000047126,ENSMUSG00000024613,ENSMUSG00000019876,ENSMUSG00000038507,ENSMUSG00000070544,ENSMUSG00000038145,ENSMUSG00000029163,ENSMUSG00000030562,ENSMUSG00000028452,ENSMUSG00000032187,ENSMUSG00000020473,ENSMUSG00000028838,ENSMUSG00000005871,ENSMUSG00000030447,ENSMUSG00000032565,ENSMUSG00000001441,ENSMUSG00000026219,…
RIP14	phosphate-containing compound metabolic process	GO:0006796	0.0282837	1.54846	2809	272	62	21118	ENSMUSG00000019876,ENSMUSG00000070544,ENSMUSG00000038145,ENSMUSG00000029163,ENSMUSG00000030562,ENSMUSG00000028452,ENSMUSG00000005871,ENSMUSG00000032565,ENSMUSG00000026463,ENSMUSG00000037112,ENSMUSG00000031161,ENSMUSG00000070738,ENSMUSG00000023403,ENSMUSG00000025815,ENSMUSG00000052783,ENSMUSG00000020277,ENSMUSG00000024507,ENSMUSG00000026626,ENSMUSG00000022957,ENSMUSG00000024620,ENSMUSG00000030172,…
RIP14	phosphorus metabolic process	GO:0006793	0.0182767	1.7381	2832	272	63	21118	ENSMUSG00000019876,ENSMUSG00000070544,ENSMUSG00000038145,ENSMUSG00000029163,ENSMUSG00000030562,ENSMUSG00000028452,ENSMUSG00000005871,ENSMUSG00000032565,ENSMUSG00000026463,ENSMUSG00000037112,ENSMUSG00000031161,ENSMUSG00000070738,ENSMUSG00000023403,ENSMUSG00000025815,ENSMUSG00000052783,ENSMUSG00000020277,ENSMUSG00000024507,ENSMUSG00000026626,ENSMUSG00000022957,ENSMUSG00000024620,ENSMUSG00000030172,…
RIP14	phosphorylation	GO:0016310	0.0404046	1.39357	1938	272	47	21118	ENSMUSG00000019876,ENSMUSG00000070544,ENSMUSG00000038145,ENSMUSG00000029163,ENSMUSG00000030562,ENSMUSG00000005871,ENSMUSG00000026463,ENSMUSG00000037112,ENSMUSG00000031161,ENSMUSG00000070738,ENSMUSG00000023403,ENSMUSG00000025815,ENSMUSG00000052783,ENSMUSG00000020277,ENSMUSG00000026626,ENSMUSG00000022957,ENSMUSG00000024620,ENSMUSG00000030172,ENSMUSG00000026883,ENSMUSG00000045962,ENSMUSG00000023972,…
RIP14	plasma membrane bounded cell projection organization	GO:0120036	0.000157733	3.80208	1536	272	46	21118	ENSMUSG00000005871,ENSMUSG00000030447,ENSMUSG00000015766,ENSMUSG00000017485,ENSMUSG00000064210,ENSMUSG00000020900,ENSMUSG00000031161,ENSMUSG00000022957,ENSMUSG00000024620,ENSMUSG00000032216,ENSMUSG00000026883,ENSMUSG00000013236,ENSMUSG00000002900,ENSMUSG00000023972,ENSMUSG00000037815,ENSMUSG00000021338,ENSMUSG00000001750,ENSMUSG00000024969,ENSMUSG00000027002,ENSMUSG00000022788,ENSMUSG00000040249,…
RIP14	positive regulation of biological process	GO:0048518	6.30483e-05	4.20033	6305	272	124	21118	ENSMUSG00000001506,ENSMUSG00000046873,ENSMUSG00000026043,ENSMUSG00000064080,ENSMUSG00000035299,ENSMUSG00000005397,ENSMUSG00000042961,ENSMUSG00000019876,ENSMUSG00000029163,ENSMUSG00000060261,ENSMUSG00000030562,ENSMUSG00000028452,ENSMUSG00000032187,ENSMUSG00000005871,ENSMUSG00000030447,ENSMUSG00000015766,ENSMUSG00000044519,ENSMUSG00000032565,ENSMUSG00000017485,ENSMUSG00000002455,ENSMUSG00000064210,…
RIP14	positive regulation of cell migration	GO:0030335	0.00858868	2.06607	557	272	22	21118	ENSMUSG00000001506,ENSMUSG00000030562,ENSMUSG00000005871,ENSMUSG00000064210,ENSMUSG00000001435,ENSMUSG00000031161,ENSMUSG00000024620,ENSMUSG00000026883,ENSMUSG00000045962,ENSMUSG00000002900,ENSMUSG00000021338,ENSMUSG00000027087,ENSMUSG00000026185,ENSMUSG00000040249,ENSMUSG00000051675,ENSMUSG00000021451,ENSMUSG00000026193,ENSMUSG00000026313,ENSMUSG00000029231,ENSMUSG00000021756,ENSMUSG00000059456,…
RIP14	positive regulation of cell motility	GO:2000147	0.00493141	2.30703	581	272	23	21118	ENSMUSG00000001506,ENSMUSG00000030562,ENSMUSG00000005871,ENSMUSG00000064210,ENSMUSG00000001435,ENSMUSG00000031161,ENSMUSG00000024620,ENSMUSG00000026883,ENSMUSG00000045962,ENSMUSG00000002900,ENSMUSG00000021338,ENSMUSG00000027087,ENSMUSG00000026185,ENSMUSG00000040249,ENSMUSG00000051675,ENSMUSG00000021451,ENSMUSG00000026193,ENSMUSG00000026313,ENSMUSG00000004044,ENSMUSG00000029231,ENSMUSG00000021756,…
RIP14	positive regulation of cell projection organization	GO:0031346	0.000292502	3.53387	417	272	21	21118	ENSMUSG00000005871,ENSMUSG00000030447,ENSMUSG00000015766,ENSMUSG00000026883,ENSMUSG00000023972,ENSMUSG00000021338,ENSMUSG00000024969,ENSMUSG00000027002,ENSMUSG00000040249,ENSMUSG00000036777,ENSMUSG00000021451,ENSMUSG00000032867,ENSMUSG00000026193,ENSMUSG00000033295,ENSMUSG00000026313,ENSMUSG00000060279,ENSMUSG00000038545,ENSMUSG00000059456,ENSMUSG00000037643,ENSMUSG00000052516,ENSMUSG00000042211
RIP14	positive regulation of cellular component biogenesis	GO:0044089	1.86637e-05	4.729	536	272	26	21118	ENSMUSG00000029163,ENSMUSG00000030562,ENSMUSG00000028452,ENSMUSG00000005871,ENSMUSG00000030447,ENSMUSG00000015766,ENSMUSG00000066306,ENSMUSG00000026883,ENSMUSG00000021338,ENSMUSG00000027002,ENSMUSG00000036777,ENSMUSG00000021266,ENSMUSG00000005566,ENSMUSG00000045983,ENSMUSG00000004099,ENSMUSG00000021451,ENSMUSG00000026313,ENSMUSG00000090877,ENSMUSG00000058056,ENSMUSG00000002365,ENSMUSG00000037605,…
RIP14	positive regulation of cellular component movement	GO:0051272	0.00797413	2.09832	598	272	23	21118	ENSMUSG00000001506,ENSMUSG00000030562,ENSMUSG00000005871,ENSMUSG00000064210,ENSMUSG00000001435,ENSMUSG00000031161,ENSMUSG00000024620,ENSMUSG00000026883,ENSMUSG00000045962,ENSMUSG00000002900,ENSMUSG00000021338,ENSMUSG00000027087,ENSMUSG00000026185,ENSMUSG00000040249,ENSMUSG00000051675,ENSMUSG00000021451,ENSMUSG00000026193,ENSMUSG00000026313,ENSMUSG00000004044,ENSMUSG00000029231,ENSMUSG00000021756,…
RIP14	positive regulation of cellular component organization	GO:0051130	7.60467e-07	6.11892	1200	272	44	21118	ENSMUSG00000019876,ENSMUSG00000029163,ENSMUSG00000030562,ENSMUSG00000028452,ENSMUSG00000005871,ENSMUSG00000030447,ENSMUSG00000015766,ENSMUSG00000064210,ENSMUSG00000066306,ENSMUSG00000028063,ENSMUSG00000070738,ENSMUSG00000022957,ENSMUSG00000024620,ENSMUSG00000026883,ENSMUSG00000023972,ENSMUSG00000021338,ENSMUSG00000004891,ENSMUSG00000024969,ENSMUSG00000027002,ENSMUSG00000040249,ENSMUSG00000036777,…
RIP14	positive regulation of cellular process	GO:0048522	2.38346e-05	4.62279	5796	272	118	21118	ENSMUSG00000001506,ENSMUSG00000046873,ENSMUSG00000026043,ENSMUSG00000064080,ENSMUSG00000035299,ENSMUSG00000005397,ENSMUSG00000042961,ENSMUSG00000019876,ENSMUSG00000029163,ENSMUSG00000060261,ENSMUSG00000030562,ENSMUSG00000028452,ENSMUSG00000032187,ENSMUSG00000005871,ENSMUSG00000030447,ENSMUSG00000015766,ENSMUSG00000044519,ENSMUSG00000032565,ENSMUSG00000017485,ENSMUSG00000002455,ENSMUSG00000064210,…
RIP14	positive regulation of locomotion	GO:0040017	0.00797413	2.09832	598	272	23	21118	ENSMUSG00000001506,ENSMUSG00000030562,ENSMUSG00000005871,ENSMUSG00000064210,ENSMUSG00000001435,ENSMUSG00000031161,ENSMUSG00000024620,ENSMUSG00000026883,ENSMUSG00000045962,ENSMUSG00000002900,ENSMUSG00000021338,ENSMUSG00000027087,ENSMUSG00000026185,ENSMUSG00000040249,ENSMUSG00000051675,ENSMUSG00000021451,ENSMUSG00000026193,ENSMUSG00000026313,ENSMUSG00000004044,ENSMUSG00000029231,ENSMUSG00000021756,…
RIP14	positive regulation of protein-containing complex assembly	GO:0031334	0.0361902	1.44141	240	272	13	21118	ENSMUSG00000028452,ENSMUSG00000030447,ENSMUSG00000066306,ENSMUSG00000026883,ENSMUSG00000021338,ENSMUSG00000027002,ENSMUSG00000021266,ENSMUSG00000045983,ENSMUSG00000090877,ENSMUSG00000058056,ENSMUSG00000002365,ENSMUSG00000059456,ENSMUSG00000031865
RIP14	primary metabolic process	GO:0044238	2.77485e-06	5.55676	10243	272	181	21118	ENSMUSG00000001506,ENSMUSG00000020706,ENSMUSG00000046873,ENSMUSG00000026043,ENSMUSG00000003316,ENSMUSG00000042961,ENSMUSG00000047126,ENSMUSG00000024613,ENSMUSG00000019876,ENSMUSG00000038507,ENSMUSG00000070544,ENSMUSG00000038145,ENSMUSG00000029163,ENSMUSG00000060261,ENSMUSG00000030562,ENSMUSG00000028452,ENSMUSG00000032187,ENSMUSG00000020473,ENSMUSG00000028838,ENSMUSG00000005871,ENSMUSG00000030447,…
RIP14	protein catabolic process	GO:0030163	0.00431142	2.36538	944	272	31	21118	ENSMUSG00000028452,ENSMUSG00000005871,ENSMUSG00000026219,ENSMUSG00000024740,ENSMUSG00000031161,ENSMUSG00000001924,ENSMUSG00000041168,ENSMUSG00000032216,ENSMUSG00000026883,ENSMUSG00000001750,ENSMUSG00000014355,ENSMUSG00000021670,ENSMUSG00000040249,ENSMUSG00000051675,ENSMUSG00000032481,ENSMUSG00000032612,ENSMUSG00000032867,ENSMUSG00000043411,ENSMUSG00000020964,ENSMUSG00000037470,ENSMUSG00000039000,…
RIP14	protein depolymerization	GO:0051261	0.00914154	2.03898	121	272	10	21118	ENSMUSG00000035299,ENSMUSG00000005871,ENSMUSG00000015766,ENSMUSG00000031161,ENSMUSG00000021338,ENSMUSG00000004891,ENSMUSG00000057738,ENSMUSG00000024236,ENSMUSG00000028438,ENSMUSG00000026933
RIP14	protein localization	GO:0008104	0.0316178	1.50007	2452	272	56	21118	ENSMUSG00000001506,ENSMUSG00000035299,ENSMUSG00000047126,ENSMUSG00000028452,ENSMUSG00000005871,ENSMUSG00000089945,ENSMUSG00000026463,ENSMUSG00000030662,ENSMUSG00000066306,ENSMUSG00000020900,ENSMUSG00000040312,ENSMUSG00000032458,ENSMUSG00000031161,ENSMUSG00000028063,ENSMUSG00000070738,ENSMUSG00000024900,ENSMUSG00000020277,ENSMUSG00000026626,ENSMUSG00000022957,ENSMUSG00000032216,ENSMUSG00000030172,…
RIP14	protein metabolic process	GO:0019538	1.48324e-09	8.82879	5474	272	125	21118	ENSMUSG00000046873,ENSMUSG00000026043,ENSMUSG00000003316,ENSMUSG00000042961,ENSMUSG00000024613,ENSMUSG00000019876,ENSMUSG00000038507,ENSMUSG00000070544,ENSMUSG00000038145,ENSMUSG00000029163,ENSMUSG00000030562,ENSMUSG00000028452,ENSMUSG00000032187,ENSMUSG00000020473,ENSMUSG00000028838,ENSMUSG00000005871,ENSMUSG00000030447,ENSMUSG00000032565,ENSMUSG00000001441,ENSMUSG00000026219,ENSMUSG00000026463,…
RIP14	protein modification by small protein conjugation	GO:0032446	0.019015	1.7209	818	272	27	21118	ENSMUSG00000028452,ENSMUSG00000026219,ENSMUSG00000024740,ENSMUSG00000031161,ENSMUSG00000029804,ENSMUSG00000001924,ENSMUSG00000026637,ENSMUSG00000032216,ENSMUSG00000014355,ENSMUSG00000028703,ENSMUSG00000051675,ENSMUSG00000020707,ENSMUSG00000005566,ENSMUSG00000030319,ENSMUSG00000024370,ENSMUSG00000032612,ENSMUSG00000032867,ENSMUSG00000020964,ENSMUSG00000026313,ENSMUSG00000039000,ENSMUSG00000029833,…
RIP14	protein modification process	GO:0036211	1.91965e-06	5.71678	3644	272	88	21118	ENSMUSG00000026043,ENSMUSG00000042961,ENSMUSG00000019876,ENSMUSG00000038507,ENSMUSG00000070544,ENSMUSG00000038145,ENSMUSG00000029163,ENSMUSG00000030562,ENSMUSG00000028452,ENSMUSG00000032187,ENSMUSG00000028838,ENSMUSG00000005871,ENSMUSG00000026219,ENSMUSG00000026463,ENSMUSG00000037112,ENSMUSG00000024740,ENSMUSG00000008855,ENSMUSG00000031161,ENSMUSG00000028063,ENSMUSG00000029804,ENSMUSG00000023403,…
RIP14	protein polymerization	GO:0051258	0.0246282	1.60857	304	272	15	21118	ENSMUSG00000030447,ENSMUSG00000015766,ENSMUSG00000066306,ENSMUSG00000029675,ENSMUSG00000021338,ENSMUSG00000027002,ENSMUSG00000025474,ENSMUSG00000020707,ENSMUSG00000057738,ENSMUSG00000090877,ENSMUSG00000024236,ENSMUSG00000002365,ENSMUSG00000059456,ENSMUSG00000031865,ENSMUSG00000026933
RIP14	protein ubiquitination	GO:0016567	0.0181191	1.74186	768	272	26	21118	ENSMUSG00000028452,ENSMUSG00000026219,ENSMUSG00000024740,ENSMUSG00000031161,ENSMUSG00000029804,ENSMUSG00000001924,ENSMUSG00000026637,ENSMUSG00000032216,ENSMUSG00000014355,ENSMUSG00000028703,ENSMUSG00000051675,ENSMUSG00000020707,ENSMUSG00000005566,ENSMUSG00000030319,ENSMUSG00000024370,ENSMUSG00000032612,ENSMUSG00000032867,ENSMUSG00000020964,ENSMUSG00000039000,ENSMUSG00000029833,ENSMUSG00000038545,…
RIP14	protein-containing complex assembly	GO:0065003	4.1921e-06	5.37757	1462	272	48	21118	ENSMUSG00000047126,ENSMUSG00000029661,ENSMUSG00000028452,ENSMUSG00000032187,ENSMUSG00000005871,ENSMUSG00000030447,ENSMUSG00000015766,ENSMUSG00000002455,ENSMUSG00000064210,ENSMUSG00000066306,ENSMUSG00000029675,ENSMUSG00000031161,ENSMUSG00000030738,ENSMUSG00000046101,ENSMUSG00000041859,ENSMUSG00000025209,ENSMUSG00000041168,ENSMUSG00000030172,ENSMUSG00000026883,ENSMUSG00000021338,ENSMUSG00000009090,…
RIP14	protein-containing complex disassembly	GO:0032984	0.000325921	3.48689	215	272	15	21118	ENSMUSG00000035299,ENSMUSG00000028452,ENSMUSG00000032187,ENSMUSG00000005871,ENSMUSG00000015766,ENSMUSG00000029467,ENSMUSG00000031161,ENSMUSG00000021338,ENSMUSG00000004891,ENSMUSG00000032481,ENSMUSG00000057738,ENSMUSG00000024236,ENSMUSG00000028438,ENSMUSG00000029345,ENSMUSG00000026933
RIP14	protein-containing complex subunit organization	GO:0043933	8.0607e-07	6.09363	1636	272	53	21118	ENSMUSG00000035299,ENSMUSG00000047126,ENSMUSG00000029661,ENSMUSG00000028452,ENSMUSG00000032187,ENSMUSG00000005871,ENSMUSG00000030447,ENSMUSG00000015766,ENSMUSG00000002455,ENSMUSG00000064210,ENSMUSG00000066306,ENSMUSG00000029467,ENSMUSG00000029675,ENSMUSG00000031161,ENSMUSG00000030738,ENSMUSG00000046101,ENSMUSG00000041859,ENSMUSG00000025209,ENSMUSG00000041168,ENSMUSG00000030172,ENSMUSG00000026883,…
RIP14	regulation of anatomical structure morphogenesis	GO:0022603	0.00224945	2.64792	963	272	32	21118	ENSMUSG00000029163,ENSMUSG00000060261,ENSMUSG00000030447,ENSMUSG00000089945,ENSMUSG00000015766,ENSMUSG00000026463,ENSMUSG00000031503,ENSMUSG00000020900,ENSMUSG00000032216,ENSMUSG00000026883,ENSMUSG00000013236,ENSMUSG00000023972,ENSMUSG00000028530,ENSMUSG00000021338,ENSMUSG00000019978,ENSMUSG00000024969,ENSMUSG00000022788,ENSMUSG00000040249,ENSMUSG00000021266,ENSMUSG00000029710,ENSMUSG00000042446,…
RIP14	regulation of biological quality	GO:0065008	0.045679	1.34028	3876	272	78	21118	ENSMUSG00000019876,ENSMUSG00000029661,ENSMUSG00000060261,ENSMUSG00000030562,ENSMUSG00000028452,ENSMUSG00000032187,ENSMUSG00000030447,ENSMUSG00000089945,ENSMUSG00000015766,ENSMUSG00000064210,ENSMUSG00000026463,ENSMUSG00000024740,ENSMUSG00000020900,ENSMUSG00000029467,ENSMUSG00000029675,ENSMUSG00000031161,ENSMUSG00000028063,ENSMUSG00000024900,ENSMUSG00000020277,ENSMUSG00000054934,ENSMUSG00000026637,…
RIP14	regulation of catabolic process	GO:0009894	0.0330126	1.48132	893	272	28	21118	ENSMUSG00000028452,ENSMUSG00000005871,ENSMUSG00000026463,ENSMUSG00000024740,ENSMUSG00000031161,ENSMUSG00000024900,ENSMUSG00000026637,ENSMUSG00000032216,ENSMUSG00000020087,ENSMUSG00000026883,ENSMUSG00000021670,ENSMUSG00000066357,ENSMUSG00000040249,ENSMUSG00000051675,ENSMUSG00000032481,ENSMUSG00000042535,ENSMUSG00000013415,ENSMUSG00000045983,ENSMUSG00000032867,ENSMUSG00000026313,ENSMUSG00000090877,…
RIP14	regulation of cell cycle process	GO:0010564	0.0270195	1.56832	599	272	22	21118	ENSMUSG00000047126,ENSMUSG00000005871,ENSMUSG00000001424,ENSMUSG00000032565,ENSMUSG00000026463,ENSMUSG00000024740,ENSMUSG00000066306,ENSMUSG00000027933,ENSMUSG00000024620,ENSMUSG00000026883,ENSMUSG00000014355,ENSMUSG00000045983,ENSMUSG00000025764,ENSMUSG00000024370,ENSMUSG00000090877,ENSMUSG00000024236,ENSMUSG00000038545,ENSMUSG00000039781,ENSMUSG00000031865,ENSMUSG00000041117,ENSMUSG00000061136,…
RIP14	regulation of cell migration	GO:0030334	0.0276135	1.55888	934	272	29	21118	ENSMUSG00000001506,ENSMUSG00000026043,ENSMUSG00000029163,ENSMUSG00000030562,ENSMUSG00000032187,ENSMUSG00000005871,ENSMUSG00000064210,ENSMUSG00000026463,ENSMUSG00000001435,ENSMUSG00000031161,ENSMUSG00000028063,ENSMUSG00000024620,ENSMUSG00000026883,ENSMUSG00000045962,ENSMUSG00000002900,ENSMUSG00000021338,ENSMUSG00000027087,ENSMUSG00000040296,ENSMUSG00000026185,ENSMUSG00000040249,ENSMUSG00000051675,…
RIP14	regulation of cell morphogenesis	GO:0022604	0.0118689	1.92559	323	272	16	21118	ENSMUSG00000030447,ENSMUSG00000089945,ENSMUSG00000015766,ENSMUSG00000020900,ENSMUSG00000021338,ENSMUSG00000019978,ENSMUSG00000022788,ENSMUSG00000042446,ENSMUSG00000021451,ENSMUSG00000032867,ENSMUSG00000026193,ENSMUSG00000033295,ENSMUSG00000038545,ENSMUSG00000059456,ENSMUSG00000061136,ENSMUSG00000026933
RIP14	regulation of cell motility	GO:2000145	0.0104987	1.97886	986	272	31	21118	ENSMUSG00000001506,ENSMUSG00000026043,ENSMUSG00000029163,ENSMUSG00000030562,ENSMUSG00000032187,ENSMUSG00000005871,ENSMUSG00000064210,ENSMUSG00000026463,ENSMUSG00000001435,ENSMUSG00000031161,ENSMUSG00000028063,ENSMUSG00000024620,ENSMUSG00000026883,ENSMUSG00000045962,ENSMUSG00000002900,ENSMUSG00000037815,ENSMUSG00000021338,ENSMUSG00000027087,ENSMUSG00000040296,ENSMUSG00000026185,ENSMUSG00000040249,…
RIP14	regulation of cellular component biogenesis	GO:0044087	2.17265e-07	6.66301	977	272	40	21118	ENSMUSG00000029163,ENSMUSG00000030562,ENSMUSG00000028452,ENSMUSG00000005871,ENSMUSG00000030447,ENSMUSG00000015766,ENSMUSG00000032565,ENSMUSG00000066306,ENSMUSG00000029675,ENSMUSG00000031161,ENSMUSG00000026883,ENSMUSG00000013236,ENSMUSG00000021338,ENSMUSG00000027002,ENSMUSG00000040249,ENSMUSG00000036777,ENSMUSG00000021266,ENSMUSG00000032479,ENSMUSG00000005566,ENSMUSG00000037519,ENSMUSG00000045983,…
RIP14	regulation of cellular component movement	GO:0051270	0.00821199	2.08555	1074	272	33	21118	ENSMUSG00000001506,ENSMUSG00000026043,ENSMUSG00000029163,ENSMUSG00000030562,ENSMUSG00000032187,ENSMUSG00000005871,ENSMUSG00000064210,ENSMUSG00000026463,ENSMUSG00000001435,ENSMUSG00000029467,ENSMUSG00000031161,ENSMUSG00000028063,ENSMUSG00000024620,ENSMUSG00000026883,ENSMUSG00000045962,ENSMUSG00000002900,ENSMUSG00000033161,ENSMUSG00000037815,ENSMUSG00000021338,ENSMUSG00000027087,ENSMUSG00000040296,…
RIP14	regulation of cellular component organization	GO:0051128	1.83627e-10	9.73606	2428	272	76	21118	ENSMUSG00000026837,ENSMUSG00000035299,ENSMUSG00000047126,ENSMUSG00000019876,ENSMUSG00000029163,ENSMUSG00000030562,ENSMUSG00000028452,ENSMUSG00000032187,ENSMUSG00000020473,ENSMUSG00000005871,ENSMUSG00000030447,ENSMUSG00000015766,ENSMUSG00000064210,ENSMUSG00000026219,ENSMUSG00000066306,ENSMUSG00000020900,ENSMUSG00000029675,ENSMUSG00000031161,ENSMUSG00000028063,ENSMUSG00000070738,ENSMUSG00000022957,…
RIP14	regulation of cytoskeleton organization	GO:0051493	0.00113169	2.94627	533	272	23	21118	ENSMUSG00000035299,ENSMUSG00000047126,ENSMUSG00000030562,ENSMUSG00000005871,ENSMUSG00000030447,ENSMUSG00000015766,ENSMUSG00000066306,ENSMUSG00000029675,ENSMUSG00000031161,ENSMUSG00000024620,ENSMUSG00000021338,ENSMUSG00000004891,ENSMUSG00000024969,ENSMUSG00000027002,ENSMUSG00000037519,ENSMUSG00000057738,ENSMUSG00000090877,ENSMUSG00000024236,ENSMUSG00000002365,ENSMUSG00000059456,ENSMUSG00000031865,…
RIP14	regulation of developmental process	GO:0050793	0.00200004	2.69896	2591	272	62	21118	ENSMUSG00000001506,ENSMUSG00000026837,ENSMUSG00000003316,ENSMUSG00000029163,ENSMUSG00000060261,ENSMUSG00000032187,ENSMUSG00000030447,ENSMUSG00000089945,ENSMUSG00000015766,ENSMUSG00000044519,ENSMUSG00000064210,ENSMUSG00000026219,ENSMUSG00000026463,ENSMUSG00000031503,ENSMUSG00000066306,ENSMUSG00000020900,ENSMUSG00000031161,ENSMUSG00000028063,ENSMUSG00000022098,ENSMUSG00000022957,ENSMUSG00000032216,…
RIP14	regulation of localization	GO:0032879	0.000137909	3.86041	2868	272	70	21118	ENSMUSG00000001506,ENSMUSG00000026043,ENSMUSG00000047126,ENSMUSG00000029163,ENSMUSG00000030562,ENSMUSG00000028452,ENSMUSG00000032187,ENSMUSG00000005871,ENSMUSG00000030447,ENSMUSG00000026018,ENSMUSG00000064210,ENSMUSG00000026463,ENSMUSG00000030662,ENSMUSG00000066306,ENSMUSG00000020900,ENSMUSG00000001435,ENSMUSG00000029467,ENSMUSG00000031161,ENSMUSG00000028063,ENSMUSG00000070738,ENSMUSG00000024900,…
RIP14	regulation of locomotion	GO:0040012	0.0102897	1.9876	1035	272	32	21118	ENSMUSG00000001506,ENSMUSG00000026043,ENSMUSG00000029163,ENSMUSG00000030562,ENSMUSG00000032187,ENSMUSG00000005871,ENSMUSG00000064210,ENSMUSG00000026463,ENSMUSG00000001435,ENSMUSG00000031161,ENSMUSG00000028063,ENSMUSG00000024620,ENSMUSG00000026883,ENSMUSG00000045962,ENSMUSG00000002900,ENSMUSG00000037815,ENSMUSG00000021338,ENSMUSG00000027087,ENSMUSG00000040296,ENSMUSG00000026185,ENSMUSG00000040249,…
RIP14	regulation of organelle organization	GO:0033043	0.00116265	2.93455	1178	272	37	21118	ENSMUSG00000035299,ENSMUSG00000047126,ENSMUSG00000019876,ENSMUSG00000030562,ENSMUSG00000005871,ENSMUSG00000030447,ENSMUSG00000015766,ENSMUSG00000066306,ENSMUSG00000029675,ENSMUSG00000031161,ENSMUSG00000028063,ENSMUSG00000024620,ENSMUSG00000013236,ENSMUSG00000021338,ENSMUSG00000014355,ENSMUSG00000004891,ENSMUSG00000024969,ENSMUSG00000027002,ENSMUSG00000032479,ENSMUSG00000005566,ENSMUSG00000037519,…
RIP14	regulation of plasma membrane bounded cell projection organization	GO:0120035	0.0384982	1.41456	706	272	24	21118	ENSMUSG00000005871,ENSMUSG00000030447,ENSMUSG00000015766,ENSMUSG00000032216,ENSMUSG00000026883,ENSMUSG00000013236,ENSMUSG00000023972,ENSMUSG00000021338,ENSMUSG00000024969,ENSMUSG00000027002,ENSMUSG00000040249,ENSMUSG00000036777,ENSMUSG00000032479,ENSMUSG00000021451,ENSMUSG00000032867,ENSMUSG00000026193,ENSMUSG00000033295,ENSMUSG00000026313,ENSMUSG00000060279,ENSMUSG00000038545,ENSMUSG00000059456,…
RIP14	regulation of protein depolymerization	GO:1901879	0.00761562	2.11829	93	272	9	21118	ENSMUSG00000035299,ENSMUSG00000005871,ENSMUSG00000015766,ENSMUSG00000031161,ENSMUSG00000021338,ENSMUSG00000004891,ENSMUSG00000057738,ENSMUSG00000024236,ENSMUSG00000026933
RIP14	regulation of protein metabolic process	GO:0051246	0.018659	1.72911	2650	272	60	21118	ENSMUSG00000003316,ENSMUSG00000024613,ENSMUSG00000019876,ENSMUSG00000029163,ENSMUSG00000030562,ENSMUSG00000028452,ENSMUSG00000005871,ENSMUSG00000030447,ENSMUSG00000026219,ENSMUSG00000026463,ENSMUSG00000024740,ENSMUSG00000031161,ENSMUSG00000028063,ENSMUSG00000030738,ENSMUSG00000026626,ENSMUSG00000024620,ENSMUSG00000032216,ENSMUSG00000026883,ENSMUSG00000026615,ENSMUSG00000045962,ENSMUSG00000027087,…
RIP14	regulation of protein polymerization	GO:0032271	0.0289303	1.53865	235	272	13	21118	ENSMUSG00000030447,ENSMUSG00000015766,ENSMUSG00000066306,ENSMUSG00000029675,ENSMUSG00000021338,ENSMUSG00000027002,ENSMUSG00000057738,ENSMUSG00000090877,ENSMUSG00000024236,ENSMUSG00000002365,ENSMUSG00000059456,ENSMUSG00000031865,ENSMUSG00000026933
RIP14	regulation of protein-containing complex assembly	GO:0043254	0.000957181	3.01901	448	272	21	21118	ENSMUSG00000028452,ENSMUSG00000030447,ENSMUSG00000015766,ENSMUSG00000066306,ENSMUSG00000029675,ENSMUSG00000031161,ENSMUSG00000026883,ENSMUSG00000021338,ENSMUSG00000027002,ENSMUSG00000021266,ENSMUSG00000045983,ENSMUSG00000057738,ENSMUSG00000090877,ENSMUSG00000024236,ENSMUSG00000058056,ENSMUSG00000032127,ENSMUSG00000002365,ENSMUSG00000029345,ENSMUSG00000059456,ENSMUSG00000031865,ENSMUSG00000026933
RIP14	regulation of supramolecular fiber organization	GO:1902903	0.000389699	3.40927	387	272	20	21118	ENSMUSG00000035299,ENSMUSG00000029163,ENSMUSG00000030562,ENSMUSG00000020473,ENSMUSG00000005871,ENSMUSG00000030447,ENSMUSG00000015766,ENSMUSG00000066306,ENSMUSG00000029675,ENSMUSG00000031161,ENSMUSG00000021338,ENSMUSG00000027002,ENSMUSG00000037519,ENSMUSG00000057738,ENSMUSG00000090877,ENSMUSG00000024236,ENSMUSG00000002365,ENSMUSG00000059456,ENSMUSG00000031865,ENSMUSG00000026933
RIP14	response to acid chemical	GO:0001101	0.00694234	2.15849	145	272	11	21118	ENSMUSG00000001506,ENSMUSG00000026043,ENSMUSG00000031502,ENSMUSG00000029661,ENSMUSG00000026463,ENSMUSG00000030662,ENSMUSG00000020661,ENSMUSG00000004099,ENSMUSG00000005360,ENSMUSG00000029231,ENSMUSG00000040690
RIP14	response to amino acid	GO:0043200	0.0122501	1.91186	125	272	10	21118	ENSMUSG00000001506,ENSMUSG00000026043,ENSMUSG00000031502,ENSMUSG00000029661,ENSMUSG00000030662,ENSMUSG00000020661,ENSMUSG00000004099,ENSMUSG00000005360,ENSMUSG00000029231,ENSMUSG00000040690
RIP14	response to endogenous stimulus	GO:0009719	0.00182834	2.73794	1619	272	45	21118	ENSMUSG00000001506,ENSMUSG00000026043,ENSMUSG00000031502,ENSMUSG00000003316,ENSMUSG00000029661,ENSMUSG00000029163,ENSMUSG00000030562,ENSMUSG00000032187,ENSMUSG00000005871,ENSMUSG00000030447,ENSMUSG00000017485,ENSMUSG00000026463,ENSMUSG00000031503,ENSMUSG00000030662,ENSMUSG00000066306,ENSMUSG00000029467,ENSMUSG00000020661,ENSMUSG00000041168,ENSMUSG00000024620,ENSMUSG00000032216,ENSMUSG00000026883,…
RIP14	response to organic substance	GO:0010033	0.00597248	2.22385	3418	272	74	21118	ENSMUSG00000001506,ENSMUSG00000026043,ENSMUSG00000031502,ENSMUSG00000003316,ENSMUSG00000029661,ENSMUSG00000029163,ENSMUSG00000030562,ENSMUSG00000028452,ENSMUSG00000032187,ENSMUSG00000005871,ENSMUSG00000030447,ENSMUSG00000015766,ENSMUSG00000017485,ENSMUSG00000026463,ENSMUSG00000031503,ENSMUSG00000008855,ENSMUSG00000030662,ENSMUSG00000066306,ENSMUSG00000029467,ENSMUSG00000031161,ENSMUSG00000020661,…
RIP14	response to wounding	GO:0009611	0.00935158	2.02912	517	272	21	21118	ENSMUSG00000022565,ENSMUSG00000001506,ENSMUSG00000026043,ENSMUSG00000026837,ENSMUSG00000064210,ENSMUSG00000020900,ENSMUSG00000024620,ENSMUSG00000013236,ENSMUSG00000023972,ENSMUSG00000037815,ENSMUSG00000021670,ENSMUSG00000040249,ENSMUSG00000035107,ENSMUSG00000039115,ENSMUSG00000005360,ENSMUSG00000026193,ENSMUSG00000033295,ENSMUSG00000022391,ENSMUSG00000062312,ENSMUSG00000029231,ENSMUSG00000017446
RIP14	supramolecular fiber organization	GO:0097435	3.06768e-09	8.51319	734	272	37	21118	ENSMUSG00000001506,ENSMUSG00000026043,ENSMUSG00000026837,ENSMUSG00000035299,ENSMUSG00000029661,ENSMUSG00000029163,ENSMUSG00000030562,ENSMUSG00000020473,ENSMUSG00000005871,ENSMUSG00000020674,ENSMUSG00000030447,ENSMUSG00000089945,ENSMUSG00000015766,ENSMUSG00000066306,ENSMUSG00000020900,ENSMUSG00000029675,ENSMUSG00000031161,ENSMUSG00000036545,ENSMUSG00000024620,ENSMUSG00000037815,ENSMUSG00000021338,…
RIP14	synapse organization	GO:0050808	0.00907957	2.04193	474	272	20	21118	ENSMUSG00000031502,ENSMUSG00000028452,ENSMUSG00000030447,ENSMUSG00000020900,ENSMUSG00000031161,ENSMUSG00000022957,ENSMUSG00000032216,ENSMUSG00000030172,ENSMUSG00000026883,ENSMUSG00000013236,ENSMUSG00000102918,ENSMUSG00000037519,ENSMUSG00000045983,ENSMUSG00000021451,ENSMUSG00000033295,ENSMUSG00000062312,ENSMUSG00000058056,ENSMUSG00000037605,ENSMUSG00000031865,ENSMUSG00000029249
RIP14	system development	GO:0048731	2.91671e-06	5.53511	4876	272	107	21118	ENSMUSG00000001506,ENSMUSG00000046873,ENSMUSG00000026043,ENSMUSG00000026837,ENSMUSG00000031502,ENSMUSG00000003316,ENSMUSG00000005397,ENSMUSG00000042961,ENSMUSG00000024613,ENSMUSG00000029661,ENSMUSG00000029163,ENSMUSG00000060261,ENSMUSG00000030562,ENSMUSG00000032187,ENSMUSG00000030447,ENSMUSG00000044519,ENSMUSG00000017485,ENSMUSG00000064210,ENSMUSG00000026463,ENSMUSG00000031503,ENSMUSG00000031099,…
RIP14	tissue development	GO:0009888	3.07224e-05	4.51254	1923	272	55	21118	ENSMUSG00000001506,ENSMUSG00000026043,ENSMUSG00000026837,ENSMUSG00000031502,ENSMUSG00000003316,ENSMUSG00000042961,ENSMUSG00000024613,ENSMUSG00000029661,ENSMUSG00000030562,ENSMUSG00000032187,ENSMUSG00000064210,ENSMUSG00000031503,ENSMUSG00000066306,ENSMUSG00000020900,ENSMUSG00000001435,ENSMUSG00000029675,ENSMUSG00000028063,ENSMUSG00000024900,ENSMUSG00000022098,ENSMUSG00000015850,ENSMUSG00000024507,…
RIP14	vasculature development	GO:0001944	0.000194848	3.7103	773	272	30	21118	ENSMUSG00000001506,ENSMUSG00000026043,ENSMUSG00000026837,ENSMUSG00000031502,ENSMUSG00000029661,ENSMUSG00000029163,ENSMUSG00000060261,ENSMUSG00000032187,ENSMUSG00000026463,ENSMUSG00000031503,ENSMUSG00000020900,ENSMUSG00000001435,ENSMUSG00000024620,ENSMUSG00000032216,ENSMUSG00000026883,ENSMUSG00000023972,ENSMUSG00000028530,ENSMUSG00000027087,ENSMUSG00000001870,ENSMUSG00000021266,ENSMUSG00000029710,…

## Sheet: RIP16
source	term_name	term_id	adjusted_p_value	negative_log10_of_adjusted_p_value	term_size	query_size	intersection_size	effective_domain_size	intersections
RIP16	actin cytoskeleton organization	GO:0030036	0.000116766	3.93268	705	447	39	21118	ENSMUSG00000020900,ENSMUSG00000031328,ENSMUSG00000057738,ENSMUSG00000030447,ENSMUSG00000024236,ENSMUSG00000029675,ENSMUSG00000026879,ENSMUSG00000022781,ENSMUSG00000037815,ENSMUSG00000002812,ENSMUSG00000024620,ENSMUSG00000028465,ENSMUSG00000029231,ENSMUSG00000032812,ENSMUSG00000029106,ENSMUSG00000017774,ENSMUSG00000023022,ENSMUSG00000026383,ENSMUSG00000023008,ENSMUSG00000032740,ENSMUSG00000049382,…
RIP16	actin filament bundle assembly	GO:0051017	0.00116667	2.93305	166	447	16	21118	ENSMUSG00000020900,ENSMUSG00000031328,ENSMUSG00000029675,ENSMUSG00000022781,ENSMUSG00000032812,ENSMUSG00000029106,ENSMUSG00000023022,ENSMUSG00000032740,ENSMUSG00000015766,ENSMUSG00000037519,ENSMUSG00000026842,ENSMUSG00000021338,ENSMUSG00000024501,ENSMUSG00000054808,ENSMUSG00000033149,ENSMUSG00000025810
RIP16	actin filament bundle organization	GO:0061572	0.00148661	2.8278	169	447	16	21118	ENSMUSG00000020900,ENSMUSG00000031328,ENSMUSG00000029675,ENSMUSG00000022781,ENSMUSG00000032812,ENSMUSG00000029106,ENSMUSG00000023022,ENSMUSG00000032740,ENSMUSG00000015766,ENSMUSG00000037519,ENSMUSG00000026842,ENSMUSG00000021338,ENSMUSG00000024501,ENSMUSG00000054808,ENSMUSG00000033149,ENSMUSG00000025810
RIP16	actin filament organization	GO:0007015	0.0059008	2.22909	438	447	26	21118	ENSMUSG00000020900,ENSMUSG00000031328,ENSMUSG00000057738,ENSMUSG00000030447,ENSMUSG00000024236,ENSMUSG00000029675,ENSMUSG00000026879,ENSMUSG00000022781,ENSMUSG00000037815,ENSMUSG00000002812,ENSMUSG00000032812,ENSMUSG00000029106,ENSMUSG00000017774,ENSMUSG00000023022,ENSMUSG00000032740,ENSMUSG00000015766,ENSMUSG00000032702,ENSMUSG00000037519,ENSMUSG00000026842,ENSMUSG00000021338,ENSMUSG00000024501,…
RIP16	actin filament-based process	GO:0030029	3.98743e-05	4.39931	792	447	43	21118	ENSMUSG00000020900,ENSMUSG00000031328,ENSMUSG00000057738,ENSMUSG00000030447,ENSMUSG00000024236,ENSMUSG00000029675,ENSMUSG00000026879,ENSMUSG00000022781,ENSMUSG00000037815,ENSMUSG00000002812,ENSMUSG00000025812,ENSMUSG00000024620,ENSMUSG00000028465,ENSMUSG00000029231,ENSMUSG00000029467,ENSMUSG00000032812,ENSMUSG00000029106,ENSMUSG00000017774,ENSMUSG00000023022,ENSMUSG00000026383,ENSMUSG00000023008,…
RIP16	actomyosin structure organization	GO:0031032	0.000639307	3.19429	200	447	18	21118	ENSMUSG00000020900,ENSMUSG00000029675,ENSMUSG00000022781,ENSMUSG00000002812,ENSMUSG00000024620,ENSMUSG00000029231,ENSMUSG00000032812,ENSMUSG00000026383,ENSMUSG00000032740,ENSMUSG00000049382,ENSMUSG00000036777,ENSMUSG00000037519,ENSMUSG00000026842,ENSMUSG00000021338,ENSMUSG00000033149,ENSMUSG00000027861,ENSMUSG00000019978,ENSMUSG00000025810
RIP16	amino acid activation	GO:0043038	0.00932915	2.03016	45	447	8	21118	ENSMUSG00000024493,ENSMUSG00000037851,ENSMUSG00000031960,ENSMUSG00000026615,ENSMUSG00000040354,ENSMUSG00000026618,ENSMUSG00000028811,ENSMUSG00000021266
RIP16	anatomical structure development	GO:0048856	1.50324e-10	9.82297	5987	447	200	21118	ENSMUSG00000031503,ENSMUSG00000025815,ENSMUSG00000026043,ENSMUSG00000001506,ENSMUSG00000026837,ENSMUSG00000031502,ENSMUSG00000029661,ENSMUSG00000020900,ENSMUSG00000040312,ENSMUSG00000003316,ENSMUSG00000031328,ENSMUSG00000026193,ENSMUSG00000022788,ENSMUSG00000031229,ENSMUSG00000001750,ENSMUSG00000030447,ENSMUSG00000032216,ENSMUSG00000002900,ENSMUSG00000024236,ENSMUSG00000001870,ENSMUSG00000040225,…
RIP16	anatomical structure formation involved in morphogenesis	GO:0048646	0.000295824	3.52897	1165	447	53	21118	ENSMUSG00000031503,ENSMUSG00000001506,ENSMUSG00000026837,ENSMUSG00000031502,ENSMUSG00000020900,ENSMUSG00000031328,ENSMUSG00000026193,ENSMUSG00000001750,ENSMUSG00000001435,ENSMUSG00000032187,ENSMUSG00000029163,ENSMUSG00000002812,ENSMUSG00000024620,ENSMUSG00000042323,ENSMUSG00000028530,ENSMUSG00000026211,ENSMUSG00000029231,ENSMUSG00000001119,ENSMUSG00000037820,ENSMUSG00000036606,ENSMUSG00000004040,…
RIP16	anatomical structure morphogenesis	GO:0009653	1.34861e-11	10.8701	2715	447	118	21118	ENSMUSG00000031503,ENSMUSG00000026043,ENSMUSG00000001506,ENSMUSG00000026837,ENSMUSG00000031502,ENSMUSG00000029661,ENSMUSG00000020900,ENSMUSG00000003316,ENSMUSG00000031328,ENSMUSG00000026193,ENSMUSG00000022788,ENSMUSG00000031229,ENSMUSG00000001750,ENSMUSG00000030447,ENSMUSG00000032216,ENSMUSG00000002900,ENSMUSG00000001435,ENSMUSG00000032253,ENSMUSG00000029675,ENSMUSG00000027778,ENSMUSG00000022781,…
RIP16	animal organ development	GO:0048513	1.28728e-05	4.89033	3617	447	125	21118	ENSMUSG00000025815,ENSMUSG00000026043,ENSMUSG00000001506,ENSMUSG00000026837,ENSMUSG00000031502,ENSMUSG00000029661,ENSMUSG00000020900,ENSMUSG00000003316,ENSMUSG00000031328,ENSMUSG00000026193,ENSMUSG00000031229,ENSMUSG00000001750,ENSMUSG00000032216,ENSMUSG00000002900,ENSMUSG00000024236,ENSMUSG00000001870,ENSMUSG00000040225,ENSMUSG00000031996,ENSMUSG00000029675,ENSMUSG00000027778,ENSMUSG00000032187,…
RIP16	biological adhesion	GO:0022610	0.000500155	3.3009	1384	447	59	21118	ENSMUSG00000026043,ENSMUSG00000001506,ENSMUSG00000026837,ENSMUSG00000020900,ENSMUSG00000021806,ENSMUSG00000031328,ENSMUSG00000026193,ENSMUSG00000002900,ENSMUSG00000001435,ENSMUSG00000026879,ENSMUSG00000040690,ENSMUSG00000037815,ENSMUSG00000064080,ENSMUSG00000042961,ENSMUSG00000029163,ENSMUSG00000025812,ENSMUSG00000005397,ENSMUSG00000028465,ENSMUSG00000068036,ENSMUSG00000028530,ENSMUSG00000045962,…
RIP16	biological regulation	GO:0065007	1.6845e-05	4.77353	13374	447	339	21118	ENSMUSG00000032565,ENSMUSG00000031503,ENSMUSG00000026043,ENSMUSG00000001506,ENSMUSG00000026837,ENSMUSG00000031502,ENSMUSG00000029661,ENSMUSG00000040296,ENSMUSG00000035299,ENSMUSG00000020900,ENSMUSG00000003316,ENSMUSG00000002265,ENSMUSG00000031328,ENSMUSG00000026193,ENSMUSG00000022788,ENSMUSG00000031229,ENSMUSG00000047126,ENSMUSG00000057738,ENSMUSG00000001750,ENSMUSG00000030447,ENSMUSG00000026637,…
RIP16	biosynthetic process	GO:0009058	0.000158634	3.7996	5882	447	176	21118	ENSMUSG00000032565,ENSMUSG00000031503,ENSMUSG00000001506,ENSMUSG00000026837,ENSMUSG00000040296,ENSMUSG00000002265,ENSMUSG00000031328,ENSMUSG00000026193,ENSMUSG00000031229,ENSMUSG00000047126,ENSMUSG00000030447,ENSMUSG00000026637,ENSMUSG00000006005,ENSMUSG00000038116,ENSMUSG00000032216,ENSMUSG00000028452,ENSMUSG00000030243,ENSMUSG00000001870,ENSMUSG00000024120,ENSMUSG00000032253,ENSMUSG00000032187,…
RIP16	blood vessel development	GO:0001568	0.000457148	3.33994	743	447	39	21118	ENSMUSG00000031503,ENSMUSG00000026043,ENSMUSG00000001506,ENSMUSG00000026837,ENSMUSG00000031502,ENSMUSG00000029661,ENSMUSG00000020900,ENSMUSG00000031328,ENSMUSG00000026193,ENSMUSG00000032216,ENSMUSG00000001870,ENSMUSG00000001435,ENSMUSG00000032187,ENSMUSG00000029163,ENSMUSG00000024620,ENSMUSG00000042323,ENSMUSG00000028530,ENSMUSG00000038545,ENSMUSG00000029231,ENSMUSG00000004040,ENSMUSG00000034205,…
RIP16	brain development	GO:0007420	0.00532771	2.27346	758	447	37	21118	ENSMUSG00000026043,ENSMUSG00000031502,ENSMUSG00000020900,ENSMUSG00000031328,ENSMUSG00000031229,ENSMUSG00000002900,ENSMUSG00000031996,ENSMUSG00000032187,ENSMUSG00000037815,ENSMUSG00000068036,ENSMUSG00000044033,ENSMUSG00000036606,ENSMUSG00000037605,ENSMUSG00000031960,ENSMUSG00000026192,ENSMUSG00000013236,ENSMUSG00000024639,ENSMUSG00000026605,ENSMUSG00000031099,ENSMUSG00000026883,ENSMUSG00000005069,…
RIP16	catabolic process	GO:0009056	0.000183039	3.73746	2399	447	89	21118	ENSMUSG00000032565,ENSMUSG00000025815,ENSMUSG00000001441,ENSMUSG00000031328,ENSMUSG00000047126,ENSMUSG00000001750,ENSMUSG00000026637,ENSMUSG00000032216,ENSMUSG00000028452,ENSMUSG00000024120,ENSMUSG00000020674,ENSMUSG00000045983,ENSMUSG00000038545,ENSMUSG00000001424,ENSMUSG00000033059,ENSMUSG00000001924,ENSMUSG00000036545,ENSMUSG00000024740,ENSMUSG00000032612,ENSMUSG00000014355,ENSMUSG00000037012,…
RIP16	cell adhesion	GO:0007155	0.000372754	3.42858	1372	447	59	21118	ENSMUSG00000026043,ENSMUSG00000001506,ENSMUSG00000026837,ENSMUSG00000020900,ENSMUSG00000021806,ENSMUSG00000031328,ENSMUSG00000026193,ENSMUSG00000002900,ENSMUSG00000001435,ENSMUSG00000026879,ENSMUSG00000040690,ENSMUSG00000037815,ENSMUSG00000064080,ENSMUSG00000042961,ENSMUSG00000029163,ENSMUSG00000025812,ENSMUSG00000005397,ENSMUSG00000028465,ENSMUSG00000068036,ENSMUSG00000028530,ENSMUSG00000045962,…
RIP16	cell cycle	GO:0007049	3.6921e-12	11.4327	1657	447	87	21118	ENSMUSG00000032565,ENSMUSG00000020900,ENSMUSG00000031328,ENSMUSG00000031229,ENSMUSG00000047126,ENSMUSG00000006005,ENSMUSG00000028452,ENSMUSG00000024236,ENSMUSG00000040549,ENSMUSG00000005370,ENSMUSG00000045983,ENSMUSG00000025812,ENSMUSG00000024620,ENSMUSG00000020914,ENSMUSG00000031865,ENSMUSG00000038545,ENSMUSG00000001424,ENSMUSG00000041859,ENSMUSG00000020661,ENSMUSG00000027933,ENSMUSG00000047710,…
RIP16	cell cycle DNA replication	GO:0044786	0.042066	1.37607	40	447	7	21118	ENSMUSG00000031229,ENSMUSG00000041859,ENSMUSG00000002870,ENSMUSG00000022673,ENSMUSG00000026355,ENSMUSG00000031565,ENSMUSG00000027502
RIP16	cell cycle process	GO:0022402	4.01766e-13	12.396	1082	447	69	21118	ENSMUSG00000032565,ENSMUSG00000020900,ENSMUSG00000031328,ENSMUSG00000031229,ENSMUSG00000047126,ENSMUSG00000006005,ENSMUSG00000028452,ENSMUSG00000024236,ENSMUSG00000040549,ENSMUSG00000005370,ENSMUSG00000045983,ENSMUSG00000024620,ENSMUSG00000020914,ENSMUSG00000031865,ENSMUSG00000038545,ENSMUSG00000001424,ENSMUSG00000041859,ENSMUSG00000027933,ENSMUSG00000047710,ENSMUSG00000026211,ENSMUSG00000024740,…
RIP16	cell development	GO:0048468	2.78748e-05	4.55479	2340	447	90	21118	ENSMUSG00000020900,ENSMUSG00000031328,ENSMUSG00000026193,ENSMUSG00000031229,ENSMUSG00000030447,ENSMUSG00000032216,ENSMUSG00000002900,ENSMUSG00000001435,ENSMUSG00000026879,ENSMUSG00000022781,ENSMUSG00000032187,ENSMUSG00000037815,ENSMUSG00000031922,ENSMUSG00000002812,ENSMUSG00000025812,ENSMUSG00000024620,ENSMUSG00000049470,ENSMUSG00000042323,ENSMUSG00000068036,ENSMUSG00000038545,ENSMUSG00000035262,…
RIP16	cell differentiation	GO:0030154	2.67571e-05	4.57256	4378	447	143	21118	ENSMUSG00000031503,ENSMUSG00000025815,ENSMUSG00000026043,ENSMUSG00000001506,ENSMUSG00000026837,ENSMUSG00000031502,ENSMUSG00000020900,ENSMUSG00000040312,ENSMUSG00000003316,ENSMUSG00000031328,ENSMUSG00000026193,ENSMUSG00000031229,ENSMUSG00000001750,ENSMUSG00000030447,ENSMUSG00000032216,ENSMUSG00000002900,ENSMUSG00000040225,ENSMUSG00000001435,ENSMUSG00000026879,ENSMUSG00000027778,ENSMUSG00000022781,…
RIP16	cell division	GO:0051301	0.00189441	2.72253	578	447	32	21118	ENSMUSG00000020900,ENSMUSG00000047126,ENSMUSG00000006005,ENSMUSG00000024236,ENSMUSG00000070544,ENSMUSG00000025812,ENSMUSG00000020914,ENSMUSG00000031865,ENSMUSG00000038545,ENSMUSG00000022961,ENSMUSG00000037475,ENSMUSG00000014355,ENSMUSG00000037286,ENSMUSG00000028312,ENSMUSG00000024974,ENSMUSG00000005871,ENSMUSG00000036777,ENSMUSG00000033364,ENSMUSG00000027326,ENSMUSG00000026965,ENSMUSG00000034906,…
RIP16	cell junction assembly	GO:0034329	0.0137645	1.86124	431	447	25	21118	ENSMUSG00000026193,ENSMUSG00000022781,ENSMUSG00000040690,ENSMUSG00000037815,ENSMUSG00000045983,ENSMUSG00000025812,ENSMUSG00000028465,ENSMUSG00000068036,ENSMUSG00000026211,ENSMUSG00000021823,ENSMUSG00000036606,ENSMUSG00000037605,ENSMUSG00000017774,ENSMUSG00000026383,ENSMUSG00000001552,ENSMUSG00000025060,ENSMUSG00000013236,ENSMUSG00000039230,ENSMUSG00000026842,ENSMUSG00000054808,ENSMUSG00000033149,…
RIP16	cell junction organization	GO:0034330	1.66453e-07	6.77871	741	447	46	21118	ENSMUSG00000031502,ENSMUSG00000020900,ENSMUSG00000031328,ENSMUSG00000026193,ENSMUSG00000030447,ENSMUSG00000032216,ENSMUSG00000028452,ENSMUSG00000022781,ENSMUSG00000040690,ENSMUSG00000037815,ENSMUSG00000045983,ENSMUSG00000025812,ENSMUSG00000031865,ENSMUSG00000028465,ENSMUSG00000068036,ENSMUSG00000026211,ENSMUSG00000021823,ENSMUSG00000033295,ENSMUSG00000036606,ENSMUSG00000037605,ENSMUSG00000029106,…
RIP16	cell migration	GO:0016477	3.43379e-06	5.46423	1491	447	68	21118	ENSMUSG00000026043,ENSMUSG00000001506,ENSMUSG00000026837,ENSMUSG00000040296,ENSMUSG00000020900,ENSMUSG00000031328,ENSMUSG00000026193,ENSMUSG00000002900,ENSMUSG00000001435,ENSMUSG00000032187,ENSMUSG00000037815,ENSMUSG00000029163,ENSMUSG00000025812,ENSMUSG00000024620,ENSMUSG00000068036,ENSMUSG00000045962,ENSMUSG00000039115,ENSMUSG00000029231,ENSMUSG00000009418,ENSMUSG00000021823,ENSMUSG00000040760,…
RIP16	cell morphogenesis	GO:0000902	6.81936e-09	8.16626	1056	447	60	21118	ENSMUSG00000020900,ENSMUSG00000031328,ENSMUSG00000026193,ENSMUSG00000022788,ENSMUSG00000030447,ENSMUSG00000032216,ENSMUSG00000002900,ENSMUSG00000001435,ENSMUSG00000032253,ENSMUSG00000022781,ENSMUSG00000032187,ENSMUSG00000025812,ENSMUSG00000068036,ENSMUSG00000038545,ENSMUSG00000026211,ENSMUSG00000037475,ENSMUSG00000021823,ENSMUSG00000044033,ENSMUSG00000033295,ENSMUSG00000036606,ENSMUSG00000032812,…
RIP16	cell morphogenesis involved in differentiation	GO:0000904	3.8543e-05	4.41405	762	447	42	21118	ENSMUSG00000020900,ENSMUSG00000031328,ENSMUSG00000026193,ENSMUSG00000030447,ENSMUSG00000032216,ENSMUSG00000002900,ENSMUSG00000001435,ENSMUSG00000022781,ENSMUSG00000025812,ENSMUSG00000068036,ENSMUSG00000038545,ENSMUSG00000026211,ENSMUSG00000021823,ENSMUSG00000044033,ENSMUSG00000033295,ENSMUSG00000036606,ENSMUSG00000006369,ENSMUSG00000026383,ENSMUSG00000049382,ENSMUSG00000005360,ENSMUSG00000013236,…
RIP16	cell morphogenesis involved in neuron differentiation	GO:0048667	0.0343087	1.4646	603	447	30	21118	ENSMUSG00000020900,ENSMUSG00000026193,ENSMUSG00000030447,ENSMUSG00000032216,ENSMUSG00000022781,ENSMUSG00000068036,ENSMUSG00000038545,ENSMUSG00000026211,ENSMUSG00000021823,ENSMUSG00000044033,ENSMUSG00000033295,ENSMUSG00000036606,ENSMUSG00000005360,ENSMUSG00000013236,ENSMUSG00000027668,ENSMUSG00000038299,ENSMUSG00000044548,ENSMUSG00000039852,ENSMUSG00000031161,ENSMUSG00000039230,ENSMUSG00000026965,…
RIP16	cell motility	GO:0048870	0.000203175	3.69213	1653	447	68	21118	ENSMUSG00000026043,ENSMUSG00000001506,ENSMUSG00000026837,ENSMUSG00000040296,ENSMUSG00000020900,ENSMUSG00000031328,ENSMUSG00000026193,ENSMUSG00000002900,ENSMUSG00000001435,ENSMUSG00000032187,ENSMUSG00000037815,ENSMUSG00000029163,ENSMUSG00000025812,ENSMUSG00000024620,ENSMUSG00000068036,ENSMUSG00000045962,ENSMUSG00000039115,ENSMUSG00000029231,ENSMUSG00000009418,ENSMUSG00000021823,ENSMUSG00000040760,…
RIP16	cell part morphogenesis	GO:0032990	0.0173493	1.76072	704	447	34	21118	ENSMUSG00000020900,ENSMUSG00000026193,ENSMUSG00000030447,ENSMUSG00000032216,ENSMUSG00000022781,ENSMUSG00000068036,ENSMUSG00000038545,ENSMUSG00000026211,ENSMUSG00000021823,ENSMUSG00000044033,ENSMUSG00000033295,ENSMUSG00000036606,ENSMUSG00000013236,ENSMUSG00000027668,ENSMUSG00000038299,ENSMUSG00000032702,ENSMUSG00000044548,ENSMUSG00000026883,ENSMUSG00000039852,ENSMUSG00000031161,ENSMUSG00000026965,…
RIP16	cell projection morphogenesis	GO:0048858	0.00705	2.15181	675	447	34	21118	ENSMUSG00000020900,ENSMUSG00000026193,ENSMUSG00000030447,ENSMUSG00000032216,ENSMUSG00000022781,ENSMUSG00000068036,ENSMUSG00000038545,ENSMUSG00000026211,ENSMUSG00000021823,ENSMUSG00000044033,ENSMUSG00000033295,ENSMUSG00000036606,ENSMUSG00000013236,ENSMUSG00000027668,ENSMUSG00000038299,ENSMUSG00000032702,ENSMUSG00000044548,ENSMUSG00000026883,ENSMUSG00000039852,ENSMUSG00000031161,ENSMUSG00000026965,…
RIP16	cell projection organization	GO:0030030	0.000813057	3.08988	1576	447	64	21118	ENSMUSG00000020900,ENSMUSG00000031328,ENSMUSG00000026193,ENSMUSG00000022788,ENSMUSG00000001750,ENSMUSG00000030447,ENSMUSG00000032216,ENSMUSG00000002900,ENSMUSG00000026879,ENSMUSG00000027778,ENSMUSG00000022781,ENSMUSG00000037815,ENSMUSG00000024620,ENSMUSG00000031865,ENSMUSG00000068036,ENSMUSG00000038545,ENSMUSG00000026211,ENSMUSG00000037475,ENSMUSG00000021823,ENSMUSG00000044033,ENSMUSG00000033295,…
RIP16	cell-matrix adhesion	GO:0007160	0.00173736	2.76011	214	447	18	21118	ENSMUSG00000026043,ENSMUSG00000021806,ENSMUSG00000026193,ENSMUSG00000040690,ENSMUSG00000029163,ENSMUSG00000005397,ENSMUSG00000021823,ENSMUSG00000026383,ENSMUSG00000001552,ENSMUSG00000025060,ENSMUSG00000026842,ENSMUSG00000039952,ENSMUSG00000002980,ENSMUSG00000033149,ENSMUSG00000006932,ENSMUSG00000004892,ENSMUSG00000025810,ENSMUSG00000040945
RIP16	cell-substrate adhesion	GO:0031589	1.17771e-06	5.92896	352	447	29	21118	ENSMUSG00000026043,ENSMUSG00000001506,ENSMUSG00000021806,ENSMUSG00000031328,ENSMUSG00000026193,ENSMUSG00000002900,ENSMUSG00000040690,ENSMUSG00000064080,ENSMUSG00000042961,ENSMUSG00000029163,ENSMUSG00000005397,ENSMUSG00000021823,ENSMUSG00000006369,ENSMUSG00000026383,ENSMUSG00000001552,ENSMUSG00000025060,ENSMUSG00000032702,ENSMUSG00000039230,ENSMUSG00000026842,ENSMUSG00000021338,ENSMUSG00000039952,…
RIP16	cell-substrate junction assembly	GO:0007044	0.00636082	2.19649	89	447	11	21118	ENSMUSG00000026193,ENSMUSG00000040690,ENSMUSG00000028465,ENSMUSG00000021823,ENSMUSG00000026383,ENSMUSG00000025060,ENSMUSG00000026842,ENSMUSG00000033149,ENSMUSG00000025810,ENSMUSG00000040945,ENSMUSG00000000555
RIP16	cell-substrate junction organization	GO:0150115	0.0121385	1.91583	95	447	11	21118	ENSMUSG00000026193,ENSMUSG00000040690,ENSMUSG00000028465,ENSMUSG00000021823,ENSMUSG00000026383,ENSMUSG00000025060,ENSMUSG00000026842,ENSMUSG00000033149,ENSMUSG00000025810,ENSMUSG00000040945,ENSMUSG00000000555
RIP16	cellular aromatic compound metabolic process	GO:0006725	3.54624e-07	6.45023	5618	447	180	21118	ENSMUSG00000032565,ENSMUSG00000031503,ENSMUSG00000025815,ENSMUSG00000001506,ENSMUSG00000040296,ENSMUSG00000020706,ENSMUSG00000002265,ENSMUSG00000031328,ENSMUSG00000031229,ENSMUSG00000026637,ENSMUSG00000006005,ENSMUSG00000038116,ENSMUSG00000032216,ENSMUSG00000028452,ENSMUSG00000030243,ENSMUSG00000024120,ENSMUSG00000032253,ENSMUSG00000032187,ENSMUSG00000070544,ENSMUSG00000005370,ENSMUSG00000004099,…
RIP16	cellular biosynthetic process	GO:0044249	0.00230247	2.63781	5715	447	167	21118	ENSMUSG00000032565,ENSMUSG00000031503,ENSMUSG00000001506,ENSMUSG00000040296,ENSMUSG00000002265,ENSMUSG00000031328,ENSMUSG00000031229,ENSMUSG00000030447,ENSMUSG00000026637,ENSMUSG00000006005,ENSMUSG00000038116,ENSMUSG00000032216,ENSMUSG00000028452,ENSMUSG00000030243,ENSMUSG00000024120,ENSMUSG00000032253,ENSMUSG00000032187,ENSMUSG00000070544,ENSMUSG00000045983,ENSMUSG00000004099,ENSMUSG00000024620,…
RIP16	cellular catabolic process	GO:0044248	0.000606486	3.21718	2059	447	78	21118	ENSMUSG00000032565,ENSMUSG00000001441,ENSMUSG00000047126,ENSMUSG00000001750,ENSMUSG00000026637,ENSMUSG00000032216,ENSMUSG00000028452,ENSMUSG00000024120,ENSMUSG00000020674,ENSMUSG00000045983,ENSMUSG00000038545,ENSMUSG00000001424,ENSMUSG00000033059,ENSMUSG00000001924,ENSMUSG00000024740,ENSMUSG00000032612,ENSMUSG00000014355,ENSMUSG00000038429,ENSMUSG00000029467,ENSMUSG00000004040,ENSMUSG00000020087,…
RIP16	cellular component assembly	GO:0022607	3.99212e-12	11.3988	2739	447	120	21118	ENSMUSG00000029661,ENSMUSG00000020900,ENSMUSG00000031328,ENSMUSG00000026193,ENSMUSG00000022788,ENSMUSG00000031229,ENSMUSG00000047126,ENSMUSG00000057738,ENSMUSG00000001750,ENSMUSG00000030447,ENSMUSG00000006005,ENSMUSG00000040488,ENSMUSG00000002900,ENSMUSG00000028452,ENSMUSG00000024236,ENSMUSG00000040225,ENSMUSG00000029675,ENSMUSG00000040549,ENSMUSG00000026879,ENSMUSG00000027778,ENSMUSG00000022781,…
RIP16	cellular component biogenesis	GO:0044085	3.79115e-15	14.4212	2974	447	134	21118	ENSMUSG00000032565,ENSMUSG00000029661,ENSMUSG00000020706,ENSMUSG00000020900,ENSMUSG00000031328,ENSMUSG00000026193,ENSMUSG00000022788,ENSMUSG00000031229,ENSMUSG00000047126,ENSMUSG00000057738,ENSMUSG00000001750,ENSMUSG00000030447,ENSMUSG00000006005,ENSMUSG00000040488,ENSMUSG00000002900,ENSMUSG00000028452,ENSMUSG00000024236,ENSMUSG00000040225,ENSMUSG00000029675,ENSMUSG00000040549,ENSMUSG00000026879,…
RIP16	cellular component disassembly	GO:0022411	0.00925148	2.03379	394	447	24	21118	ENSMUSG00000035299,ENSMUSG00000057738,ENSMUSG00000028452,ENSMUSG00000024236,ENSMUSG00000026879,ENSMUSG00000032187,ENSMUSG00000002812,ENSMUSG00000020914,ENSMUSG00000031865,ENSMUSG00000034187,ENSMUSG00000029467,ENSMUSG00000029106,ENSMUSG00000023022,ENSMUSG00000015766,ENSMUSG00000005871,ENSMUSG00000026933,ENSMUSG00000031161,ENSMUSG00000006740,ENSMUSG00000062203,ENSMUSG00000021338,ENSMUSG00000035629,…
RIP16	cellular component morphogenesis	GO:0032989	0.00091771	3.03729	794	447	40	21118	ENSMUSG00000020900,ENSMUSG00000026193,ENSMUSG00000030447,ENSMUSG00000032216,ENSMUSG00000022781,ENSMUSG00000002812,ENSMUSG00000024620,ENSMUSG00000068036,ENSMUSG00000038545,ENSMUSG00000026211,ENSMUSG00000029231,ENSMUSG00000021823,ENSMUSG00000044033,ENSMUSG00000033295,ENSMUSG00000036606,ENSMUSG00000049382,ENSMUSG00000013236,ENSMUSG00000027668,ENSMUSG00000038299,ENSMUSG00000032702,ENSMUSG00000044548,…
RIP16	cellular component organization	GO:0016043	6.18932e-25	24.2084	6090	447	239	21118	ENSMUSG00000032565,ENSMUSG00000031503,ENSMUSG00000026043,ENSMUSG00000001506,ENSMUSG00000026837,ENSMUSG00000031502,ENSMUSG00000029661,ENSMUSG00000035299,ENSMUSG00000020900,ENSMUSG00000031328,ENSMUSG00000026193,ENSMUSG00000022788,ENSMUSG00000031229,ENSMUSG00000047126,ENSMUSG00000057738,ENSMUSG00000001750,ENSMUSG00000030447,ENSMUSG00000006005,ENSMUSG00000038116,ENSMUSG00000040488,ENSMUSG00000032216,…
RIP16	cellular component organization or biogenesis	GO:0071840	1.30109e-27	26.8857	6270	447	249	21118	ENSMUSG00000032565,ENSMUSG00000031503,ENSMUSG00000026043,ENSMUSG00000001506,ENSMUSG00000026837,ENSMUSG00000031502,ENSMUSG00000029661,ENSMUSG00000035299,ENSMUSG00000020706,ENSMUSG00000020900,ENSMUSG00000031328,ENSMUSG00000026193,ENSMUSG00000022788,ENSMUSG00000031229,ENSMUSG00000047126,ENSMUSG00000057738,ENSMUSG00000001750,ENSMUSG00000030447,ENSMUSG00000006005,ENSMUSG00000038116,ENSMUSG00000040488,…
RIP16	cellular developmental process	GO:0048869	8.29624e-05	4.08112	4454	447	143	21118	ENSMUSG00000031503,ENSMUSG00000025815,ENSMUSG00000026043,ENSMUSG00000001506,ENSMUSG00000026837,ENSMUSG00000031502,ENSMUSG00000020900,ENSMUSG00000040312,ENSMUSG00000003316,ENSMUSG00000031328,ENSMUSG00000026193,ENSMUSG00000031229,ENSMUSG00000001750,ENSMUSG00000030447,ENSMUSG00000032216,ENSMUSG00000002900,ENSMUSG00000040225,ENSMUSG00000001435,ENSMUSG00000026879,ENSMUSG00000027778,ENSMUSG00000022781,…
RIP16	cellular localization	GO:0051641	0.0025548	2.59264	2777	447	95	21118	ENSMUSG00000001506,ENSMUSG00000035299,ENSMUSG00000020900,ENSMUSG00000040312,ENSMUSG00000031328,ENSMUSG00000031229,ENSMUSG00000047126,ENSMUSG00000001750,ENSMUSG00000034243,ENSMUSG00000030447,ENSMUSG00000006005,ENSMUSG00000032216,ENSMUSG00000028452,ENSMUSG00000026879,ENSMUSG00000027778,ENSMUSG00000026626,ENSMUSG00000037815,ENSMUSG00000025812,ENSMUSG00000031865,ENSMUSG00000031731,ENSMUSG00000068036,…
RIP16	cellular macromolecule biosynthetic process	GO:0034645	0.00015473	3.81042	4744	447	149	21118	ENSMUSG00000031503,ENSMUSG00000001506,ENSMUSG00000040296,ENSMUSG00000002265,ENSMUSG00000031328,ENSMUSG00000031229,ENSMUSG00000030447,ENSMUSG00000026637,ENSMUSG00000006005,ENSMUSG00000038116,ENSMUSG00000032216,ENSMUSG00000028452,ENSMUSG00000030243,ENSMUSG00000024120,ENSMUSG00000032253,ENSMUSG00000032187,ENSMUSG00000070544,ENSMUSG00000045983,ENSMUSG00000004099,ENSMUSG00000024620,ENSMUSG00000034543,…
RIP16	cellular macromolecule catabolic process	GO:0044265	4.0844e-06	5.38887	1085	447	55	21118	ENSMUSG00000032565,ENSMUSG00000001750,ENSMUSG00000026637,ENSMUSG00000032216,ENSMUSG00000028452,ENSMUSG00000024120,ENSMUSG00000038545,ENSMUSG00000001424,ENSMUSG00000001924,ENSMUSG00000024740,ENSMUSG00000032612,ENSMUSG00000014355,ENSMUSG00000038429,ENSMUSG00000041168,ENSMUSG00000017478,ENSMUSG00000034610,ENSMUSG00000043962,ENSMUSG00000006998,ENSMUSG00000026219,ENSMUSG00000020063,ENSMUSG00000033364,…
RIP16	cellular macromolecule localization	GO:0070727	1.98908e-05	4.70135	1726	447	73	21118	ENSMUSG00000001506,ENSMUSG00000035299,ENSMUSG00000040312,ENSMUSG00000031328,ENSMUSG00000031229,ENSMUSG00000047126,ENSMUSG00000001750,ENSMUSG00000034243,ENSMUSG00000006005,ENSMUSG00000032216,ENSMUSG00000028452,ENSMUSG00000026879,ENSMUSG00000027778,ENSMUSG00000026626,ENSMUSG00000037815,ENSMUSG00000025812,ENSMUSG00000031865,ENSMUSG00000031731,ENSMUSG00000068036,ENSMUSG00000047710,ENSMUSG00000026211,…
RIP16	cellular macromolecule metabolic process	GO:0044260	5.13519e-12	11.2894	7962	447	250	21118	ENSMUSG00000032565,ENSMUSG00000031503,ENSMUSG00000026043,ENSMUSG00000001506,ENSMUSG00000040296,ENSMUSG00000020706,ENSMUSG00000003316,ENSMUSG00000002265,ENSMUSG00000031328,ENSMUSG00000026193,ENSMUSG00000022788,ENSMUSG00000031229,ENSMUSG00000047126,ENSMUSG00000001750,ENSMUSG00000030447,ENSMUSG00000026637,ENSMUSG00000006005,ENSMUSG00000038116,ENSMUSG00000032216,ENSMUSG00000028452,ENSMUSG00000030243,…
RIP16	cellular metabolic process	GO:0044237	4.11667e-13	12.3855	10350	447	304	21118	ENSMUSG00000032565,ENSMUSG00000031503,ENSMUSG00000025815,ENSMUSG00000026043,ENSMUSG00000001506,ENSMUSG00000040296,ENSMUSG00000020706,ENSMUSG00000001441,ENSMUSG00000003316,ENSMUSG00000002265,ENSMUSG00000031328,ENSMUSG00000026193,ENSMUSG00000022788,ENSMUSG00000031229,ENSMUSG00000047126,ENSMUSG00000001750,ENSMUSG00000030447,ENSMUSG00000026637,ENSMUSG00000006005,ENSMUSG00000038116,ENSMUSG00000032216,…
RIP16	cellular nitrogen compound metabolic process	GO:0034641	1.62994e-07	6.78783	6201	447	195	21118	ENSMUSG00000032565,ENSMUSG00000031503,ENSMUSG00000025815,ENSMUSG00000001506,ENSMUSG00000040296,ENSMUSG00000020706,ENSMUSG00000001441,ENSMUSG00000002265,ENSMUSG00000031328,ENSMUSG00000031229,ENSMUSG00000030447,ENSMUSG00000026637,ENSMUSG00000006005,ENSMUSG00000038116,ENSMUSG00000032216,ENSMUSG00000028452,ENSMUSG00000030243,ENSMUSG00000024120,ENSMUSG00000032253,ENSMUSG00000032187,ENSMUSG00000070544,…
RIP16	cellular process	GO:0009987	1.80044e-12	11.7446	17828	447	430	21118	ENSMUSG00000032565,ENSMUSG00000031503,ENSMUSG00000025815,ENSMUSG00000026043,ENSMUSG00000001506,ENSMUSG00000026837,ENSMUSG00000031502,ENSMUSG00000029661,ENSMUSG00000040296,ENSMUSG00000035299,ENSMUSG00000020706,ENSMUSG00000020900,ENSMUSG00000040312,ENSMUSG00000001441,ENSMUSG00000003316,ENSMUSG00000021806,ENSMUSG00000002265,ENSMUSG00000031328,ENSMUSG00000026193,ENSMUSG00000022788,ENSMUSG00000031229,…
RIP16	cellular protein catabolic process	GO:0044257	0.00547891	2.26131	790	447	38	21118	ENSMUSG00000001750,ENSMUSG00000032216,ENSMUSG00000028452,ENSMUSG00000038545,ENSMUSG00000001924,ENSMUSG00000024740,ENSMUSG00000032612,ENSMUSG00000014355,ENSMUSG00000038429,ENSMUSG00000041168,ENSMUSG00000006998,ENSMUSG00000026219,ENSMUSG00000020063,ENSMUSG00000033364,ENSMUSG00000008348,ENSMUSG00000044548,ENSMUSG00000026883,ENSMUSG00000040785,ENSMUSG00000038324,ENSMUSG00000055652,ENSMUSG00000059263,…
RIP16	cellular protein complex disassembly	GO:0043624	0.000889669	3.05077	143	447	15	21118	ENSMUSG00000035299,ENSMUSG00000057738,ENSMUSG00000024236,ENSMUSG00000026879,ENSMUSG00000002812,ENSMUSG00000034187,ENSMUSG00000029106,ENSMUSG00000023022,ENSMUSG00000015766,ENSMUSG00000005871,ENSMUSG00000026933,ENSMUSG00000031161,ENSMUSG00000062203,ENSMUSG00000021338,ENSMUSG00000019261
RIP16	cellular protein localization	GO:0034613	3.39185e-05	4.46956	1714	447	72	21118	ENSMUSG00000001506,ENSMUSG00000035299,ENSMUSG00000040312,ENSMUSG00000031328,ENSMUSG00000031229,ENSMUSG00000047126,ENSMUSG00000001750,ENSMUSG00000034243,ENSMUSG00000006005,ENSMUSG00000032216,ENSMUSG00000028452,ENSMUSG00000026879,ENSMUSG00000027778,ENSMUSG00000026626,ENSMUSG00000037815,ENSMUSG00000025812,ENSMUSG00000031865,ENSMUSG00000031731,ENSMUSG00000068036,ENSMUSG00000047710,ENSMUSG00000026211,…
RIP16	cellular protein metabolic process	GO:0044267	6.58324e-06	5.18156	4815	447	156	21118	ENSMUSG00000026043,ENSMUSG00000003316,ENSMUSG00000031328,ENSMUSG00000026193,ENSMUSG00000022788,ENSMUSG00000031229,ENSMUSG00000001750,ENSMUSG00000030447,ENSMUSG00000026637,ENSMUSG00000006005,ENSMUSG00000038116,ENSMUSG00000032216,ENSMUSG00000028452,ENSMUSG00000024120,ENSMUSG00000031996,ENSMUSG00000026879,ENSMUSG00000026626,ENSMUSG00000022781,ENSMUSG00000032187,ENSMUSG00000070544,ENSMUSG00000042961,…
RIP16	cellular protein modification process	GO:0006464	0.00147775	2.8304	3644	447	118	21118	ENSMUSG00000026043,ENSMUSG00000031328,ENSMUSG00000026193,ENSMUSG00000022788,ENSMUSG00000031229,ENSMUSG00000026637,ENSMUSG00000038116,ENSMUSG00000032216,ENSMUSG00000028452,ENSMUSG00000031996,ENSMUSG00000026626,ENSMUSG00000022781,ENSMUSG00000032187,ENSMUSG00000070544,ENSMUSG00000042961,ENSMUSG00000029163,ENSMUSG00000045983,ENSMUSG00000004099,ENSMUSG00000030319,ENSMUSG00000025812,ENSMUSG00000024620,…
RIP16	cellular protein-containing complex assembly	GO:0034622	0.00141131	2.85038	996	447	46	21118	ENSMUSG00000031229,ENSMUSG00000047126,ENSMUSG00000057738,ENSMUSG00000030447,ENSMUSG00000024236,ENSMUSG00000029675,ENSMUSG00000040549,ENSMUSG00000026879,ENSMUSG00000032187,ENSMUSG00000002812,ENSMUSG00000045983,ENSMUSG00000031865,ENSMUSG00000041859,ENSMUSG00000032612,ENSMUSG00000020114,ENSMUSG00000031715,ENSMUSG00000041168,ENSMUSG00000029106,ENSMUSG00000017774,ENSMUSG00000020628,ENSMUSG00000020923,…
RIP16	cellular response to acid chemical	GO:0071229	5.22892e-05	4.28159	84	447	13	21118	ENSMUSG00000026043,ENSMUSG00000001506,ENSMUSG00000031502,ENSMUSG00000029661,ENSMUSG00000040690,ENSMUSG00000004099,ENSMUSG00000020661,ENSMUSG00000029231,ENSMUSG00000001119,ENSMUSG00000024493,ENSMUSG00000030662,ENSMUSG00000031740,ENSMUSG00000026509
RIP16	cellular response to amino acid stimulus	GO:0071230	1.4879e-05	4.82742	76	447	13	21118	ENSMUSG00000026043,ENSMUSG00000001506,ENSMUSG00000031502,ENSMUSG00000029661,ENSMUSG00000040690,ENSMUSG00000004099,ENSMUSG00000020661,ENSMUSG00000029231,ENSMUSG00000001119,ENSMUSG00000024493,ENSMUSG00000030662,ENSMUSG00000031740,ENSMUSG00000026509
RIP16	cellular response to chemical stimulus	GO:0070887	1.10246e-07	6.95764	3097	447	118	21118	ENSMUSG00000031503,ENSMUSG00000026043,ENSMUSG00000001506,ENSMUSG00000031502,ENSMUSG00000029661,ENSMUSG00000040296,ENSMUSG00000001441,ENSMUSG00000003316,ENSMUSG00000031328,ENSMUSG00000026193,ENSMUSG00000031229,ENSMUSG00000001750,ENSMUSG00000030447,ENSMUSG00000026637,ENSMUSG00000006005,ENSMUSG00000040488,ENSMUSG00000032216,ENSMUSG00000028452,ENSMUSG00000001870,ENSMUSG00000032253,ENSMUSG00000026879,…
RIP16	cellular response to DNA damage stimulus	GO:0006974	1.10822e-07	6.95537	759	447	47	21118	ENSMUSG00000032565,ENSMUSG00000031229,ENSMUSG00000032216,ENSMUSG00000028452,ENSMUSG00000030243,ENSMUSG00000005370,ENSMUSG00000034543,ENSMUSG00000020914,ENSMUSG00000041859,ENSMUSG00000035726,ENSMUSG00000001924,ENSMUSG00000027933,ENSMUSG00000024740,ENSMUSG00000078671,ENSMUSG00000020156,ENSMUSG00000056394,ENSMUSG00000007570,ENSMUSG00000014850,ENSMUSG00000005566,ENSMUSG00000028312,ENSMUSG00000060261,…
RIP16	cellular response to endogenous stimulus	GO:0071495	2.79484e-08	7.55364	1333	447	68	21118	ENSMUSG00000031503,ENSMUSG00000026043,ENSMUSG00000001506,ENSMUSG00000031502,ENSMUSG00000029661,ENSMUSG00000003316,ENSMUSG00000031328,ENSMUSG00000030447,ENSMUSG00000040488,ENSMUSG00000032216,ENSMUSG00000001870,ENSMUSG00000032253,ENSMUSG00000032187,ENSMUSG00000040690,ENSMUSG00000037815,ENSMUSG00000031922,ENSMUSG00000029163,ENSMUSG00000004099,ENSMUSG00000024620,ENSMUSG00000042207,ENSMUSG00000020661,…
RIP16	cellular response to growth factor stimulus	GO:0071363	0.000759699	3.11936	669	447	36	21118	ENSMUSG00000031503,ENSMUSG00000026043,ENSMUSG00000001506,ENSMUSG00000029661,ENSMUSG00000003316,ENSMUSG00000030447,ENSMUSG00000040488,ENSMUSG00000032216,ENSMUSG00000001870,ENSMUSG00000031922,ENSMUSG00000029163,ENSMUSG00000004099,ENSMUSG00000024620,ENSMUSG00000042207,ENSMUSG00000029231,ENSMUSG00000040760,ENSMUSG00000033295,ENSMUSG00000032812,ENSMUSG00000017774,ENSMUSG00000026383,ENSMUSG00000040354,…
RIP16	cellular response to nitrogen compound	GO:1901699	1.54649e-06	5.81065	710	447	43	21118	ENSMUSG00000026043,ENSMUSG00000001506,ENSMUSG00000031502,ENSMUSG00000029661,ENSMUSG00000040296,ENSMUSG00000031328,ENSMUSG00000031229,ENSMUSG00000030447,ENSMUSG00000032253,ENSMUSG00000040690,ENSMUSG00000037815,ENSMUSG00000004099,ENSMUSG00000020661,ENSMUSG00000029231,ENSMUSG00000001119,ENSMUSG00000037820,ENSMUSG00000040760,ENSMUSG00000024493,ENSMUSG00000033295,ENSMUSG00000004040,ENSMUSG00000017774,…
RIP16	cellular response to organic substance	GO:0071310	3.0756e-10	9.51207	2453	447	107	21118	ENSMUSG00000031503,ENSMUSG00000026043,ENSMUSG00000001506,ENSMUSG00000031502,ENSMUSG00000029661,ENSMUSG00000040296,ENSMUSG00000003316,ENSMUSG00000031328,ENSMUSG00000026193,ENSMUSG00000001750,ENSMUSG00000030447,ENSMUSG00000026637,ENSMUSG00000006005,ENSMUSG00000040488,ENSMUSG00000032216,ENSMUSG00000028452,ENSMUSG00000001870,ENSMUSG00000032253,ENSMUSG00000026879,ENSMUSG00000022781,ENSMUSG00000032187,…
RIP16	cellular response to organonitrogen compound	GO:0071417	9.66129e-06	5.01496	643	447	39	21118	ENSMUSG00000026043,ENSMUSG00000001506,ENSMUSG00000031502,ENSMUSG00000029661,ENSMUSG00000031328,ENSMUSG00000030447,ENSMUSG00000032253,ENSMUSG00000040690,ENSMUSG00000037815,ENSMUSG00000004099,ENSMUSG00000020661,ENSMUSG00000029231,ENSMUSG00000001119,ENSMUSG00000037820,ENSMUSG00000040760,ENSMUSG00000024493,ENSMUSG00000033295,ENSMUSG00000004040,ENSMUSG00000017774,ENSMUSG00000026615,ENSMUSG00000022391,…
RIP16	cellular response to oxygen-containing compound	GO:1901701	8.00159e-05	4.09682	1247	447	57	21118	ENSMUSG00000026043,ENSMUSG00000001506,ENSMUSG00000031502,ENSMUSG00000029661,ENSMUSG00000031328,ENSMUSG00000030447,ENSMUSG00000028452,ENSMUSG00000032253,ENSMUSG00000032187,ENSMUSG00000040690,ENSMUSG00000037815,ENSMUSG00000004099,ENSMUSG00000024620,ENSMUSG00000020661,ENSMUSG00000029231,ENSMUSG00000001119,ENSMUSG00000037820,ENSMUSG00000040760,ENSMUSG00000024493,ENSMUSG00000033295,ENSMUSG00000004040,…
RIP16	cellular response to stress	GO:0033554	5.98774e-08	7.22274	1805	447	82	21118	ENSMUSG00000032565,ENSMUSG00000035299,ENSMUSG00000001441,ENSMUSG00000031328,ENSMUSG00000022788,ENSMUSG00000031229,ENSMUSG00000026637,ENSMUSG00000006005,ENSMUSG00000032216,ENSMUSG00000028452,ENSMUSG00000030243,ENSMUSG00000022781,ENSMUSG00000005370,ENSMUSG00000037815,ENSMUSG00000045983,ENSMUSG00000024620,ENSMUSG00000034543,ENSMUSG00000020914,ENSMUSG00000046873,ENSMUSG00000041859,ENSMUSG00000035726,…
RIP16	cellular response to transforming growth factor beta stimulus	GO:0071560	0.0213272	1.67107	231	447	17	21118	ENSMUSG00000031503,ENSMUSG00000026043,ENSMUSG00000001506,ENSMUSG00000029661,ENSMUSG00000003316,ENSMUSG00000040488,ENSMUSG00000001870,ENSMUSG00000029163,ENSMUSG00000004099,ENSMUSG00000040760,ENSMUSG00000032812,ENSMUSG00000026383,ENSMUSG00000020063,ENSMUSG00000024431,ENSMUSG00000026496,ENSMUSG00000006205,ENSMUSG00000038780
RIP16	central nervous system development	GO:0007417	0.00690042	2.16112	1023	447	45	21118	ENSMUSG00000026043,ENSMUSG00000031502,ENSMUSG00000020900,ENSMUSG00000031328,ENSMUSG00000031229,ENSMUSG00000002900,ENSMUSG00000031996,ENSMUSG00000026879,ENSMUSG00000032187,ENSMUSG00000037815,ENSMUSG00000031865,ENSMUSG00000068036,ENSMUSG00000044033,ENSMUSG00000036606,ENSMUSG00000004040,ENSMUSG00000037605,ENSMUSG00000031960,ENSMUSG00000026192,ENSMUSG00000013236,ENSMUSG00000024639,ENSMUSG00000026605,…
RIP16	chromatin assembly or disassembly	GO:0006333	0.0131785	1.88014	177	447	15	21118	ENSMUSG00000031229,ENSMUSG00000006005,ENSMUSG00000032187,ENSMUSG00000004099,ENSMUSG00000034543,ENSMUSG00000020661,ENSMUSG00000031715,ENSMUSG00000005566,ENSMUSG00000020063,ENSMUSG00000023852,ENSMUSG00000002870,ENSMUSG00000002835,ENSMUSG00000015697,ENSMUSG00000019261,ENSMUSG00000030213
RIP16	chromatin organization	GO:0006325	2.58959e-09	8.58677	785	447	51	21118	ENSMUSG00000031229,ENSMUSG00000006005,ENSMUSG00000038116,ENSMUSG00000032187,ENSMUSG00000070544,ENSMUSG00000004099,ENSMUSG00000034543,ENSMUSG00000042323,ENSMUSG00000042207,ENSMUSG00000020661,ENSMUSG00000024740,ENSMUSG00000022387,ENSMUSG00000078671,ENSMUSG00000020156,ENSMUSG00000031715,ENSMUSG00000034205,ENSMUSG00000005566,ENSMUSG00000025060,ENSMUSG00000024201,ENSMUSG00000026219,ENSMUSG00000028063,…
RIP16	chromatin remodeling	GO:0006338	2.04233e-06	5.68987	156	447	19	21118	ENSMUSG00000031229,ENSMUSG00000006005,ENSMUSG00000032187,ENSMUSG00000070544,ENSMUSG00000004099,ENSMUSG00000034543,ENSMUSG00000042323,ENSMUSG00000042207,ENSMUSG00000020661,ENSMUSG00000031715,ENSMUSG00000005566,ENSMUSG00000024201,ENSMUSG00000020063,ENSMUSG00000023852,ENSMUSG00000031099,ENSMUSG00000039852,ENSMUSG00000015697,ENSMUSG00000090083,ENSMUSG00000030213
RIP16	chromosome organization	GO:0051276	5.71111e-15	14.2433	1182	447	76	21118	ENSMUSG00000032565,ENSMUSG00000031229,ENSMUSG00000006005,ENSMUSG00000038116,ENSMUSG00000030243,ENSMUSG00000032187,ENSMUSG00000070544,ENSMUSG00000005370,ENSMUSG00000004099,ENSMUSG00000034543,ENSMUSG00000020914,ENSMUSG00000042323,ENSMUSG00000041859,ENSMUSG00000042207,ENSMUSG00000020661,ENSMUSG00000047710,ENSMUSG00000024740,ENSMUSG00000014355,ENSMUSG00000022387,ENSMUSG00000037286,ENSMUSG00000078671,…
RIP16	chromosome segregation	GO:0007059	0.00037455	3.42649	329	447	24	21118	ENSMUSG00000031229,ENSMUSG00000006005,ENSMUSG00000070544,ENSMUSG00000020914,ENSMUSG00000047710,ENSMUSG00000014355,ENSMUSG00000037286,ENSMUSG00000028312,ENSMUSG00000020628,ENSMUSG00000024974,ENSMUSG00000005871,ENSMUSG00000026605,ENSMUSG00000027326,ENSMUSG00000032624,ENSMUSG00000039738,ENSMUSG00000034906,ENSMUSG00000048170,ENSMUSG00000002055,ENSMUSG00000038252,ENSMUSG00000024392,ENSMUSG00000006932,…
RIP16	circulatory system development	GO:0072359	0.00208119	2.68169	1174	447	51	21118	ENSMUSG00000031503,ENSMUSG00000026043,ENSMUSG00000001506,ENSMUSG00000026837,ENSMUSG00000031502,ENSMUSG00000029661,ENSMUSG00000020900,ENSMUSG00000031328,ENSMUSG00000026193,ENSMUSG00000032216,ENSMUSG00000001870,ENSMUSG00000001435,ENSMUSG00000029675,ENSMUSG00000032187,ENSMUSG00000029163,ENSMUSG00000004099,ENSMUSG00000024620,ENSMUSG00000002100,ENSMUSG00000042323,ENSMUSG00000028530,ENSMUSG00000038545,…
RIP16	collagen fibril organization	GO:0030199	3.97566e-05	4.40059	55	447	11	21118	ENSMUSG00000026043,ENSMUSG00000001506,ENSMUSG00000026837,ENSMUSG00000029661,ENSMUSG00000029163,ENSMUSG00000020674,ENSMUSG00000036545,ENSMUSG00000020473,ENSMUSG00000034205,ENSMUSG00000028641,ENSMUSG00000030534
RIP16	collagen metabolic process	GO:0032963	0.00108606	2.96415	108	447	13	21118	ENSMUSG00000001506,ENSMUSG00000026837,ENSMUSG00000029661,ENSMUSG00000026193,ENSMUSG00000001870,ENSMUSG00000029163,ENSMUSG00000024620,ENSMUSG00000036545,ENSMUSG00000031740,ENSMUSG00000038168,ENSMUSG00000028641,ENSMUSG00000023191,ENSMUSG00000030534
RIP16	coronary vasculature development	GO:0060976	0.0370813	1.43085	70	447	9	21118	ENSMUSG00000020900,ENSMUSG00000001870,ENSMUSG00000032187,ENSMUSG00000024620,ENSMUSG00000042323,ENSMUSG00000023972,ENSMUSG00000006932,ENSMUSG00000031565,ENSMUSG00000025810
RIP16	covalent chromatin modification	GO:0016569	1.30762e-07	6.88352	480	447	36	21118	ENSMUSG00000031229,ENSMUSG00000038116,ENSMUSG00000032187,ENSMUSG00000004099,ENSMUSG00000034543,ENSMUSG00000042207,ENSMUSG00000020661,ENSMUSG00000024740,ENSMUSG00000022387,ENSMUSG00000005566,ENSMUSG00000025060,ENSMUSG00000024201,ENSMUSG00000026219,ENSMUSG00000028063,ENSMUSG00000020063,ENSMUSG00000023852,ENSMUSG00000029249,ENSMUSG00000005609,ENSMUSG00000063952,ENSMUSG00000031161,ENSMUSG00000057672,…
RIP16	cytoskeleton organization	GO:0007010	3.98817e-13	12.3992	1390	447	80	21118	ENSMUSG00000035299,ENSMUSG00000020900,ENSMUSG00000031328,ENSMUSG00000022788,ENSMUSG00000031229,ENSMUSG00000047126,ENSMUSG00000057738,ENSMUSG00000030447,ENSMUSG00000006005,ENSMUSG00000028452,ENSMUSG00000024236,ENSMUSG00000032253,ENSMUSG00000029675,ENSMUSG00000040549,ENSMUSG00000026879,ENSMUSG00000022781,ENSMUSG00000037815,ENSMUSG00000031922,ENSMUSG00000002812,ENSMUSG00000025812,ENSMUSG00000024620,…
RIP16	developmental process	GO:0032502	1.27861e-09	8.89326	6536	447	210	21118	ENSMUSG00000031503,ENSMUSG00000025815,ENSMUSG00000026043,ENSMUSG00000001506,ENSMUSG00000026837,ENSMUSG00000031502,ENSMUSG00000029661,ENSMUSG00000020900,ENSMUSG00000040312,ENSMUSG00000003316,ENSMUSG00000031328,ENSMUSG00000026193,ENSMUSG00000022788,ENSMUSG00000031229,ENSMUSG00000001750,ENSMUSG00000030447,ENSMUSG00000032216,ENSMUSG00000002900,ENSMUSG00000024236,ENSMUSG00000001870,ENSMUSG00000040225,…
RIP16	DNA conformation change	GO:0071103	3.37238e-07	6.47206	291	447	27	21118	ENSMUSG00000031229,ENSMUSG00000006005,ENSMUSG00000030243,ENSMUSG00000032187,ENSMUSG00000070544,ENSMUSG00000004099,ENSMUSG00000034543,ENSMUSG00000020914,ENSMUSG00000041859,ENSMUSG00000020661,ENSMUSG00000078671,ENSMUSG00000031715,ENSMUSG00000005566,ENSMUSG00000028312,ENSMUSG00000020063,ENSMUSG00000023852,ENSMUSG00000002870,ENSMUSG00000002835,ENSMUSG00000026842,ENSMUSG00000034906,ENSMUSG00000022673,…
RIP16	DNA duplex unwinding	GO:0032508	0.0162738	1.78851	80	447	10	21118	ENSMUSG00000031229,ENSMUSG00000030243,ENSMUSG00000020914,ENSMUSG00000041859,ENSMUSG00000078671,ENSMUSG00000023852,ENSMUSG00000002870,ENSMUSG00000022673,ENSMUSG00000026355,ENSMUSG00000042699
RIP16	DNA geometric change	GO:0032392	0.0253112	1.59669	84	447	10	21118	ENSMUSG00000031229,ENSMUSG00000030243,ENSMUSG00000020914,ENSMUSG00000041859,ENSMUSG00000078671,ENSMUSG00000023852,ENSMUSG00000002870,ENSMUSG00000022673,ENSMUSG00000026355,ENSMUSG00000042699
RIP16	DNA metabolic process	GO:0006259	1.09212e-08	7.96173	843	447	52	21118	ENSMUSG00000032565,ENSMUSG00000031229,ENSMUSG00000028452,ENSMUSG00000030243,ENSMUSG00000032187,ENSMUSG00000070544,ENSMUSG00000005370,ENSMUSG00000004099,ENSMUSG00000024620,ENSMUSG00000020914,ENSMUSG00000041859,ENSMUSG00000035726,ENSMUSG00000020661,ENSMUSG00000027933,ENSMUSG00000024740,ENSMUSG00000020156,ENSMUSG00000056394,ENSMUSG00000007570,ENSMUSG00000014850,ENSMUSG00000005566,ENSMUSG00000028312,…
RIP16	DNA methylation-dependent heterochromatin assembly	GO:0006346	0.000252186	3.59828	20	447	7	21118	ENSMUSG00000032187,ENSMUSG00000004099,ENSMUSG00000034543,ENSMUSG00000020661,ENSMUSG00000005566,ENSMUSG00000015697,ENSMUSG00000030213
RIP16	DNA packaging	GO:0006323	0.000858567	3.06623	204	447	18	21118	ENSMUSG00000031229,ENSMUSG00000006005,ENSMUSG00000032187,ENSMUSG00000004099,ENSMUSG00000034543,ENSMUSG00000020914,ENSMUSG00000020661,ENSMUSG00000031715,ENSMUSG00000005566,ENSMUSG00000028312,ENSMUSG00000020063,ENSMUSG00000002870,ENSMUSG00000002835,ENSMUSG00000034906,ENSMUSG00000015697,ENSMUSG00000038252,ENSMUSG00000090083,ENSMUSG00000030213
RIP16	DNA repair	GO:0006281	7.21785e-10	9.14159	490	447	40	21118	ENSMUSG00000032565,ENSMUSG00000031229,ENSMUSG00000028452,ENSMUSG00000030243,ENSMUSG00000005370,ENSMUSG00000041859,ENSMUSG00000035726,ENSMUSG00000027933,ENSMUSG00000024740,ENSMUSG00000020156,ENSMUSG00000056394,ENSMUSG00000007570,ENSMUSG00000014850,ENSMUSG00000005566,ENSMUSG00000028312,ENSMUSG00000060261,ENSMUSG00000024974,ENSMUSG00000026219,ENSMUSG00000020063,ENSMUSG00000043909,ENSMUSG00000002870,…
RIP16	DNA replication	GO:0006260	2.36961e-07	6.62532	246	447	25	21118	ENSMUSG00000031229,ENSMUSG00000030243,ENSMUSG00000070544,ENSMUSG00000041859,ENSMUSG00000035726,ENSMUSG00000056394,ENSMUSG00000032740,ENSMUSG00000024974,ENSMUSG00000033364,ENSMUSG00000002870,ENSMUSG00000038644,ENSMUSG00000063952,ENSMUSG00000002835,ENSMUSG00000039738,ENSMUSG00000048170,ENSMUSG00000022673,ENSMUSG00000032555,ENSMUSG00000026355,ENSMUSG00000030978,ENSMUSG00000031565,ENSMUSG00000039176,…
RIP16	embryo development	GO:0009790	0.0213513	1.67058	1171	447	48	21118	ENSMUSG00000031503,ENSMUSG00000001506,ENSMUSG00000026837,ENSMUSG00000020900,ENSMUSG00000026193,ENSMUSG00000032187,ENSMUSG00000070544,ENSMUSG00000004099,ENSMUSG00000024620,ENSMUSG00000020914,ENSMUSG00000042323,ENSMUSG00000020661,ENSMUSG00000045962,ENSMUSG00000029231,ENSMUSG00000001119,ENSMUSG00000037475,ENSMUSG00000036606,ENSMUSG00000005566,ENSMUSG00000029106,ENSMUSG00000030513,ENSMUSG00000026383,…
RIP16	endoderm formation	GO:0001706	0.0330831	1.48039	53	447	8	21118	ENSMUSG00000031503,ENSMUSG00000026837,ENSMUSG00000026193,ENSMUSG00000001119,ENSMUSG00000005609,ENSMUSG00000031740,ENSMUSG00000006932,ENSMUSG00000000555
RIP16	endodermal cell differentiation	GO:0035987	0.007814	2.10713	44	447	8	21118	ENSMUSG00000031503,ENSMUSG00000026837,ENSMUSG00000026193,ENSMUSG00000001119,ENSMUSG00000005609,ENSMUSG00000031740,ENSMUSG00000006932,ENSMUSG00000000555
RIP16	establishment of protein localization	GO:0045184	0.0036866	2.43337	1647	447	64	21118	ENSMUSG00000001506,ENSMUSG00000020900,ENSMUSG00000040312,ENSMUSG00000031328,ENSMUSG00000047126,ENSMUSG00000001750,ENSMUSG00000006005,ENSMUSG00000032216,ENSMUSG00000028452,ENSMUSG00000025812,ENSMUSG00000031865,ENSMUSG00000031731,ENSMUSG00000068036,ENSMUSG00000037012,ENSMUSG00000040760,ENSMUSG00000034187,ENSMUSG00000020277,ENSMUSG00000032458,ENSMUSG00000004040,ENSMUSG00000026553,ENSMUSG00000026867,…
RIP16	external encapsulating structure organization	GO:0045229	3.62371e-10	9.44085	291	447	31	21118	ENSMUSG00000031503,ENSMUSG00000026043,ENSMUSG00000001506,ENSMUSG00000026837,ENSMUSG00000031502,ENSMUSG00000029661,ENSMUSG00000026193,ENSMUSG00000040488,ENSMUSG00000002900,ENSMUSG00000031996,ENSMUSG00000001435,ENSMUSG00000029675,ENSMUSG00000032187,ENSMUSG00000040690,ENSMUSG00000064080,ENSMUSG00000042961,ENSMUSG00000029163,ENSMUSG00000020674,ENSMUSG00000005397,ENSMUSG00000036545,ENSMUSG00000029231,…
RIP16	extracellular matrix organization	GO:0030198	3.30115e-10	9.48133	290	447	31	21118	ENSMUSG00000031503,ENSMUSG00000026043,ENSMUSG00000001506,ENSMUSG00000026837,ENSMUSG00000031502,ENSMUSG00000029661,ENSMUSG00000026193,ENSMUSG00000040488,ENSMUSG00000002900,ENSMUSG00000031996,ENSMUSG00000001435,ENSMUSG00000029675,ENSMUSG00000032187,ENSMUSG00000040690,ENSMUSG00000064080,ENSMUSG00000042961,ENSMUSG00000029163,ENSMUSG00000020674,ENSMUSG00000005397,ENSMUSG00000036545,ENSMUSG00000029231,…
RIP16	extracellular structure organization	GO:0043062	3.97616e-10	9.40054	292	447	31	21118	ENSMUSG00000031503,ENSMUSG00000026043,ENSMUSG00000001506,ENSMUSG00000026837,ENSMUSG00000031502,ENSMUSG00000029661,ENSMUSG00000026193,ENSMUSG00000040488,ENSMUSG00000002900,ENSMUSG00000031996,ENSMUSG00000001435,ENSMUSG00000029675,ENSMUSG00000032187,ENSMUSG00000040690,ENSMUSG00000064080,ENSMUSG00000042961,ENSMUSG00000029163,ENSMUSG00000020674,ENSMUSG00000005397,ENSMUSG00000036545,ENSMUSG00000029231,…
RIP16	formation of primary germ layer	GO:0001704	0.0163468	1.78657	117	447	12	21118	ENSMUSG00000031503,ENSMUSG00000026837,ENSMUSG00000026193,ENSMUSG00000001119,ENSMUSG00000026383,ENSMUSG00000005609,ENSMUSG00000031740,ENSMUSG00000042178,ENSMUSG00000027198,ENSMUSG00000006932,ENSMUSG00000031565,ENSMUSG00000000555
RIP16	gastrulation	GO:0007369	0.00701959	2.15369	190	447	16	21118	ENSMUSG00000031503,ENSMUSG00000026837,ENSMUSG00000026193,ENSMUSG00000045962,ENSMUSG00000001119,ENSMUSG00000026383,ENSMUSG00000005609,ENSMUSG00000031740,ENSMUSG00000044548,ENSMUSG00000042178,ENSMUSG00000039952,ENSMUSG00000027198,ENSMUSG00000033149,ENSMUSG00000006932,ENSMUSG00000031565,ENSMUSG00000000555
RIP16	gene expression	GO:0010467	1.85745e-05	4.73108	5933	447	181	21118	ENSMUSG00000032565,ENSMUSG00000031503,ENSMUSG00000001506,ENSMUSG00000040296,ENSMUSG00000020706,ENSMUSG00000003316,ENSMUSG00000002265,ENSMUSG00000031328,ENSMUSG00000026193,ENSMUSG00000031229,ENSMUSG00000001750,ENSMUSG00000030447,ENSMUSG00000026637,ENSMUSG00000006005,ENSMUSG00000038116,ENSMUSG00000032216,ENSMUSG00000001870,ENSMUSG00000024120,ENSMUSG00000032253,ENSMUSG00000026879,ENSMUSG00000032187,…
RIP16	generation of neurons	GO:0048699	0.000303122	3.51838	1636	447	67	21118	ENSMUSG00000026043,ENSMUSG00000020900,ENSMUSG00000031328,ENSMUSG00000026193,ENSMUSG00000030447,ENSMUSG00000032216,ENSMUSG00000002900,ENSMUSG00000022781,ENSMUSG00000037815,ENSMUSG00000045983,ENSMUSG00000068036,ENSMUSG00000038545,ENSMUSG00000020661,ENSMUSG00000026211,ENSMUSG00000009418,ENSMUSG00000037475,ENSMUSG00000021823,ENSMUSG00000037820,ENSMUSG00000044033,ENSMUSG00000033295,ENSMUSG00000036606,…
RIP16	head development	GO:0060322	0.00130281	2.88512	805	447	40	21118	ENSMUSG00000026043,ENSMUSG00000001506,ENSMUSG00000031502,ENSMUSG00000020900,ENSMUSG00000031328,ENSMUSG00000031229,ENSMUSG00000002900,ENSMUSG00000031996,ENSMUSG00000032187,ENSMUSG00000037815,ENSMUSG00000068036,ENSMUSG00000029231,ENSMUSG00000044033,ENSMUSG00000036606,ENSMUSG00000037605,ENSMUSG00000031960,ENSMUSG00000026192,ENSMUSG00000013236,ENSMUSG00000024639,ENSMUSG00000026605,ENSMUSG00000031740,…
RIP16	heart development	GO:0007507	0.0203597	1.69123	617	447	31	21118	ENSMUSG00000026043,ENSMUSG00000026837,ENSMUSG00000020900,ENSMUSG00000031328,ENSMUSG00000026193,ENSMUSG00000032216,ENSMUSG00000001870,ENSMUSG00000029675,ENSMUSG00000032187,ENSMUSG00000029163,ENSMUSG00000024620,ENSMUSG00000002100,ENSMUSG00000042323,ENSMUSG00000029231,ENSMUSG00000023972,ENSMUSG00000028063,ENSMUSG00000020063,ENSMUSG00000024639,ENSMUSG00000029249,ENSMUSG00000031740,ENSMUSG00000009090,…
RIP16	heterochromatin assembly	GO:0031507	2.97972e-05	4.52583	42	447	10	21118	ENSMUSG00000006005,ENSMUSG00000032187,ENSMUSG00000004099,ENSMUSG00000034543,ENSMUSG00000020661,ENSMUSG00000031715,ENSMUSG00000005566,ENSMUSG00000020063,ENSMUSG00000015697,ENSMUSG00000030213
RIP16	heterochromatin organization	GO:0070828	2.63092e-05	4.57989	53	447	11	21118	ENSMUSG00000006005,ENSMUSG00000032187,ENSMUSG00000004099,ENSMUSG00000034543,ENSMUSG00000020661,ENSMUSG00000031715,ENSMUSG00000034205,ENSMUSG00000005566,ENSMUSG00000020063,ENSMUSG00000015697,ENSMUSG00000030213
RIP16	heterocycle metabolic process	GO:0046483	3.57845e-07	6.44631	5535	447	178	21118	ENSMUSG00000032565,ENSMUSG00000031503,ENSMUSG00000025815,ENSMUSG00000001506,ENSMUSG00000040296,ENSMUSG00000020706,ENSMUSG00000002265,ENSMUSG00000031328,ENSMUSG00000031229,ENSMUSG00000026637,ENSMUSG00000006005,ENSMUSG00000038116,ENSMUSG00000032216,ENSMUSG00000028452,ENSMUSG00000030243,ENSMUSG00000024120,ENSMUSG00000032253,ENSMUSG00000032187,ENSMUSG00000070544,ENSMUSG00000005370,ENSMUSG00000004099,…
RIP16	histone H3 acetylation	GO:0043966	0.0200101	1.69875	65	447	9	21118	ENSMUSG00000032187,ENSMUSG00000022387,ENSMUSG00000020063,ENSMUSG00000063952,ENSMUSG00000025764,ENSMUSG00000027425,ENSMUSG00000041215,ENSMUSG00000033644,ENSMUSG00000024002
RIP16	histone H3-K14 acetylation	GO:0044154	0.034016	1.46832	16	447	5	21118	ENSMUSG00000022387,ENSMUSG00000020063,ENSMUSG00000063952,ENSMUSG00000033644,ENSMUSG00000024002
RIP16	histone H3-K9 methylation	GO:0051567	0.0295339	1.52968	38	447	7	21118	ENSMUSG00000031229,ENSMUSG00000004099,ENSMUSG00000024201,ENSMUSG00000028063,ENSMUSG00000020063,ENSMUSG00000036202,ENSMUSG00000015697
RIP16	histone H3-K9 modification	GO:0061647	0.0211826	1.67402	50	447	8	21118	ENSMUSG00000031229,ENSMUSG00000004099,ENSMUSG00000024201,ENSMUSG00000028063,ENSMUSG00000020063,ENSMUSG00000036202,ENSMUSG00000015697,ENSMUSG00000033644
RIP16	histone modification	GO:0016570	5.2297e-05	4.28152	467	447	31	21118	ENSMUSG00000031229,ENSMUSG00000038116,ENSMUSG00000032187,ENSMUSG00000004099,ENSMUSG00000042207,ENSMUSG00000024740,ENSMUSG00000022387,ENSMUSG00000025060,ENSMUSG00000024201,ENSMUSG00000026219,ENSMUSG00000028063,ENSMUSG00000020063,ENSMUSG00000029249,ENSMUSG00000005609,ENSMUSG00000063952,ENSMUSG00000031161,ENSMUSG00000057672,ENSMUSG00000025764,ENSMUSG00000036202,ENSMUSG00000057406,ENSMUSG00000027425,…
RIP16	intracellular protein transport	GO:0006886	0.0219114	1.65933	839	447	38	21118	ENSMUSG00000040312,ENSMUSG00000031328,ENSMUSG00000047126,ENSMUSG00000006005,ENSMUSG00000032216,ENSMUSG00000028452,ENSMUSG00000025812,ENSMUSG00000031865,ENSMUSG00000031731,ENSMUSG00000040760,ENSMUSG00000034187,ENSMUSG00000032458,ENSMUSG00000004040,ENSMUSG00000026553,ENSMUSG00000005566,ENSMUSG00000017774,ENSMUSG00000022391,ENSMUSG00000001552,ENSMUSG00000001855,ENSMUSG00000028063,ENSMUSG00000021709,…
RIP16	intracellular transport	GO:0046907	0.0387196	1.41207	1409	447	54	21118	ENSMUSG00000020900,ENSMUSG00000040312,ENSMUSG00000031328,ENSMUSG00000047126,ENSMUSG00000006005,ENSMUSG00000032216,ENSMUSG00000028452,ENSMUSG00000027778,ENSMUSG00000025812,ENSMUSG00000031865,ENSMUSG00000031731,ENSMUSG00000037475,ENSMUSG00000040760,ENSMUSG00000034187,ENSMUSG00000029467,ENSMUSG00000032458,ENSMUSG00000004040,ENSMUSG00000026553,ENSMUSG00000005566,ENSMUSG00000017774,ENSMUSG00000022391,…
RIP16	localization	GO:0051179	7.68125e-06	5.11457	6168	447	188	21118	ENSMUSG00000026043,ENSMUSG00000001506,ENSMUSG00000026837,ENSMUSG00000040296,ENSMUSG00000035299,ENSMUSG00000020900,ENSMUSG00000040312,ENSMUSG00000031328,ENSMUSG00000026193,ENSMUSG00000031229,ENSMUSG00000047126,ENSMUSG00000001750,ENSMUSG00000034243,ENSMUSG00000030447,ENSMUSG00000006005,ENSMUSG00000040488,ENSMUSG00000032216,ENSMUSG00000002900,ENSMUSG00000028452,ENSMUSG00000001870,ENSMUSG00000024120,…
RIP16	localization of cell	GO:0051674	0.000203175	3.69213	1653	447	68	21118	ENSMUSG00000026043,ENSMUSG00000001506,ENSMUSG00000026837,ENSMUSG00000040296,ENSMUSG00000020900,ENSMUSG00000031328,ENSMUSG00000026193,ENSMUSG00000002900,ENSMUSG00000001435,ENSMUSG00000032187,ENSMUSG00000037815,ENSMUSG00000029163,ENSMUSG00000025812,ENSMUSG00000024620,ENSMUSG00000068036,ENSMUSG00000045962,ENSMUSG00000039115,ENSMUSG00000029231,ENSMUSG00000009418,ENSMUSG00000021823,ENSMUSG00000040760,…
RIP16	locomotion	GO:0040011	0.00114833	2.93993	1839	447	71	21118	ENSMUSG00000026043,ENSMUSG00000001506,ENSMUSG00000026837,ENSMUSG00000040296,ENSMUSG00000020900,ENSMUSG00000031328,ENSMUSG00000026193,ENSMUSG00000030447,ENSMUSG00000002900,ENSMUSG00000001435,ENSMUSG00000032187,ENSMUSG00000037815,ENSMUSG00000029163,ENSMUSG00000025812,ENSMUSG00000024620,ENSMUSG00000068036,ENSMUSG00000045962,ENSMUSG00000039115,ENSMUSG00000029231,ENSMUSG00000009418,ENSMUSG00000021823,…
RIP16	macromolecule biosynthetic process	GO:0009059	4.60286e-05	4.33697	4782	447	152	21118	ENSMUSG00000031503,ENSMUSG00000001506,ENSMUSG00000026837,ENSMUSG00000040296,ENSMUSG00000002265,ENSMUSG00000031328,ENSMUSG00000031229,ENSMUSG00000047126,ENSMUSG00000030447,ENSMUSG00000026637,ENSMUSG00000006005,ENSMUSG00000038116,ENSMUSG00000032216,ENSMUSG00000028452,ENSMUSG00000030243,ENSMUSG00000024120,ENSMUSG00000032253,ENSMUSG00000032187,ENSMUSG00000070544,ENSMUSG00000045983,ENSMUSG00000004099,…
RIP16	macromolecule catabolic process	GO:0009057	8.36677e-07	6.07744	1283	447	63	21118	ENSMUSG00000032565,ENSMUSG00000031328,ENSMUSG00000001750,ENSMUSG00000026637,ENSMUSG00000032216,ENSMUSG00000028452,ENSMUSG00000024120,ENSMUSG00000038545,ENSMUSG00000001424,ENSMUSG00000033059,ENSMUSG00000001924,ENSMUSG00000024740,ENSMUSG00000032612,ENSMUSG00000014355,ENSMUSG00000034187,ENSMUSG00000038429,ENSMUSG00000041168,ENSMUSG00000017478,ENSMUSG00000034610,ENSMUSG00000043962,ENSMUSG00000006998,…
RIP16	macromolecule localization	GO:0033036	7.17637e-06	5.14409	2897	447	107	21118	ENSMUSG00000001506,ENSMUSG00000035299,ENSMUSG00000020900,ENSMUSG00000040312,ENSMUSG00000031328,ENSMUSG00000031229,ENSMUSG00000047126,ENSMUSG00000001750,ENSMUSG00000034243,ENSMUSG00000006005,ENSMUSG00000032216,ENSMUSG00000028452,ENSMUSG00000001870,ENSMUSG00000024120,ENSMUSG00000026879,ENSMUSG00000027778,ENSMUSG00000026626,ENSMUSG00000022781,ENSMUSG00000037815,ENSMUSG00000025812,ENSMUSG00000031865,…
RIP16	macromolecule metabolic process	GO:0043170	1.68324e-14	13.7739	9484	447	290	21118	ENSMUSG00000032565,ENSMUSG00000031503,ENSMUSG00000026043,ENSMUSG00000001506,ENSMUSG00000026837,ENSMUSG00000040296,ENSMUSG00000020706,ENSMUSG00000001441,ENSMUSG00000003316,ENSMUSG00000002265,ENSMUSG00000031328,ENSMUSG00000026193,ENSMUSG00000022788,ENSMUSG00000031229,ENSMUSG00000047126,ENSMUSG00000001750,ENSMUSG00000030447,ENSMUSG00000026637,ENSMUSG00000006005,ENSMUSG00000038116,ENSMUSG00000040488,…
RIP16	macromolecule methylation	GO:0043414	0.00724717	2.13983	310	447	21	21118	ENSMUSG00000020706,ENSMUSG00000031229,ENSMUSG00000032187,ENSMUSG00000004099,ENSMUSG00000020661,ENSMUSG00000005566,ENSMUSG00000024201,ENSMUSG00000028063,ENSMUSG00000020063,ENSMUSG00000005609,ENSMUSG00000062203,ENSMUSG00000036202,ENSMUSG00000057406,ENSMUSG00000015697,ENSMUSG00000029557,ENSMUSG00000006932,ENSMUSG00000022394,ENSMUSG00000026496,ENSMUSG00000033644,ENSMUSG00000024002,ENSMUSG00000030213
RIP16	macromolecule modification	GO:0043412	0.000186173	3.73008	3823	447	126	21118	ENSMUSG00000032565,ENSMUSG00000026043,ENSMUSG00000020706,ENSMUSG00000031328,ENSMUSG00000026193,ENSMUSG00000022788,ENSMUSG00000031229,ENSMUSG00000026637,ENSMUSG00000038116,ENSMUSG00000032216,ENSMUSG00000028452,ENSMUSG00000031996,ENSMUSG00000026626,ENSMUSG00000022781,ENSMUSG00000032187,ENSMUSG00000070544,ENSMUSG00000042961,ENSMUSG00000029163,ENSMUSG00000045983,ENSMUSG00000004099,ENSMUSG00000030319,…
RIP16	mesenchyme development	GO:0060485	0.00557076	2.25409	280	447	20	21118	ENSMUSG00000001506,ENSMUSG00000031328,ENSMUSG00000026193,ENSMUSG00000032216,ENSMUSG00000024620,ENSMUSG00000038545,ENSMUSG00000035262,ENSMUSG00000034205,ENSMUSG00000005566,ENSMUSG00000026383,ENSMUSG00000018340,ENSMUSG00000023972,ENSMUSG00000028487,ENSMUSG00000026883,ENSMUSG00000024613,ENSMUSG00000039952,ENSMUSG00000033149,ENSMUSG00000006932,ENSMUSG00000031565,ENSMUSG00000025810
RIP16	metabolic process	GO:0008152	8.11874e-15	14.0905	11429	447	330	21118	ENSMUSG00000032565,ENSMUSG00000031503,ENSMUSG00000025815,ENSMUSG00000026043,ENSMUSG00000001506,ENSMUSG00000026837,ENSMUSG00000029661,ENSMUSG00000040296,ENSMUSG00000020706,ENSMUSG00000001441,ENSMUSG00000003316,ENSMUSG00000002265,ENSMUSG00000031328,ENSMUSG00000026193,ENSMUSG00000022788,ENSMUSG00000031229,ENSMUSG00000047126,ENSMUSG00000001750,ENSMUSG00000030447,ENSMUSG00000026637,ENSMUSG00000006005,…
RIP16	microtubule cytoskeleton organization	GO:0000226	9.24876e-07	6.03392	618	447	40	21118	ENSMUSG00000035299,ENSMUSG00000031328,ENSMUSG00000031229,ENSMUSG00000047126,ENSMUSG00000006005,ENSMUSG00000028452,ENSMUSG00000040549,ENSMUSG00000031922,ENSMUSG00000025812,ENSMUSG00000031865,ENSMUSG00000031731,ENSMUSG00000038545,ENSMUSG00000026211,ENSMUSG00000022961,ENSMUSG00000009418,ENSMUSG00000037286,ENSMUSG00000032740,ENSMUSG00000025060,ENSMUSG00000024974,ENSMUSG00000005871,ENSMUSG00000058690,…
RIP16	microtubule-based process	GO:0007017	0.000153806	3.81303	891	447	45	21118	ENSMUSG00000035299,ENSMUSG00000031328,ENSMUSG00000031229,ENSMUSG00000047126,ENSMUSG00000006005,ENSMUSG00000028452,ENSMUSG00000040549,ENSMUSG00000027778,ENSMUSG00000031922,ENSMUSG00000025812,ENSMUSG00000031865,ENSMUSG00000031731,ENSMUSG00000038545,ENSMUSG00000026211,ENSMUSG00000022961,ENSMUSG00000009418,ENSMUSG00000037286,ENSMUSG00000032740,ENSMUSG00000025060,ENSMUSG00000024974,ENSMUSG00000005871,…
RIP16	mitotic cell cycle	GO:0000278	3.52509e-13	12.4528	819	447	59	21118	ENSMUSG00000020900,ENSMUSG00000031328,ENSMUSG00000031229,ENSMUSG00000047126,ENSMUSG00000006005,ENSMUSG00000028452,ENSMUSG00000045983,ENSMUSG00000024620,ENSMUSG00000031865,ENSMUSG00000038545,ENSMUSG00000041859,ENSMUSG00000020661,ENSMUSG00000027933,ENSMUSG00000047710,ENSMUSG00000026211,ENSMUSG00000024740,ENSMUSG00000022961,ENSMUSG00000014355,ENSMUSG00000040760,ENSMUSG00000037286,ENSMUSG00000028312,…
RIP16	mitotic cell cycle process	GO:1903047	7.33199e-11	10.1348	666	447	49	21118	ENSMUSG00000020900,ENSMUSG00000031328,ENSMUSG00000031229,ENSMUSG00000047126,ENSMUSG00000006005,ENSMUSG00000028452,ENSMUSG00000045983,ENSMUSG00000024620,ENSMUSG00000031865,ENSMUSG00000038545,ENSMUSG00000041859,ENSMUSG00000027933,ENSMUSG00000047710,ENSMUSG00000026211,ENSMUSG00000024740,ENSMUSG00000022961,ENSMUSG00000014355,ENSMUSG00000040760,ENSMUSG00000037286,ENSMUSG00000028312,ENSMUSG00000015766,…
RIP16	mitotic DNA replication	GO:1902969	0.000514057	3.28899	14	447	6	21118	ENSMUSG00000041859,ENSMUSG00000002870,ENSMUSG00000022673,ENSMUSG00000026355,ENSMUSG00000031565,ENSMUSG00000027502
RIP16	mitotic nuclear division	GO:0140014	0.000779628	3.10811	270	447	21	21118	ENSMUSG00000031328,ENSMUSG00000031229,ENSMUSG00000047126,ENSMUSG00000006005,ENSMUSG00000024620,ENSMUSG00000038545,ENSMUSG00000047710,ENSMUSG00000026211,ENSMUSG00000014355,ENSMUSG00000037286,ENSMUSG00000028312,ENSMUSG00000015766,ENSMUSG00000024974,ENSMUSG00000005871,ENSMUSG00000032624,ENSMUSG00000090877,ENSMUSG00000091971,ENSMUSG00000034906,ENSMUSG00000002055,ENSMUSG00000012443,ENSMUSG00000038252
RIP16	mitotic spindle organization	GO:0007052	0.0124723	1.90405	114	447	12	21118	ENSMUSG00000031328,ENSMUSG00000047126,ENSMUSG00000006005,ENSMUSG00000028452,ENSMUSG00000031865,ENSMUSG00000037286,ENSMUSG00000024974,ENSMUSG00000090877,ENSMUSG00000091971,ENSMUSG00000012443,ENSMUSG00000058070,ENSMUSG00000032479
RIP16	modification-dependent macromolecule catabolic process	GO:0043632	0.00428622	2.36793	630	447	33	21118	ENSMUSG00000032216,ENSMUSG00000028452,ENSMUSG00000038545,ENSMUSG00000001924,ENSMUSG00000024740,ENSMUSG00000032612,ENSMUSG00000014355,ENSMUSG00000038429,ENSMUSG00000041168,ENSMUSG00000034610,ENSMUSG00000006998,ENSMUSG00000026219,ENSMUSG00000020063,ENSMUSG00000033364,ENSMUSG00000008348,ENSMUSG00000040785,ENSMUSG00000038324,ENSMUSG00000055652,ENSMUSG00000059263,ENSMUSG00000031161,ENSMUSG00000026965,…
RIP16	modification-dependent protein catabolic process	GO:0019941	0.00866159	2.0624	621	447	32	21118	ENSMUSG00000032216,ENSMUSG00000028452,ENSMUSG00000038545,ENSMUSG00000001924,ENSMUSG00000024740,ENSMUSG00000032612,ENSMUSG00000014355,ENSMUSG00000038429,ENSMUSG00000041168,ENSMUSG00000006998,ENSMUSG00000026219,ENSMUSG00000020063,ENSMUSG00000033364,ENSMUSG00000008348,ENSMUSG00000040785,ENSMUSG00000038324,ENSMUSG00000055652,ENSMUSG00000059263,ENSMUSG00000031161,ENSMUSG00000026965,ENSMUSG00000090877,…
RIP16	movement of cell or subcellular component	GO:0006928	4.43344e-05	4.35326	2075	447	82	21118	ENSMUSG00000026043,ENSMUSG00000001506,ENSMUSG00000026837,ENSMUSG00000040296,ENSMUSG00000020900,ENSMUSG00000031328,ENSMUSG00000026193,ENSMUSG00000030447,ENSMUSG00000002900,ENSMUSG00000001435,ENSMUSG00000026879,ENSMUSG00000027778,ENSMUSG00000032187,ENSMUSG00000037815,ENSMUSG00000029163,ENSMUSG00000025812,ENSMUSG00000024620,ENSMUSG00000068036,ENSMUSG00000045962,ENSMUSG00000039115,ENSMUSG00000029231,…
RIP16	mRNA metabolic process	GO:0016071	0.00460992	2.33631	662	447	34	21118	ENSMUSG00000032565,ENSMUSG00000031328,ENSMUSG00000026637,ENSMUSG00000024853,ENSMUSG00000022961,ENSMUSG00000032612,ENSMUSG00000037475,ENSMUSG00000024422,ENSMUSG00000004040,ENSMUSG00000034610,ENSMUSG00000043962,ENSMUSG00000039218,ENSMUSG00000029249,ENSMUSG00000005609,ENSMUSG00000028274,ENSMUSG00000091971,ENSMUSG00000062203,ENSMUSG00000037331,ENSMUSG00000023952,ENSMUSG00000078676,ENSMUSG00000000384,…
RIP16	multicellular organism development	GO:0007275	1.0282e-08	7.98792	5441	447	181	21118	ENSMUSG00000031503,ENSMUSG00000025815,ENSMUSG00000026043,ENSMUSG00000001506,ENSMUSG00000026837,ENSMUSG00000031502,ENSMUSG00000029661,ENSMUSG00000020900,ENSMUSG00000040312,ENSMUSG00000003316,ENSMUSG00000031328,ENSMUSG00000026193,ENSMUSG00000031229,ENSMUSG00000001750,ENSMUSG00000030447,ENSMUSG00000032216,ENSMUSG00000002900,ENSMUSG00000024236,ENSMUSG00000001870,ENSMUSG00000040225,ENSMUSG00000031996,…
RIP16	negative regulation of actin filament depolymerization	GO:0030835	0.0181256	1.74171	49	447	8	21118	ENSMUSG00000057738,ENSMUSG00000024236,ENSMUSG00000026879,ENSMUSG00000002812,ENSMUSG00000029106,ENSMUSG00000023022,ENSMUSG00000015766,ENSMUSG00000021338
RIP16	negative regulation of biological process	GO:0048519	4.04328e-12	11.3933	5544	447	194	21118	ENSMUSG00000032565,ENSMUSG00000031503,ENSMUSG00000026043,ENSMUSG00000001506,ENSMUSG00000026837,ENSMUSG00000035299,ENSMUSG00000003316,ENSMUSG00000002265,ENSMUSG00000031328,ENSMUSG00000026193,ENSMUSG00000031229,ENSMUSG00000047126,ENSMUSG00000057738,ENSMUSG00000030447,ENSMUSG00000026637,ENSMUSG00000006005,ENSMUSG00000032216,ENSMUSG00000002900,ENSMUSG00000028452,ENSMUSG00000024236,ENSMUSG00000001870,…
RIP16	negative regulation of cellular component organization	GO:0051129	8.74776e-06	5.0581	752	447	43	21118	ENSMUSG00000035299,ENSMUSG00000031328,ENSMUSG00000031229,ENSMUSG00000057738,ENSMUSG00000006005,ENSMUSG00000024236,ENSMUSG00000026879,ENSMUSG00000022781,ENSMUSG00000029163,ENSMUSG00000002812,ENSMUSG00000004099,ENSMUSG00000020914,ENSMUSG00000037475,ENSMUSG00000033295,ENSMUSG00000032812,ENSMUSG00000029106,ENSMUSG00000023022,ENSMUSG00000015766,ENSMUSG00000024201,ENSMUSG00000026219,ENSMUSG00000005871,…
RIP16	negative regulation of cellular process	GO:0048523	2.25493e-09	8.64687	5068	447	174	21118	ENSMUSG00000032565,ENSMUSG00000026043,ENSMUSG00000001506,ENSMUSG00000026837,ENSMUSG00000035299,ENSMUSG00000003316,ENSMUSG00000002265,ENSMUSG00000031328,ENSMUSG00000026193,ENSMUSG00000031229,ENSMUSG00000047126,ENSMUSG00000057738,ENSMUSG00000026637,ENSMUSG00000006005,ENSMUSG00000032216,ENSMUSG00000002900,ENSMUSG00000028452,ENSMUSG00000024236,ENSMUSG00000001870,ENSMUSG00000024120,ENSMUSG00000031996,…
RIP16	negative regulation of cytoskeleton organization	GO:0051494	5.82173e-05	4.23495	171	447	18	21118	ENSMUSG00000035299,ENSMUSG00000057738,ENSMUSG00000024236,ENSMUSG00000026879,ENSMUSG00000022781,ENSMUSG00000002812,ENSMUSG00000032812,ENSMUSG00000029106,ENSMUSG00000023022,ENSMUSG00000015766,ENSMUSG00000005871,ENSMUSG00000032702,ENSMUSG00000026933,ENSMUSG00000037519,ENSMUSG00000031161,ENSMUSG00000039230,ENSMUSG00000021338,ENSMUSG00000033149
RIP16	negative regulation of macromolecule metabolic process	GO:0010605	0.0217282	1.66298	2999	447	97	21118	ENSMUSG00000032565,ENSMUSG00000003316,ENSMUSG00000002265,ENSMUSG00000031328,ENSMUSG00000026193,ENSMUSG00000031229,ENSMUSG00000047126,ENSMUSG00000026637,ENSMUSG00000006005,ENSMUSG00000032216,ENSMUSG00000024120,ENSMUSG00000031996,ENSMUSG00000022781,ENSMUSG00000032187,ENSMUSG00000005370,ENSMUSG00000029163,ENSMUSG00000045983,ENSMUSG00000004099,ENSMUSG00000025812,ENSMUSG00000034543,ENSMUSG00000001424,…
RIP16	negative regulation of metabolic process	GO:0009892	0.012844	1.8913	3239	447	104	21118	ENSMUSG00000032565,ENSMUSG00000003316,ENSMUSG00000002265,ENSMUSG00000031328,ENSMUSG00000026193,ENSMUSG00000031229,ENSMUSG00000047126,ENSMUSG00000026637,ENSMUSG00000006005,ENSMUSG00000032216,ENSMUSG00000024120,ENSMUSG00000031996,ENSMUSG00000026626,ENSMUSG00000022781,ENSMUSG00000032187,ENSMUSG00000005370,ENSMUSG00000029163,ENSMUSG00000045983,ENSMUSG00000004099,ENSMUSG00000025812,ENSMUSG00000034543,…
RIP16	negative regulation of nitrogen compound metabolic process	GO:0051172	0.0462532	1.33486	2542	447	84	21118	ENSMUSG00000032565,ENSMUSG00000003316,ENSMUSG00000002265,ENSMUSG00000031328,ENSMUSG00000031229,ENSMUSG00000047126,ENSMUSG00000026637,ENSMUSG00000006005,ENSMUSG00000032216,ENSMUSG00000024120,ENSMUSG00000031996,ENSMUSG00000022781,ENSMUSG00000032187,ENSMUSG00000005370,ENSMUSG00000029163,ENSMUSG00000045983,ENSMUSG00000004099,ENSMUSG00000025812,ENSMUSG00000034543,ENSMUSG00000042207,ENSMUSG00000020661,…
RIP16	negative regulation of organelle organization	GO:0010639	2.46521e-05	4.60815	354	447	27	21118	ENSMUSG00000035299,ENSMUSG00000031229,ENSMUSG00000057738,ENSMUSG00000006005,ENSMUSG00000024236,ENSMUSG00000026879,ENSMUSG00000022781,ENSMUSG00000002812,ENSMUSG00000020914,ENSMUSG00000032812,ENSMUSG00000029106,ENSMUSG00000023022,ENSMUSG00000015766,ENSMUSG00000005871,ENSMUSG00000028063,ENSMUSG00000027668,ENSMUSG00000032702,ENSMUSG00000026933,ENSMUSG00000002870,ENSMUSG00000037519,ENSMUSG00000031161,…
RIP16	negative regulation of protein depolymerization	GO:1901880	0.000225412	3.64702	79	447	12	21118	ENSMUSG00000035299,ENSMUSG00000057738,ENSMUSG00000024236,ENSMUSG00000026879,ENSMUSG00000002812,ENSMUSG00000029106,ENSMUSG00000023022,ENSMUSG00000015766,ENSMUSG00000005871,ENSMUSG00000026933,ENSMUSG00000031161,ENSMUSG00000021338
RIP16	negative regulation of protein-containing complex disassembly	GO:0043242	9.29074e-05	4.03195	88	447	13	21118	ENSMUSG00000035299,ENSMUSG00000057738,ENSMUSG00000024236,ENSMUSG00000026879,ENSMUSG00000002812,ENSMUSG00000029106,ENSMUSG00000023022,ENSMUSG00000015766,ENSMUSG00000005871,ENSMUSG00000026933,ENSMUSG00000031161,ENSMUSG00000021338,ENSMUSG00000035629
RIP16	negative regulation of supramolecular fiber organization	GO:1902904	1.17717e-05	4.92916	173	447	19	21118	ENSMUSG00000035299,ENSMUSG00000057738,ENSMUSG00000024236,ENSMUSG00000026879,ENSMUSG00000022781,ENSMUSG00000029163,ENSMUSG00000002812,ENSMUSG00000032812,ENSMUSG00000029106,ENSMUSG00000023022,ENSMUSG00000015766,ENSMUSG00000005871,ENSMUSG00000032702,ENSMUSG00000026933,ENSMUSG00000037519,ENSMUSG00000031161,ENSMUSG00000039230,ENSMUSG00000021338,ENSMUSG00000033149
RIP16	nervous system development	GO:0007399	0.00204707	2.68887	2421	447	86	21118	ENSMUSG00000026043,ENSMUSG00000031502,ENSMUSG00000020900,ENSMUSG00000031328,ENSMUSG00000026193,ENSMUSG00000031229,ENSMUSG00000001750,ENSMUSG00000030447,ENSMUSG00000032216,ENSMUSG00000002900,ENSMUSG00000031996,ENSMUSG00000026879,ENSMUSG00000022781,ENSMUSG00000032187,ENSMUSG00000037815,ENSMUSG00000045983,ENSMUSG00000025812,ENSMUSG00000031865,ENSMUSG00000068036,ENSMUSG00000038545,ENSMUSG00000020661,…
RIP16	neurogenesis	GO:0022008	0.000306785	3.51317	1776	447	71	21118	ENSMUSG00000026043,ENSMUSG00000020900,ENSMUSG00000031328,ENSMUSG00000026193,ENSMUSG00000030447,ENSMUSG00000032216,ENSMUSG00000002900,ENSMUSG00000026879,ENSMUSG00000022781,ENSMUSG00000032187,ENSMUSG00000037815,ENSMUSG00000045983,ENSMUSG00000025812,ENSMUSG00000068036,ENSMUSG00000038545,ENSMUSG00000020661,ENSMUSG00000026211,ENSMUSG00000009418,ENSMUSG00000037475,ENSMUSG00000021823,ENSMUSG00000037820,…
RIP16	neuron development	GO:0048666	0.00039094	3.40789	1208	447	54	21118	ENSMUSG00000020900,ENSMUSG00000031328,ENSMUSG00000026193,ENSMUSG00000030447,ENSMUSG00000032216,ENSMUSG00000002900,ENSMUSG00000022781,ENSMUSG00000037815,ENSMUSG00000068036,ENSMUSG00000038545,ENSMUSG00000026211,ENSMUSG00000037475,ENSMUSG00000021823,ENSMUSG00000044033,ENSMUSG00000033295,ENSMUSG00000036606,ENSMUSG00000032740,ENSMUSG00000023972,ENSMUSG00000022377,ENSMUSG00000005360,ENSMUSG00000013236,…
RIP16	neuron differentiation	GO:0030182	0.000803182	3.09519	1472	447	61	21118	ENSMUSG00000020900,ENSMUSG00000031328,ENSMUSG00000026193,ENSMUSG00000030447,ENSMUSG00000032216,ENSMUSG00000002900,ENSMUSG00000022781,ENSMUSG00000037815,ENSMUSG00000045983,ENSMUSG00000068036,ENSMUSG00000038545,ENSMUSG00000020661,ENSMUSG00000026211,ENSMUSG00000037475,ENSMUSG00000021823,ENSMUSG00000044033,ENSMUSG00000033295,ENSMUSG00000036606,ENSMUSG00000004040,ENSMUSG00000032740,ENSMUSG00000023972,…
RIP16	neuron projection development	GO:0031175	0.000275403	3.56003	1066	447	50	21118	ENSMUSG00000020900,ENSMUSG00000031328,ENSMUSG00000026193,ENSMUSG00000030447,ENSMUSG00000032216,ENSMUSG00000002900,ENSMUSG00000022781,ENSMUSG00000037815,ENSMUSG00000068036,ENSMUSG00000038545,ENSMUSG00000026211,ENSMUSG00000037475,ENSMUSG00000021823,ENSMUSG00000044033,ENSMUSG00000033295,ENSMUSG00000036606,ENSMUSG00000032740,ENSMUSG00000023972,ENSMUSG00000022377,ENSMUSG00000013236,ENSMUSG00000020063,…
RIP16	neuron projection morphogenesis	GO:0048812	0.0101526	1.99342	656	447	33	21118	ENSMUSG00000020900,ENSMUSG00000026193,ENSMUSG00000030447,ENSMUSG00000032216,ENSMUSG00000022781,ENSMUSG00000068036,ENSMUSG00000038545,ENSMUSG00000026211,ENSMUSG00000021823,ENSMUSG00000044033,ENSMUSG00000033295,ENSMUSG00000036606,ENSMUSG00000013236,ENSMUSG00000027668,ENSMUSG00000038299,ENSMUSG00000044548,ENSMUSG00000026883,ENSMUSG00000039852,ENSMUSG00000031161,ENSMUSG00000026965,ENSMUSG00000032867,…
RIP16	nitrogen compound metabolic process	GO:0006807	4.35352e-12	11.3612	9669	447	287	21118	ENSMUSG00000032565,ENSMUSG00000031503,ENSMUSG00000025815,ENSMUSG00000026043,ENSMUSG00000001506,ENSMUSG00000040296,ENSMUSG00000020706,ENSMUSG00000001441,ENSMUSG00000003316,ENSMUSG00000002265,ENSMUSG00000031328,ENSMUSG00000026193,ENSMUSG00000022788,ENSMUSG00000031229,ENSMUSG00000047126,ENSMUSG00000001750,ENSMUSG00000030447,ENSMUSG00000026637,ENSMUSG00000006005,ENSMUSG00000038116,ENSMUSG00000040488,…
RIP16	nuclear chromosome segregation	GO:0098813	0.0001814	3.74136	270	447	22	21118	ENSMUSG00000031229,ENSMUSG00000006005,ENSMUSG00000020914,ENSMUSG00000047710,ENSMUSG00000014355,ENSMUSG00000037286,ENSMUSG00000028312,ENSMUSG00000020628,ENSMUSG00000024974,ENSMUSG00000005871,ENSMUSG00000026605,ENSMUSG00000027326,ENSMUSG00000032624,ENSMUSG00000039738,ENSMUSG00000034906,ENSMUSG00000048170,ENSMUSG00000002055,ENSMUSG00000038252,ENSMUSG00000024392,ENSMUSG00000006932,ENSMUSG00000028820,…
RIP16	nuclear division	GO:0000280	0.00354213	2.45074	426	447	26	21118	ENSMUSG00000031328,ENSMUSG00000031229,ENSMUSG00000047126,ENSMUSG00000006005,ENSMUSG00000024620,ENSMUSG00000020914,ENSMUSG00000038545,ENSMUSG00000047710,ENSMUSG00000026211,ENSMUSG00000014355,ENSMUSG00000037286,ENSMUSG00000028312,ENSMUSG00000015766,ENSMUSG00000024974,ENSMUSG00000005871,ENSMUSG00000032624,ENSMUSG00000090877,ENSMUSG00000039738,ENSMUSG00000091971,ENSMUSG00000034906,ENSMUSG00000002055,…
RIP16	nuclear DNA replication	GO:0033260	0.0166229	1.77929	35	447	7	21118	ENSMUSG00000031229,ENSMUSG00000041859,ENSMUSG00000002870,ENSMUSG00000022673,ENSMUSG00000026355,ENSMUSG00000031565,ENSMUSG00000027502
RIP16	nucleic acid metabolic process	GO:0090304	1.98882e-07	6.7014	4962	447	165	21118	ENSMUSG00000032565,ENSMUSG00000031503,ENSMUSG00000001506,ENSMUSG00000040296,ENSMUSG00000020706,ENSMUSG00000002265,ENSMUSG00000031328,ENSMUSG00000031229,ENSMUSG00000026637,ENSMUSG00000006005,ENSMUSG00000038116,ENSMUSG00000032216,ENSMUSG00000028452,ENSMUSG00000030243,ENSMUSG00000024120,ENSMUSG00000032253,ENSMUSG00000032187,ENSMUSG00000070544,ENSMUSG00000005370,ENSMUSG00000004099,ENSMUSG00000024620,…
RIP16	nucleobase-containing compound metabolic process	GO:0006139	5.3543e-08	7.2713	5416	447	178	21118	ENSMUSG00000032565,ENSMUSG00000031503,ENSMUSG00000025815,ENSMUSG00000001506,ENSMUSG00000040296,ENSMUSG00000020706,ENSMUSG00000002265,ENSMUSG00000031328,ENSMUSG00000031229,ENSMUSG00000026637,ENSMUSG00000006005,ENSMUSG00000038116,ENSMUSG00000032216,ENSMUSG00000028452,ENSMUSG00000030243,ENSMUSG00000024120,ENSMUSG00000032253,ENSMUSG00000032187,ENSMUSG00000070544,ENSMUSG00000005370,ENSMUSG00000004099,…
RIP16	organelle fission	GO:0048285	0.00301974	2.52003	477	447	28	21118	ENSMUSG00000031328,ENSMUSG00000031229,ENSMUSG00000047126,ENSMUSG00000006005,ENSMUSG00000024620,ENSMUSG00000020914,ENSMUSG00000038545,ENSMUSG00000047710,ENSMUSG00000026211,ENSMUSG00000014355,ENSMUSG00000037286,ENSMUSG00000028312,ENSMUSG00000015766,ENSMUSG00000024974,ENSMUSG00000005871,ENSMUSG00000027668,ENSMUSG00000032624,ENSMUSG00000090877,ENSMUSG00000039738,ENSMUSG00000091971,ENSMUSG00000034906,…
RIP16	organelle organization	GO:0006996	9.7327e-21	20.0118	3798	447	170	21118	ENSMUSG00000032565,ENSMUSG00000035299,ENSMUSG00000020900,ENSMUSG00000031328,ENSMUSG00000022788,ENSMUSG00000031229,ENSMUSG00000047126,ENSMUSG00000057738,ENSMUSG00000001750,ENSMUSG00000030447,ENSMUSG00000006005,ENSMUSG00000038116,ENSMUSG00000028452,ENSMUSG00000030243,ENSMUSG00000024236,ENSMUSG00000040225,ENSMUSG00000032253,ENSMUSG00000029675,ENSMUSG00000040549,ENSMUSG00000026879,ENSMUSG00000027778,…
RIP16	organic cyclic compound metabolic process	GO:1901360	1.88419e-07	6.72488	5829	447	186	21118	ENSMUSG00000032565,ENSMUSG00000031503,ENSMUSG00000025815,ENSMUSG00000001506,ENSMUSG00000040296,ENSMUSG00000020706,ENSMUSG00000002265,ENSMUSG00000031328,ENSMUSG00000031229,ENSMUSG00000026637,ENSMUSG00000006005,ENSMUSG00000038116,ENSMUSG00000032216,ENSMUSG00000028452,ENSMUSG00000030243,ENSMUSG00000024120,ENSMUSG00000031996,ENSMUSG00000032253,ENSMUSG00000032187,ENSMUSG00000070544,ENSMUSG00000005370,…
RIP16	organic substance biosynthetic process	GO:1901576	0.000375089	3.42587	5779	447	172	21118	ENSMUSG00000032565,ENSMUSG00000031503,ENSMUSG00000001506,ENSMUSG00000026837,ENSMUSG00000040296,ENSMUSG00000002265,ENSMUSG00000031328,ENSMUSG00000031229,ENSMUSG00000047126,ENSMUSG00000030447,ENSMUSG00000026637,ENSMUSG00000006005,ENSMUSG00000038116,ENSMUSG00000032216,ENSMUSG00000028452,ENSMUSG00000030243,ENSMUSG00000024120,ENSMUSG00000032253,ENSMUSG00000032187,ENSMUSG00000070544,ENSMUSG00000045983,…
RIP16	organic substance catabolic process	GO:1901575	6.31053e-05	4.19993	1985	447	79	21118	ENSMUSG00000032565,ENSMUSG00000025815,ENSMUSG00000001441,ENSMUSG00000031328,ENSMUSG00000001750,ENSMUSG00000026637,ENSMUSG00000032216,ENSMUSG00000028452,ENSMUSG00000024120,ENSMUSG00000038545,ENSMUSG00000001424,ENSMUSG00000033059,ENSMUSG00000001924,ENSMUSG00000024740,ENSMUSG00000032612,ENSMUSG00000014355,ENSMUSG00000037012,ENSMUSG00000034187,ENSMUSG00000038429,ENSMUSG00000020277,ENSMUSG00000004040,…
RIP16	organic substance metabolic process	GO:0071704	4.84755e-15	14.3145	10989	447	322	21118	ENSMUSG00000032565,ENSMUSG00000031503,ENSMUSG00000025815,ENSMUSG00000026043,ENSMUSG00000001506,ENSMUSG00000026837,ENSMUSG00000040296,ENSMUSG00000020706,ENSMUSG00000001441,ENSMUSG00000003316,ENSMUSG00000002265,ENSMUSG00000031328,ENSMUSG00000026193,ENSMUSG00000022788,ENSMUSG00000031229,ENSMUSG00000047126,ENSMUSG00000001750,ENSMUSG00000030447,ENSMUSG00000026637,ENSMUSG00000006005,ENSMUSG00000038116,…
RIP16	organonitrogen compound metabolic process	GO:1901564	1.55232e-07	6.80902	6326	447	198	21118	ENSMUSG00000032565,ENSMUSG00000025815,ENSMUSG00000026043,ENSMUSG00000040296,ENSMUSG00000001441,ENSMUSG00000003316,ENSMUSG00000031328,ENSMUSG00000026193,ENSMUSG00000022788,ENSMUSG00000031229,ENSMUSG00000047126,ENSMUSG00000001750,ENSMUSG00000030447,ENSMUSG00000026637,ENSMUSG00000006005,ENSMUSG00000038116,ENSMUSG00000040488,ENSMUSG00000032216,ENSMUSG00000028452,ENSMUSG00000024120,ENSMUSG00000031996,…
RIP16	peptidyl-amino acid modification	GO:0018193	0.000127085	3.89591	1264	447	57	21118	ENSMUSG00000031229,ENSMUSG00000038116,ENSMUSG00000031996,ENSMUSG00000022781,ENSMUSG00000032187,ENSMUSG00000070544,ENSMUSG00000042961,ENSMUSG00000045983,ENSMUSG00000004099,ENSMUSG00000025812,ENSMUSG00000024620,ENSMUSG00000028530,ENSMUSG00000045962,ENSMUSG00000029231,ENSMUSG00000037820,ENSMUSG00000022387,ENSMUSG00000037012,ENSMUSG00000034205,ENSMUSG00000005566,ENSMUSG00000024201,ENSMUSG00000023972,…
RIP16	peptidyl-lysine modification	GO:0018205	1.85346e-06	5.73202	382	447	30	21118	ENSMUSG00000031229,ENSMUSG00000038116,ENSMUSG00000032187,ENSMUSG00000004099,ENSMUSG00000037820,ENSMUSG00000022387,ENSMUSG00000034205,ENSMUSG00000005566,ENSMUSG00000024201,ENSMUSG00000028063,ENSMUSG00000020063,ENSMUSG00000005609,ENSMUSG00000063952,ENSMUSG00000019055,ENSMUSG00000031161,ENSMUSG00000025764,ENSMUSG00000036202,ENSMUSG00000057406,ENSMUSG00000027425,ENSMUSG00000015697,ENSMUSG00000024392,…
RIP16	plasma membrane bounded cell projection morphogenesis	GO:0120039	0.00599687	2.22208	670	447	34	21118	ENSMUSG00000020900,ENSMUSG00000026193,ENSMUSG00000030447,ENSMUSG00000032216,ENSMUSG00000022781,ENSMUSG00000068036,ENSMUSG00000038545,ENSMUSG00000026211,ENSMUSG00000021823,ENSMUSG00000044033,ENSMUSG00000033295,ENSMUSG00000036606,ENSMUSG00000013236,ENSMUSG00000027668,ENSMUSG00000038299,ENSMUSG00000032702,ENSMUSG00000044548,ENSMUSG00000026883,ENSMUSG00000039852,ENSMUSG00000031161,ENSMUSG00000026965,…
RIP16	plasma membrane bounded cell projection organization	GO:0120036	0.00032665	3.48592	1536	447	64	21118	ENSMUSG00000020900,ENSMUSG00000031328,ENSMUSG00000026193,ENSMUSG00000022788,ENSMUSG00000001750,ENSMUSG00000030447,ENSMUSG00000032216,ENSMUSG00000002900,ENSMUSG00000026879,ENSMUSG00000027778,ENSMUSG00000022781,ENSMUSG00000037815,ENSMUSG00000024620,ENSMUSG00000031865,ENSMUSG00000068036,ENSMUSG00000038545,ENSMUSG00000026211,ENSMUSG00000037475,ENSMUSG00000021823,ENSMUSG00000044033,ENSMUSG00000033295,…
RIP16	positive regulation of biological process	GO:0048518	1.53329e-05	4.81438	6305	447	190	21118	ENSMUSG00000032565,ENSMUSG00000026043,ENSMUSG00000001506,ENSMUSG00000040296,ENSMUSG00000035299,ENSMUSG00000020900,ENSMUSG00000002265,ENSMUSG00000031328,ENSMUSG00000026193,ENSMUSG00000022788,ENSMUSG00000031229,ENSMUSG00000030447,ENSMUSG00000026637,ENSMUSG00000006005,ENSMUSG00000032216,ENSMUSG00000002900,ENSMUSG00000028452,ENSMUSG00000024236,ENSMUSG00000001870,ENSMUSG00000001435,ENSMUSG00000032253,…
RIP16	positive regulation of cell development	GO:0010720	0.0424631	1.37199	348	447	21	21118	ENSMUSG00000031328,ENSMUSG00000026193,ENSMUSG00000030447,ENSMUSG00000068036,ENSMUSG00000038545,ENSMUSG00000026211,ENSMUSG00000037820,ENSMUSG00000033295,ENSMUSG00000036606,ENSMUSG00000029106,ENSMUSG00000027668,ENSMUSG00000026965,ENSMUSG00000032867,ENSMUSG00000026842,ENSMUSG00000021338,ENSMUSG00000037643,ENSMUSG00000039952,ENSMUSG00000006932,ENSMUSG00000025810,ENSMUSG00000021756,ENSMUSG00000052516
RIP16	positive regulation of cell morphogenesis involved in differentiation	GO:0010770	0.009843	2.00687	93	447	11	21118	ENSMUSG00000031328,ENSMUSG00000068036,ENSMUSG00000038545,ENSMUSG00000026211,ENSMUSG00000033295,ENSMUSG00000027668,ENSMUSG00000026965,ENSMUSG00000032867,ENSMUSG00000026842,ENSMUSG00000021338,ENSMUSG00000025810
RIP16	positive regulation of cell projection organization	GO:0031346	0.000704241	3.15228	417	447	27	21118	ENSMUSG00000031328,ENSMUSG00000026193,ENSMUSG00000030447,ENSMUSG00000068036,ENSMUSG00000038545,ENSMUSG00000026211,ENSMUSG00000033295,ENSMUSG00000036606,ENSMUSG00000032812,ENSMUSG00000032740,ENSMUSG00000015766,ENSMUSG00000023972,ENSMUSG00000005871,ENSMUSG00000036777,ENSMUSG00000020063,ENSMUSG00000027668,ENSMUSG00000026883,ENSMUSG00000026965,ENSMUSG00000032867,ENSMUSG00000021338,ENSMUSG00000024501,…
RIP16	positive regulation of cell-substrate adhesion	GO:0010811	0.000205413	3.68737	128	447	15	21118	ENSMUSG00000031328,ENSMUSG00000026193,ENSMUSG00000040690,ENSMUSG00000064080,ENSMUSG00000042961,ENSMUSG00000029163,ENSMUSG00000005397,ENSMUSG00000006369,ENSMUSG00000026383,ENSMUSG00000001552,ENSMUSG00000026842,ENSMUSG00000021338,ENSMUSG00000039952,ENSMUSG00000025810,ENSMUSG00000000555
RIP16	positive regulation of cellular component biogenesis	GO:0044089	1.94587e-07	6.71089	536	447	38	21118	ENSMUSG00000031328,ENSMUSG00000030447,ENSMUSG00000006005,ENSMUSG00000028452,ENSMUSG00000040549,ENSMUSG00000026879,ENSMUSG00000040690,ENSMUSG00000029163,ENSMUSG00000045983,ENSMUSG00000004099,ENSMUSG00000034543,ENSMUSG00000031865,ENSMUSG00000020114,ENSMUSG00000037605,ENSMUSG00000005566,ENSMUSG00000032812,ENSMUSG00000017774,ENSMUSG00000026383,ENSMUSG00000032740,ENSMUSG00000015766,ENSMUSG00000005871,…
RIP16	positive regulation of cellular component organization	GO:0051130	1.97671e-12	11.7041	1200	447	72	21118	ENSMUSG00000031328,ENSMUSG00000026193,ENSMUSG00000031229,ENSMUSG00000030447,ENSMUSG00000006005,ENSMUSG00000028452,ENSMUSG00000040549,ENSMUSG00000026879,ENSMUSG00000040690,ENSMUSG00000029163,ENSMUSG00000045983,ENSMUSG00000004099,ENSMUSG00000025812,ENSMUSG00000024620,ENSMUSG00000034543,ENSMUSG00000031865,ENSMUSG00000068036,ENSMUSG00000038545,ENSMUSG00000026211,ENSMUSG00000040760,ENSMUSG00000033295,…
RIP16	positive regulation of cellular metabolic process	GO:0031325	0.0209213	1.67941	3275	447	104	21118	ENSMUSG00000032565,ENSMUSG00000001506,ENSMUSG00000040296,ENSMUSG00000002265,ENSMUSG00000026193,ENSMUSG00000022788,ENSMUSG00000031229,ENSMUSG00000028452,ENSMUSG00000032253,ENSMUSG00000026879,ENSMUSG00000026626,ENSMUSG00000022781,ENSMUSG00000032187,ENSMUSG00000045983,ENSMUSG00000004099,ENSMUSG00000025812,ENSMUSG00000024620,ENSMUSG00000020914,ENSMUSG00000042323,ENSMUSG00000046873,ENSMUSG00000045962,…
RIP16	positive regulation of cellular process	GO:0048522	9.07181e-06	5.04231	5796	447	179	21118	ENSMUSG00000032565,ENSMUSG00000026043,ENSMUSG00000001506,ENSMUSG00000040296,ENSMUSG00000035299,ENSMUSG00000020900,ENSMUSG00000002265,ENSMUSG00000031328,ENSMUSG00000026193,ENSMUSG00000022788,ENSMUSG00000031229,ENSMUSG00000030447,ENSMUSG00000026637,ENSMUSG00000006005,ENSMUSG00000032216,ENSMUSG00000002900,ENSMUSG00000028452,ENSMUSG00000024236,ENSMUSG00000001435,ENSMUSG00000032253,ENSMUSG00000040549,…
RIP16	positive regulation of chromatin assembly or disassembly	GO:0045799	0.000163978	3.78521	12	447	6	21118	ENSMUSG00000006005,ENSMUSG00000004099,ENSMUSG00000034543,ENSMUSG00000005566,ENSMUSG00000015697,ENSMUSG00000030213
RIP16	positive regulation of chromatin organization	GO:1905269	5.39273e-05	4.26819	116	447	15	21118	ENSMUSG00000006005,ENSMUSG00000004099,ENSMUSG00000034543,ENSMUSG00000005566,ENSMUSG00000025060,ENSMUSG00000028063,ENSMUSG00000020063,ENSMUSG00000005609,ENSMUSG00000036202,ENSMUSG00000015697,ENSMUSG00000006932,ENSMUSG00000022394,ENSMUSG00000033644,ENSMUSG00000024002,ENSMUSG00000030213
RIP16	positive regulation of chromosome organization	GO:2001252	9.12188e-05	4.03992	176	447	18	21118	ENSMUSG00000031229,ENSMUSG00000006005,ENSMUSG00000004099,ENSMUSG00000034543,ENSMUSG00000005566,ENSMUSG00000025060,ENSMUSG00000028063,ENSMUSG00000020063,ENSMUSG00000005609,ENSMUSG00000039738,ENSMUSG00000036202,ENSMUSG00000015697,ENSMUSG00000006932,ENSMUSG00000022394,ENSMUSG00000033644,ENSMUSG00000024002,ENSMUSG00000028820,ENSMUSG00000030213
RIP16	positive regulation of DNA methylation-dependent heterochromatin assembly	GO:0090309	0.00110942	2.9549	9	447	5	21118	ENSMUSG00000004099,ENSMUSG00000034543,ENSMUSG00000005566,ENSMUSG00000015697,ENSMUSG00000030213
RIP16	positive regulation of heterochromatin assembly	GO:0031453	8.34811e-05	4.07841	11	447	6	21118	ENSMUSG00000006005,ENSMUSG00000004099,ENSMUSG00000034543,ENSMUSG00000005566,ENSMUSG00000015697,ENSMUSG00000030213
RIP16	positive regulation of heterochromatin organization	GO:0120263	8.34811e-05	4.07841	11	447	6	21118	ENSMUSG00000006005,ENSMUSG00000004099,ENSMUSG00000034543,ENSMUSG00000005566,ENSMUSG00000015697,ENSMUSG00000030213
RIP16	positive regulation of histone methylation	GO:0031062	0.0131151	1.88223	47	447	8	21118	ENSMUSG00000004099,ENSMUSG00000028063,ENSMUSG00000020063,ENSMUSG00000005609,ENSMUSG00000036202,ENSMUSG00000006932,ENSMUSG00000022394,ENSMUSG00000024002
RIP16	positive regulation of hydrolase activity	GO:0051345	0.0034077	2.46754	653	447	34	21118	ENSMUSG00000026193,ENSMUSG00000028452,ENSMUSG00000026879,ENSMUSG00000024620,ENSMUSG00000068036,ENSMUSG00000029231,ENSMUSG00000037820,ENSMUSG00000024493,ENSMUSG00000004040,ENSMUSG00000026867,ENSMUSG00000032812,ENSMUSG00000006369,ENSMUSG00000022391,ENSMUSG00000022377,ENSMUSG00000055013,ENSMUSG00000020063,ENSMUSG00000024639,ENSMUSG00000029249,ENSMUSG00000026883,ENSMUSG00000035151,ENSMUSG00000032540,…
RIP16	positive regulation of macromolecule metabolic process	GO:0010604	9.94119e-05	4.00256	3467	447	118	21118	ENSMUSG00000032565,ENSMUSG00000001506,ENSMUSG00000040296,ENSMUSG00000002265,ENSMUSG00000026193,ENSMUSG00000022788,ENSMUSG00000031229,ENSMUSG00000026637,ENSMUSG00000032216,ENSMUSG00000028452,ENSMUSG00000032253,ENSMUSG00000026879,ENSMUSG00000026626,ENSMUSG00000022781,ENSMUSG00000032187,ENSMUSG00000029163,ENSMUSG00000045983,ENSMUSG00000004099,ENSMUSG00000025812,ENSMUSG00000024620,ENSMUSG00000034543,…
RIP16	positive regulation of metabolic process	GO:0009893	0.000435495	3.36102	3760	447	123	21118	ENSMUSG00000032565,ENSMUSG00000001506,ENSMUSG00000040296,ENSMUSG00000002265,ENSMUSG00000026193,ENSMUSG00000022788,ENSMUSG00000031229,ENSMUSG00000026637,ENSMUSG00000032216,ENSMUSG00000028452,ENSMUSG00000001870,ENSMUSG00000032253,ENSMUSG00000026879,ENSMUSG00000026626,ENSMUSG00000022781,ENSMUSG00000032187,ENSMUSG00000029163,ENSMUSG00000045983,ENSMUSG00000004099,ENSMUSG00000025812,ENSMUSG00000024620,…
RIP16	positive regulation of microtubule nucleation	GO:0090063	0.0294555	1.53083	8	447	4	21118	ENSMUSG00000040549,ENSMUSG00000031865,ENSMUSG00000090877,ENSMUSG00000091971
RIP16	positive regulation of molecular function	GO:0044093	0.000357015	3.44731	1678	447	68	21118	ENSMUSG00000040296,ENSMUSG00000026193,ENSMUSG00000022788,ENSMUSG00000026637,ENSMUSG00000028452,ENSMUSG00000026879,ENSMUSG00000022781,ENSMUSG00000032187,ENSMUSG00000005370,ENSMUSG00000045983,ENSMUSG00000024620,ENSMUSG00000068036,ENSMUSG00000035262,ENSMUSG00000046873,ENSMUSG00000045962,ENSMUSG00000029231,ENSMUSG00000037820,ENSMUSG00000041638,ENSMUSG00000024493,ENSMUSG00000004040,ENSMUSG00000026867,…
RIP16	positive regulation of nitrogen compound metabolic process	GO:0051173	0.00348252	2.45811	3069	447	102	21118	ENSMUSG00000032565,ENSMUSG00000001506,ENSMUSG00000040296,ENSMUSG00000002265,ENSMUSG00000026193,ENSMUSG00000022788,ENSMUSG00000031229,ENSMUSG00000032216,ENSMUSG00000028452,ENSMUSG00000032253,ENSMUSG00000026879,ENSMUSG00000026626,ENSMUSG00000022781,ENSMUSG00000032187,ENSMUSG00000045983,ENSMUSG00000004099,ENSMUSG00000024620,ENSMUSG00000020914,ENSMUSG00000042323,ENSMUSG00000046873,ENSMUSG00000045962,…
RIP16	positive regulation of organelle organization	GO:0010638	3.35979e-05	4.47369	590	447	36	21118	ENSMUSG00000031328,ENSMUSG00000031229,ENSMUSG00000030447,ENSMUSG00000006005,ENSMUSG00000040549,ENSMUSG00000026879,ENSMUSG00000004099,ENSMUSG00000024620,ENSMUSG00000034543,ENSMUSG00000031865,ENSMUSG00000005566,ENSMUSG00000017774,ENSMUSG00000032740,ENSMUSG00000025060,ENSMUSG00000028063,ENSMUSG00000022377,ENSMUSG00000020063,ENSMUSG00000027668,ENSMUSG00000005609,ENSMUSG00000090877,ENSMUSG00000026842,…
RIP16	positive regulation of protein metabolic process	GO:0051247	0.0490396	1.30945	1529	447	57	21118	ENSMUSG00000040296,ENSMUSG00000026193,ENSMUSG00000022788,ENSMUSG00000032216,ENSMUSG00000028452,ENSMUSG00000026879,ENSMUSG00000026626,ENSMUSG00000022781,ENSMUSG00000045983,ENSMUSG00000004099,ENSMUSG00000024620,ENSMUSG00000045962,ENSMUSG00000024740,ENSMUSG00000029231,ENSMUSG00000034187,ENSMUSG00000038429,ENSMUSG00000036606,ENSMUSG00000004040,ENSMUSG00000006369,ENSMUSG00000032740,ENSMUSG00000025060,…
RIP16	pre-replicative complex assembly	GO:0036388	0.0294555	1.53083	8	447	4	21118	ENSMUSG00000041859,ENSMUSG00000002870,ENSMUSG00000022673,ENSMUSG00000026355
RIP16	pre-replicative complex assembly involved in cell cycle DNA replication	GO:1902299	0.0294555	1.53083	8	447	4	21118	ENSMUSG00000041859,ENSMUSG00000002870,ENSMUSG00000022673,ENSMUSG00000026355
RIP16	pre-replicative complex assembly involved in nuclear cell cycle DNA replication	GO:0006267	0.0294555	1.53083	8	447	4	21118	ENSMUSG00000041859,ENSMUSG00000002870,ENSMUSG00000022673,ENSMUSG00000026355
RIP16	primary metabolic process	GO:0044238	2.20417e-15	14.6568	10243	447	308	21118	ENSMUSG00000032565,ENSMUSG00000031503,ENSMUSG00000025815,ENSMUSG00000026043,ENSMUSG00000001506,ENSMUSG00000040296,ENSMUSG00000020706,ENSMUSG00000001441,ENSMUSG00000003316,ENSMUSG00000002265,ENSMUSG00000031328,ENSMUSG00000026193,ENSMUSG00000022788,ENSMUSG00000031229,ENSMUSG00000047126,ENSMUSG00000001750,ENSMUSG00000030447,ENSMUSG00000026637,ENSMUSG00000006005,ENSMUSG00000038116,ENSMUSG00000040488,…
RIP16	protein catabolic process	GO:0030163	0.00479339	2.31936	944	447	43	21118	ENSMUSG00000031328,ENSMUSG00000001750,ENSMUSG00000032216,ENSMUSG00000028452,ENSMUSG00000038545,ENSMUSG00000001924,ENSMUSG00000024740,ENSMUSG00000032612,ENSMUSG00000014355,ENSMUSG00000034187,ENSMUSG00000038429,ENSMUSG00000041168,ENSMUSG00000006998,ENSMUSG00000026219,ENSMUSG00000005871,ENSMUSG00000020063,ENSMUSG00000033364,ENSMUSG00000008348,ENSMUSG00000044548,ENSMUSG00000026883,ENSMUSG00000040785,…
RIP16	protein depolymerization	GO:0051261	0.00403509	2.39415	121	447	13	21118	ENSMUSG00000035299,ENSMUSG00000057738,ENSMUSG00000024236,ENSMUSG00000026879,ENSMUSG00000002812,ENSMUSG00000029106,ENSMUSG00000023022,ENSMUSG00000015766,ENSMUSG00000005871,ENSMUSG00000026933,ENSMUSG00000031161,ENSMUSG00000021338,ENSMUSG00000019261
RIP16	protein localization	GO:0008104	1.41448e-05	4.8494	2452	447	94	21118	ENSMUSG00000001506,ENSMUSG00000035299,ENSMUSG00000020900,ENSMUSG00000040312,ENSMUSG00000031328,ENSMUSG00000031229,ENSMUSG00000047126,ENSMUSG00000001750,ENSMUSG00000034243,ENSMUSG00000006005,ENSMUSG00000032216,ENSMUSG00000028452,ENSMUSG00000001870,ENSMUSG00000026879,ENSMUSG00000027778,ENSMUSG00000026626,ENSMUSG00000022781,ENSMUSG00000037815,ENSMUSG00000025812,ENSMUSG00000031865,ENSMUSG00000031731,…
RIP16	protein localization to organelle	GO:0033365	0.00262137	2.58147	859	447	41	21118	ENSMUSG00000001506,ENSMUSG00000035299,ENSMUSG00000031328,ENSMUSG00000031229,ENSMUSG00000001750,ENSMUSG00000034243,ENSMUSG00000006005,ENSMUSG00000032216,ENSMUSG00000028452,ENSMUSG00000027778,ENSMUSG00000037815,ENSMUSG00000047710,ENSMUSG00000026211,ENSMUSG00000037012,ENSMUSG00000040760,ENSMUSG00000004040,ENSMUSG00000005566,ENSMUSG00000022391,ENSMUSG00000001552,ENSMUSG00000032740,ENSMUSG00000020628,…
RIP16	protein metabolic process	GO:0019538	7.01569e-08	7.15393	5474	447	179	21118	ENSMUSG00000032565,ENSMUSG00000026043,ENSMUSG00000040296,ENSMUSG00000001441,ENSMUSG00000003316,ENSMUSG00000031328,ENSMUSG00000026193,ENSMUSG00000022788,ENSMUSG00000031229,ENSMUSG00000001750,ENSMUSG00000030447,ENSMUSG00000026637,ENSMUSG00000006005,ENSMUSG00000038116,ENSMUSG00000040488,ENSMUSG00000032216,ENSMUSG00000028452,ENSMUSG00000024120,ENSMUSG00000031996,ENSMUSG00000026879,ENSMUSG00000026626,…
RIP16	protein modification process	GO:0036211	0.00147775	2.8304	3644	447	118	21118	ENSMUSG00000026043,ENSMUSG00000031328,ENSMUSG00000026193,ENSMUSG00000022788,ENSMUSG00000031229,ENSMUSG00000026637,ENSMUSG00000038116,ENSMUSG00000032216,ENSMUSG00000028452,ENSMUSG00000031996,ENSMUSG00000026626,ENSMUSG00000022781,ENSMUSG00000032187,ENSMUSG00000070544,ENSMUSG00000042961,ENSMUSG00000029163,ENSMUSG00000045983,ENSMUSG00000004099,ENSMUSG00000030319,ENSMUSG00000025812,ENSMUSG00000024620,…
RIP16	protein polymerization	GO:0051258	0.0191626	1.71755	304	447	20	21118	ENSMUSG00000057738,ENSMUSG00000030447,ENSMUSG00000024236,ENSMUSG00000029675,ENSMUSG00000040549,ENSMUSG00000026879,ENSMUSG00000002812,ENSMUSG00000031865,ENSMUSG00000029106,ENSMUSG00000017774,ENSMUSG00000015766,ENSMUSG00000020707,ENSMUSG00000032702,ENSMUSG00000026933,ENSMUSG00000039230,ENSMUSG00000090877,ENSMUSG00000026842,ENSMUSG00000091971,ENSMUSG00000021338,ENSMUSG00000027861
RIP16	protein-containing complex assembly	GO:0065003	9.33268e-06	5.02999	1462	447	66	21118	ENSMUSG00000029661,ENSMUSG00000026193,ENSMUSG00000031229,ENSMUSG00000047126,ENSMUSG00000057738,ENSMUSG00000030447,ENSMUSG00000028452,ENSMUSG00000024236,ENSMUSG00000029675,ENSMUSG00000040549,ENSMUSG00000026879,ENSMUSG00000032187,ENSMUSG00000040690,ENSMUSG00000031922,ENSMUSG00000002812,ENSMUSG00000045983,ENSMUSG00000030319,ENSMUSG00000031865,ENSMUSG00000028465,ENSMUSG00000068036,ENSMUSG00000041859,…
RIP16	protein-containing complex disassembly	GO:0032984	1.53876e-05	4.81283	215	447	21	21118	ENSMUSG00000035299,ENSMUSG00000057738,ENSMUSG00000028452,ENSMUSG00000024236,ENSMUSG00000026879,ENSMUSG00000032187,ENSMUSG00000002812,ENSMUSG00000034187,ENSMUSG00000029467,ENSMUSG00000029106,ENSMUSG00000023022,ENSMUSG00000015766,ENSMUSG00000005871,ENSMUSG00000026933,ENSMUSG00000031161,ENSMUSG00000006740,ENSMUSG00000062203,ENSMUSG00000021338,ENSMUSG00000035629,ENSMUSG00000019261,ENSMUSG00000025220
RIP16	protein-containing complex subunit organization	GO:0043933	1.95406e-08	7.70906	1636	447	78	21118	ENSMUSG00000029661,ENSMUSG00000035299,ENSMUSG00000026193,ENSMUSG00000031229,ENSMUSG00000047126,ENSMUSG00000057738,ENSMUSG00000030447,ENSMUSG00000006005,ENSMUSG00000028452,ENSMUSG00000024236,ENSMUSG00000029675,ENSMUSG00000040549,ENSMUSG00000026879,ENSMUSG00000032187,ENSMUSG00000040690,ENSMUSG00000031922,ENSMUSG00000002812,ENSMUSG00000045983,ENSMUSG00000030319,ENSMUSG00000031865,ENSMUSG00000028465,…
RIP16	proteolysis	GO:0006508	0.00541598	2.26632	1810	447	68	21118	ENSMUSG00000032565,ENSMUSG00000001441,ENSMUSG00000003316,ENSMUSG00000026193,ENSMUSG00000040488,ENSMUSG00000032216,ENSMUSG00000028452,ENSMUSG00000031996,ENSMUSG00000026879,ENSMUSG00000022781,ENSMUSG00000038545,ENSMUSG00000046873,ENSMUSG00000001924,ENSMUSG00000036545,ENSMUSG00000024740,ENSMUSG00000032612,ENSMUSG00000037820,ENSMUSG00000014355,ENSMUSG00000038429,ENSMUSG00000004040,ENSMUSG00000022098,…
RIP16	proteolysis involved in cellular protein catabolic process	GO:0051603	0.00678557	2.16841	735	447	36	21118	ENSMUSG00000032216,ENSMUSG00000028452,ENSMUSG00000038545,ENSMUSG00000001924,ENSMUSG00000024740,ENSMUSG00000032612,ENSMUSG00000014355,ENSMUSG00000038429,ENSMUSG00000041168,ENSMUSG00000006998,ENSMUSG00000026219,ENSMUSG00000020063,ENSMUSG00000033364,ENSMUSG00000008348,ENSMUSG00000026883,ENSMUSG00000040785,ENSMUSG00000038324,ENSMUSG00000055652,ENSMUSG00000059263,ENSMUSG00000031161,ENSMUSG00000026965,…
RIP16	regulation of actin filament organization	GO:0110053	0.00446845	2.34984	276	447	20	21118	ENSMUSG00000031328,ENSMUSG00000057738,ENSMUSG00000030447,ENSMUSG00000024236,ENSMUSG00000029675,ENSMUSG00000026879,ENSMUSG00000022781,ENSMUSG00000002812,ENSMUSG00000032812,ENSMUSG00000029106,ENSMUSG00000017774,ENSMUSG00000023022,ENSMUSG00000032740,ENSMUSG00000015766,ENSMUSG00000032702,ENSMUSG00000037519,ENSMUSG00000026842,ENSMUSG00000021338,ENSMUSG00000033149,ENSMUSG00000025810
RIP16	regulation of actin filament-based process	GO:0032970	0.00173315	2.76116	410	447	26	21118	ENSMUSG00000031328,ENSMUSG00000057738,ENSMUSG00000030447,ENSMUSG00000024236,ENSMUSG00000029675,ENSMUSG00000026879,ENSMUSG00000022781,ENSMUSG00000002812,ENSMUSG00000025812,ENSMUSG00000024620,ENSMUSG00000029467,ENSMUSG00000032812,ENSMUSG00000029106,ENSMUSG00000017774,ENSMUSG00000023022,ENSMUSG00000001552,ENSMUSG00000032740,ENSMUSG00000015766,ENSMUSG00000033161,ENSMUSG00000032702,ENSMUSG00000037519,…
RIP16	regulation of anatomical structure morphogenesis	GO:0022603	4.53596e-10	9.34333	963	447	59	21118	ENSMUSG00000031503,ENSMUSG00000020900,ENSMUSG00000031328,ENSMUSG00000026193,ENSMUSG00000022788,ENSMUSG00000030447,ENSMUSG00000032216,ENSMUSG00000032253,ENSMUSG00000022781,ENSMUSG00000029163,ENSMUSG00000068036,ENSMUSG00000028530,ENSMUSG00000038545,ENSMUSG00000026211,ENSMUSG00000029231,ENSMUSG00000033295,ENSMUSG00000036606,ENSMUSG00000004040,ENSMUSG00000032812,ENSMUSG00000029106,ENSMUSG00000006369,…
RIP16	regulation of biological process	GO:0050789	0.000433312	3.3632	12686	447	320	21118	ENSMUSG00000032565,ENSMUSG00000031503,ENSMUSG00000026043,ENSMUSG00000001506,ENSMUSG00000026837,ENSMUSG00000031502,ENSMUSG00000029661,ENSMUSG00000040296,ENSMUSG00000035299,ENSMUSG00000020900,ENSMUSG00000003316,ENSMUSG00000002265,ENSMUSG00000031328,ENSMUSG00000026193,ENSMUSG00000022788,ENSMUSG00000031229,ENSMUSG00000047126,ENSMUSG00000057738,ENSMUSG00000001750,ENSMUSG00000030447,ENSMUSG00000026637,…
RIP16	regulation of biological quality	GO:0065008	6.69923e-07	6.17398	3876	447	136	21118	ENSMUSG00000029661,ENSMUSG00000020900,ENSMUSG00000031328,ENSMUSG00000026193,ENSMUSG00000022788,ENSMUSG00000031229,ENSMUSG00000057738,ENSMUSG00000001750,ENSMUSG00000030447,ENSMUSG00000026637,ENSMUSG00000040488,ENSMUSG00000032216,ENSMUSG00000028452,ENSMUSG00000024236,ENSMUSG00000031996,ENSMUSG00000029675,ENSMUSG00000026879,ENSMUSG00000032187,ENSMUSG00000002812,ENSMUSG00000045983,ENSMUSG00000024620,…
RIP16	regulation of cell adhesion	GO:0030155	0.0277736	1.55637	720	447	34	21118	ENSMUSG00000001506,ENSMUSG00000031328,ENSMUSG00000026193,ENSMUSG00000002900,ENSMUSG00000026879,ENSMUSG00000040690,ENSMUSG00000064080,ENSMUSG00000042961,ENSMUSG00000029163,ENSMUSG00000005397,ENSMUSG00000068036,ENSMUSG00000028530,ENSMUSG00000045962,ENSMUSG00000021823,ENSMUSG00000037820,ENSMUSG00000036606,ENSMUSG00000006369,ENSMUSG00000026383,ENSMUSG00000001552,ENSMUSG00000025060,ENSMUSG00000031740,…
RIP16	regulation of cell cycle	GO:0051726	0.00129997	2.88607	898	447	43	21118	ENSMUSG00000032565,ENSMUSG00000031229,ENSMUSG00000047126,ENSMUSG00000006005,ENSMUSG00000024236,ENSMUSG00000045983,ENSMUSG00000024620,ENSMUSG00000031865,ENSMUSG00000038545,ENSMUSG00000001424,ENSMUSG00000027933,ENSMUSG00000026211,ENSMUSG00000024740,ENSMUSG00000022961,ENSMUSG00000014355,ENSMUSG00000040760,ENSMUSG00000004040,ENSMUSG00000001855,ENSMUSG00000005871,ENSMUSG00000020063,ENSMUSG00000026605,…
RIP16	regulation of cell cycle process	GO:0010564	4.94644e-05	4.30571	599	447	36	21118	ENSMUSG00000032565,ENSMUSG00000031229,ENSMUSG00000047126,ENSMUSG00000006005,ENSMUSG00000024236,ENSMUSG00000045983,ENSMUSG00000024620,ENSMUSG00000031865,ENSMUSG00000038545,ENSMUSG00000001424,ENSMUSG00000027933,ENSMUSG00000026211,ENSMUSG00000024740,ENSMUSG00000014355,ENSMUSG00000040760,ENSMUSG00000005871,ENSMUSG00000020063,ENSMUSG00000026605,ENSMUSG00000044548,ENSMUSG00000043909,ENSMUSG00000026883,…
RIP16	regulation of cell development	GO:0060284	0.0204129	1.6901	557	447	29	21118	ENSMUSG00000031328,ENSMUSG00000026193,ENSMUSG00000030447,ENSMUSG00000037815,ENSMUSG00000068036,ENSMUSG00000038545,ENSMUSG00000026211,ENSMUSG00000021823,ENSMUSG00000037820,ENSMUSG00000033295,ENSMUSG00000036606,ENSMUSG00000029106,ENSMUSG00000006369,ENSMUSG00000013236,ENSMUSG00000029249,ENSMUSG00000027668,ENSMUSG00000032702,ENSMUSG00000026965,ENSMUSG00000032867,ENSMUSG00000026842,ENSMUSG00000021338,…
RIP16	regulation of cell migration	GO:0030334	0.0036441	2.43841	934	447	43	21118	ENSMUSG00000026043,ENSMUSG00000001506,ENSMUSG00000040296,ENSMUSG00000031328,ENSMUSG00000026193,ENSMUSG00000002900,ENSMUSG00000001435,ENSMUSG00000032187,ENSMUSG00000029163,ENSMUSG00000024620,ENSMUSG00000068036,ENSMUSG00000045962,ENSMUSG00000029231,ENSMUSG00000021823,ENSMUSG00000040760,ENSMUSG00000038587,ENSMUSG00000036606,ENSMUSG00000004040,ENSMUSG00000017774,ENSMUSG00000006369,ENSMUSG00000026383,…
RIP16	regulation of cell morphogenesis	GO:0022604	1.08188e-09	8.96582	323	447	32	21118	ENSMUSG00000020900,ENSMUSG00000031328,ENSMUSG00000026193,ENSMUSG00000022788,ENSMUSG00000030447,ENSMUSG00000032253,ENSMUSG00000068036,ENSMUSG00000038545,ENSMUSG00000026211,ENSMUSG00000033295,ENSMUSG00000036606,ENSMUSG00000032812,ENSMUSG00000006369,ENSMUSG00000023008,ENSMUSG00000015766,ENSMUSG00000042446,ENSMUSG00000027668,ENSMUSG00000032702,ENSMUSG00000026933,ENSMUSG00000026965,ENSMUSG00000032867,…
RIP16	regulation of cell morphogenesis involved in differentiation	GO:0010769	2.58609e-05	4.58736	110	447	15	21118	ENSMUSG00000031328,ENSMUSG00000068036,ENSMUSG00000038545,ENSMUSG00000026211,ENSMUSG00000033295,ENSMUSG00000006369,ENSMUSG00000027668,ENSMUSG00000032702,ENSMUSG00000026965,ENSMUSG00000032867,ENSMUSG00000026842,ENSMUSG00000021338,ENSMUSG00000054808,ENSMUSG00000025810,ENSMUSG00000040945
RIP16	regulation of cell motility	GO:2000145	0.00259893	2.5852	986	447	45	21118	ENSMUSG00000026043,ENSMUSG00000001506,ENSMUSG00000040296,ENSMUSG00000031328,ENSMUSG00000026193,ENSMUSG00000002900,ENSMUSG00000001435,ENSMUSG00000032187,ENSMUSG00000037815,ENSMUSG00000029163,ENSMUSG00000024620,ENSMUSG00000068036,ENSMUSG00000045962,ENSMUSG00000029231,ENSMUSG00000021823,ENSMUSG00000040760,ENSMUSG00000038587,ENSMUSG00000036606,ENSMUSG00000004040,ENSMUSG00000017774,ENSMUSG00000006369,…
RIP16	regulation of cell projection organization	GO:0031344	0.00481981	2.31697	724	447	36	21118	ENSMUSG00000031328,ENSMUSG00000026193,ENSMUSG00000030447,ENSMUSG00000032216,ENSMUSG00000022781,ENSMUSG00000068036,ENSMUSG00000038545,ENSMUSG00000026211,ENSMUSG00000037475,ENSMUSG00000033295,ENSMUSG00000036606,ENSMUSG00000032812,ENSMUSG00000032740,ENSMUSG00000015766,ENSMUSG00000023972,ENSMUSG00000005871,ENSMUSG00000036777,ENSMUSG00000013236,ENSMUSG00000020063,ENSMUSG00000027668,ENSMUSG00000032702,…
RIP16	regulation of cell-substrate adhesion	GO:0010810	5.28359e-07	6.27707	216	447	23	21118	ENSMUSG00000001506,ENSMUSG00000031328,ENSMUSG00000026193,ENSMUSG00000040690,ENSMUSG00000064080,ENSMUSG00000042961,ENSMUSG00000029163,ENSMUSG00000005397,ENSMUSG00000021823,ENSMUSG00000006369,ENSMUSG00000026383,ENSMUSG00000001552,ENSMUSG00000025060,ENSMUSG00000032702,ENSMUSG00000039230,ENSMUSG00000026842,ENSMUSG00000021338,ENSMUSG00000039952,ENSMUSG00000054808,ENSMUSG00000033149,ENSMUSG00000025810,…
RIP16	regulation of cellular component biogenesis	GO:0044087	7.28673e-11	10.1375	977	447	61	21118	ENSMUSG00000032565,ENSMUSG00000031328,ENSMUSG00000057738,ENSMUSG00000030447,ENSMUSG00000006005,ENSMUSG00000028452,ENSMUSG00000024236,ENSMUSG00000029675,ENSMUSG00000040549,ENSMUSG00000026879,ENSMUSG00000022781,ENSMUSG00000040690,ENSMUSG00000029163,ENSMUSG00000002812,ENSMUSG00000045983,ENSMUSG00000004099,ENSMUSG00000034543,ENSMUSG00000031865,ENSMUSG00000021823,ENSMUSG00000020114,ENSMUSG00000037605,…
RIP16	regulation of cellular component movement	GO:0051270	0.000845869	3.0727	1074	447	49	21118	ENSMUSG00000026043,ENSMUSG00000001506,ENSMUSG00000040296,ENSMUSG00000031328,ENSMUSG00000026193,ENSMUSG00000002900,ENSMUSG00000001435,ENSMUSG00000032187,ENSMUSG00000037815,ENSMUSG00000029163,ENSMUSG00000024620,ENSMUSG00000068036,ENSMUSG00000045962,ENSMUSG00000029231,ENSMUSG00000021823,ENSMUSG00000040760,ENSMUSG00000029467,ENSMUSG00000038587,ENSMUSG00000036606,ENSMUSG00000004040,ENSMUSG00000032812,…
RIP16	regulation of cellular component organization	GO:0051128	8.38152e-15	14.0767	2428	447	117	21118	ENSMUSG00000026837,ENSMUSG00000035299,ENSMUSG00000020900,ENSMUSG00000031328,ENSMUSG00000026193,ENSMUSG00000031229,ENSMUSG00000047126,ENSMUSG00000057738,ENSMUSG00000030447,ENSMUSG00000006005,ENSMUSG00000032216,ENSMUSG00000028452,ENSMUSG00000024236,ENSMUSG00000029675,ENSMUSG00000040549,ENSMUSG00000026879,ENSMUSG00000022781,ENSMUSG00000032187,ENSMUSG00000040690,ENSMUSG00000029163,ENSMUSG00000002812,…
RIP16	regulation of cellular localization	GO:0060341	0.0454585	1.34239	867	447	38	21118	ENSMUSG00000031328,ENSMUSG00000047126,ENSMUSG00000006005,ENSMUSG00000032216,ENSMUSG00000028452,ENSMUSG00000026879,ENSMUSG00000026626,ENSMUSG00000037815,ENSMUSG00000025812,ENSMUSG00000031865,ENSMUSG00000037475,ENSMUSG00000040760,ENSMUSG00000005566,ENSMUSG00000017774,ENSMUSG00000022391,ENSMUSG00000001552,ENSMUSG00000032740,ENSMUSG00000020628,ENSMUSG00000001855,ENSMUSG00000005871,ENSMUSG00000028063,…
RIP16	regulation of cellular metabolic process	GO:0031323	0.000975216	3.0109	6073	447	177	21118	ENSMUSG00000032565,ENSMUSG00000001506,ENSMUSG00000040296,ENSMUSG00000003316,ENSMUSG00000002265,ENSMUSG00000031328,ENSMUSG00000026193,ENSMUSG00000022788,ENSMUSG00000031229,ENSMUSG00000030447,ENSMUSG00000026637,ENSMUSG00000006005,ENSMUSG00000038116,ENSMUSG00000032216,ENSMUSG00000028452,ENSMUSG00000024120,ENSMUSG00000031996,ENSMUSG00000032253,ENSMUSG00000026879,ENSMUSG00000026626,ENSMUSG00000022781,…
RIP16	regulation of cellular process	GO:0050794	0.00354444	2.45045	12140	447	305	21118	ENSMUSG00000032565,ENSMUSG00000031503,ENSMUSG00000026043,ENSMUSG00000001506,ENSMUSG00000026837,ENSMUSG00000031502,ENSMUSG00000029661,ENSMUSG00000040296,ENSMUSG00000035299,ENSMUSG00000020900,ENSMUSG00000003316,ENSMUSG00000002265,ENSMUSG00000031328,ENSMUSG00000026193,ENSMUSG00000022788,ENSMUSG00000031229,ENSMUSG00000047126,ENSMUSG00000057738,ENSMUSG00000001750,ENSMUSG00000030447,ENSMUSG00000026637,…
RIP16	regulation of cellular protein metabolic process	GO:0032268	0.0189491	1.72241	2482	447	84	21118	ENSMUSG00000003316,ENSMUSG00000026193,ENSMUSG00000022788,ENSMUSG00000031229,ENSMUSG00000030447,ENSMUSG00000006005,ENSMUSG00000028452,ENSMUSG00000024120,ENSMUSG00000031996,ENSMUSG00000026879,ENSMUSG00000026626,ENSMUSG00000022781,ENSMUSG00000029163,ENSMUSG00000045983,ENSMUSG00000004099,ENSMUSG00000025812,ENSMUSG00000024620,ENSMUSG00000045962,ENSMUSG00000029231,ENSMUSG00000032612,ENSMUSG00000038429,…
RIP16	regulation of chromatin assembly	GO:0010847	0.00424466	2.37216	19	447	6	21118	ENSMUSG00000006005,ENSMUSG00000004099,ENSMUSG00000034543,ENSMUSG00000005566,ENSMUSG00000015697,ENSMUSG00000030213
RIP16	regulation of chromatin assembly or disassembly	GO:0001672	0.00104632	2.98034	24	447	7	21118	ENSMUSG00000006005,ENSMUSG00000004099,ENSMUSG00000034543,ENSMUSG00000005566,ENSMUSG00000015697,ENSMUSG00000019261,ENSMUSG00000030213
RIP16	regulation of chromatin organization	GO:1902275	3.59905e-05	4.44381	205	447	20	21118	ENSMUSG00000031229,ENSMUSG00000006005,ENSMUSG00000004099,ENSMUSG00000034543,ENSMUSG00000005566,ENSMUSG00000025060,ENSMUSG00000024201,ENSMUSG00000026219,ENSMUSG00000028063,ENSMUSG00000020063,ENSMUSG00000005609,ENSMUSG00000036202,ENSMUSG00000015697,ENSMUSG00000006932,ENSMUSG00000022394,ENSMUSG00000021911,ENSMUSG00000019261,ENSMUSG00000033644,ENSMUSG00000024002,ENSMUSG00000030213
RIP16	regulation of chromosome organization	GO:0033044	7.90662e-05	4.10201	280	447	23	21118	ENSMUSG00000031229,ENSMUSG00000006005,ENSMUSG00000004099,ENSMUSG00000034543,ENSMUSG00000020914,ENSMUSG00000014355,ENSMUSG00000005566,ENSMUSG00000020628,ENSMUSG00000025060,ENSMUSG00000005871,ENSMUSG00000028063,ENSMUSG00000020063,ENSMUSG00000005609,ENSMUSG00000002870,ENSMUSG00000039738,ENSMUSG00000036202,ENSMUSG00000015697,ENSMUSG00000006932,ENSMUSG00000022394,ENSMUSG00000033644,ENSMUSG00000024002,…
RIP16	regulation of cytoskeleton organization	GO:0051493	2.32739e-06	5.63313	533	447	36	21118	ENSMUSG00000035299,ENSMUSG00000031328,ENSMUSG00000047126,ENSMUSG00000057738,ENSMUSG00000030447,ENSMUSG00000006005,ENSMUSG00000024236,ENSMUSG00000029675,ENSMUSG00000040549,ENSMUSG00000026879,ENSMUSG00000022781,ENSMUSG00000002812,ENSMUSG00000024620,ENSMUSG00000031865,ENSMUSG00000032812,ENSMUSG00000029106,ENSMUSG00000017774,ENSMUSG00000023022,ENSMUSG00000032740,ENSMUSG00000015766,ENSMUSG00000005871,…
RIP16	regulation of developmental process	GO:0050793	5.90037e-07	6.22912	2591	447	102	21118	ENSMUSG00000031503,ENSMUSG00000001506,ENSMUSG00000026837,ENSMUSG00000020900,ENSMUSG00000003316,ENSMUSG00000031328,ENSMUSG00000026193,ENSMUSG00000022788,ENSMUSG00000001750,ENSMUSG00000030447,ENSMUSG00000032216,ENSMUSG00000032253,ENSMUSG00000022781,ENSMUSG00000032187,ENSMUSG00000037815,ENSMUSG00000029163,ENSMUSG00000045983,ENSMUSG00000004099,ENSMUSG00000025812,ENSMUSG00000068036,ENSMUSG00000028530,…
RIP16	regulation of DNA metabolic process	GO:0051052	0.0286445	1.54296	366	447	22	21118	ENSMUSG00000032565,ENSMUSG00000031229,ENSMUSG00000005370,ENSMUSG00000004099,ENSMUSG00000024620,ENSMUSG00000020661,ENSMUSG00000014850,ENSMUSG00000005566,ENSMUSG00000026219,ENSMUSG00000028063,ENSMUSG00000020063,ENSMUSG00000043909,ENSMUSG00000039738,ENSMUSG00000036202,ENSMUSG00000057406,ENSMUSG00000031446,ENSMUSG00000006932,ENSMUSG00000026496,ENSMUSG00000021911,ENSMUSG00000025220,ENSMUSG00000090083,…
RIP16	regulation of DNA methylation-dependent heterochromatin assembly	GO:0090308	0.0105636	1.97619	13	447	5	21118	ENSMUSG00000004099,ENSMUSG00000034543,ENSMUSG00000005566,ENSMUSG00000015697,ENSMUSG00000030213
RIP16	regulation of DNA repair	GO:0006282	0.0379185	1.42115	127	447	12	21118	ENSMUSG00000032565,ENSMUSG00000005566,ENSMUSG00000026219,ENSMUSG00000020063,ENSMUSG00000043909,ENSMUSG00000036202,ENSMUSG00000057406,ENSMUSG00000031446,ENSMUSG00000026496,ENSMUSG00000021911,ENSMUSG00000090083,ENSMUSG00000042699
RIP16	regulation of gene expression	GO:0010468	0.0349331	1.45676	4888	447	142	21118	ENSMUSG00000032565,ENSMUSG00000001506,ENSMUSG00000040296,ENSMUSG00000003316,ENSMUSG00000002265,ENSMUSG00000031328,ENSMUSG00000026193,ENSMUSG00000031229,ENSMUSG00000001750,ENSMUSG00000030447,ENSMUSG00000026637,ENSMUSG00000006005,ENSMUSG00000038116,ENSMUSG00000032216,ENSMUSG00000001870,ENSMUSG00000024120,ENSMUSG00000032253,ENSMUSG00000026879,ENSMUSG00000032187,ENSMUSG00000070544,ENSMUSG00000029163,…
RIP16	regulation of heterochromatin assembly	GO:0031445	0.00200711	2.69743	17	447	6	21118	ENSMUSG00000006005,ENSMUSG00000004099,ENSMUSG00000034543,ENSMUSG00000005566,ENSMUSG00000015697,ENSMUSG00000030213
RIP16	regulation of heterochromatin organization	GO:0120261	0.00200711	2.69743	17	447	6	21118	ENSMUSG00000006005,ENSMUSG00000004099,ENSMUSG00000034543,ENSMUSG00000005566,ENSMUSG00000015697,ENSMUSG00000030213
RIP16	regulation of histone H3-K9 methylation	GO:0051570	0.0248747	1.60424	25	447	6	21118	ENSMUSG00000031229,ENSMUSG00000004099,ENSMUSG00000024201,ENSMUSG00000028063,ENSMUSG00000020063,ENSMUSG00000036202
RIP16	regulation of histone methylation	GO:0031060	0.0114726	1.94034	77	447	10	21118	ENSMUSG00000031229,ENSMUSG00000004099,ENSMUSG00000024201,ENSMUSG00000028063,ENSMUSG00000020063,ENSMUSG00000005609,ENSMUSG00000036202,ENSMUSG00000006932,ENSMUSG00000022394,ENSMUSG00000024002
RIP16	regulation of histone modification	GO:0031056	0.0230622	1.6371	163	447	14	21118	ENSMUSG00000031229,ENSMUSG00000004099,ENSMUSG00000025060,ENSMUSG00000024201,ENSMUSG00000026219,ENSMUSG00000028063,ENSMUSG00000020063,ENSMUSG00000005609,ENSMUSG00000036202,ENSMUSG00000006932,ENSMUSG00000022394,ENSMUSG00000021911,ENSMUSG00000033644,ENSMUSG00000024002
RIP16	regulation of localization	GO:0032879	0.000133417	3.87479	2868	447	102	21118	ENSMUSG00000026043,ENSMUSG00000001506,ENSMUSG00000040296,ENSMUSG00000020900,ENSMUSG00000031328,ENSMUSG00000026193,ENSMUSG00000047126,ENSMUSG00000001750,ENSMUSG00000030447,ENSMUSG00000006005,ENSMUSG00000032216,ENSMUSG00000002900,ENSMUSG00000028452,ENSMUSG00000001435,ENSMUSG00000026879,ENSMUSG00000026626,ENSMUSG00000032187,ENSMUSG00000037815,ENSMUSG00000029163,ENSMUSG00000025812,ENSMUSG00000024620,…
RIP16	regulation of locomotion	GO:0040012	0.00403443	2.39422	1035	447	46	21118	ENSMUSG00000026043,ENSMUSG00000001506,ENSMUSG00000040296,ENSMUSG00000031328,ENSMUSG00000026193,ENSMUSG00000002900,ENSMUSG00000001435,ENSMUSG00000032187,ENSMUSG00000037815,ENSMUSG00000029163,ENSMUSG00000024620,ENSMUSG00000068036,ENSMUSG00000045962,ENSMUSG00000029231,ENSMUSG00000021823,ENSMUSG00000040760,ENSMUSG00000038587,ENSMUSG00000036606,ENSMUSG00000004040,ENSMUSG00000017774,ENSMUSG00000006369,…
RIP16	regulation of macromolecule metabolic process	GO:0060255	1.86757e-05	4.72872	6363	447	191	21118	ENSMUSG00000032565,ENSMUSG00000001506,ENSMUSG00000040296,ENSMUSG00000003316,ENSMUSG00000002265,ENSMUSG00000031328,ENSMUSG00000026193,ENSMUSG00000022788,ENSMUSG00000031229,ENSMUSG00000047126,ENSMUSG00000001750,ENSMUSG00000030447,ENSMUSG00000026637,ENSMUSG00000006005,ENSMUSG00000038116,ENSMUSG00000040488,ENSMUSG00000032216,ENSMUSG00000028452,ENSMUSG00000001870,ENSMUSG00000024120,ENSMUSG00000031996,…
RIP16	regulation of metabolic process	GO:0019222	1.04072e-05	4.98266	6841	447	203	21118	ENSMUSG00000032565,ENSMUSG00000001506,ENSMUSG00000040296,ENSMUSG00000003316,ENSMUSG00000002265,ENSMUSG00000031328,ENSMUSG00000026193,ENSMUSG00000022788,ENSMUSG00000031229,ENSMUSG00000047126,ENSMUSG00000001750,ENSMUSG00000030447,ENSMUSG00000026637,ENSMUSG00000006005,ENSMUSG00000038116,ENSMUSG00000040488,ENSMUSG00000032216,ENSMUSG00000028452,ENSMUSG00000001870,ENSMUSG00000024120,ENSMUSG00000031996,…
RIP16	regulation of microtubule cytoskeleton organization	GO:0070507	0.00231401	2.63563	154	447	15	21118	ENSMUSG00000035299,ENSMUSG00000047126,ENSMUSG00000006005,ENSMUSG00000040549,ENSMUSG00000031865,ENSMUSG00000005871,ENSMUSG00000026933,ENSMUSG00000031161,ENSMUSG00000039230,ENSMUSG00000090877,ENSMUSG00000026842,ENSMUSG00000091971,ENSMUSG00000002055,ENSMUSG00000033149,ENSMUSG00000019261
RIP16	regulation of microtubule polymerization or depolymerization	GO:0031110	0.009843	2.00687	93	447	11	21118	ENSMUSG00000035299,ENSMUSG00000040549,ENSMUSG00000031865,ENSMUSG00000005871,ENSMUSG00000026933,ENSMUSG00000031161,ENSMUSG00000039230,ENSMUSG00000090877,ENSMUSG00000026842,ENSMUSG00000091971,ENSMUSG00000019261
RIP16	regulation of nitrogen compound metabolic process	GO:0051171	0.00207236	2.68353	5706	447	167	21118	ENSMUSG00000032565,ENSMUSG00000001506,ENSMUSG00000040296,ENSMUSG00000003316,ENSMUSG00000002265,ENSMUSG00000031328,ENSMUSG00000026193,ENSMUSG00000022788,ENSMUSG00000031229,ENSMUSG00000047126,ENSMUSG00000030447,ENSMUSG00000026637,ENSMUSG00000006005,ENSMUSG00000038116,ENSMUSG00000040488,ENSMUSG00000032216,ENSMUSG00000028452,ENSMUSG00000024120,ENSMUSG00000031996,ENSMUSG00000032253,ENSMUSG00000026879,…
RIP16	regulation of organelle organization	GO:0033043	2.83199e-11	10.5479	1178	447	69	21118	ENSMUSG00000035299,ENSMUSG00000031328,ENSMUSG00000031229,ENSMUSG00000047126,ENSMUSG00000057738,ENSMUSG00000030447,ENSMUSG00000006005,ENSMUSG00000024236,ENSMUSG00000029675,ENSMUSG00000040549,ENSMUSG00000026879,ENSMUSG00000022781,ENSMUSG00000002812,ENSMUSG00000004099,ENSMUSG00000024620,ENSMUSG00000034543,ENSMUSG00000020914,ENSMUSG00000031865,ENSMUSG00000038545,ENSMUSG00000026211,ENSMUSG00000014355,…
RIP16	regulation of plasma membrane bounded cell projection organization	GO:0120035	0.00716411	2.14484	706	447	35	21118	ENSMUSG00000031328,ENSMUSG00000026193,ENSMUSG00000030447,ENSMUSG00000032216,ENSMUSG00000022781,ENSMUSG00000068036,ENSMUSG00000038545,ENSMUSG00000026211,ENSMUSG00000037475,ENSMUSG00000033295,ENSMUSG00000036606,ENSMUSG00000032812,ENSMUSG00000032740,ENSMUSG00000015766,ENSMUSG00000023972,ENSMUSG00000005871,ENSMUSG00000036777,ENSMUSG00000013236,ENSMUSG00000020063,ENSMUSG00000027668,ENSMUSG00000032702,…
RIP16	regulation of primary metabolic process	GO:0080090	0.00048754	3.31199	5886	447	174	21118	ENSMUSG00000032565,ENSMUSG00000001506,ENSMUSG00000040296,ENSMUSG00000003316,ENSMUSG00000002265,ENSMUSG00000031328,ENSMUSG00000026193,ENSMUSG00000022788,ENSMUSG00000031229,ENSMUSG00000047126,ENSMUSG00000030447,ENSMUSG00000026637,ENSMUSG00000006005,ENSMUSG00000038116,ENSMUSG00000040488,ENSMUSG00000032216,ENSMUSG00000028452,ENSMUSG00000024120,ENSMUSG00000031996,ENSMUSG00000032253,ENSMUSG00000026879,…
RIP16	regulation of protein depolymerization	GO:1901879	0.000182485	3.73877	93	447	13	21118	ENSMUSG00000035299,ENSMUSG00000057738,ENSMUSG00000024236,ENSMUSG00000026879,ENSMUSG00000002812,ENSMUSG00000029106,ENSMUSG00000023022,ENSMUSG00000015766,ENSMUSG00000005871,ENSMUSG00000026933,ENSMUSG00000031161,ENSMUSG00000021338,ENSMUSG00000019261
RIP16	regulation of protein localization	GO:0032880	0.0131513	1.88103	917	447	41	21118	ENSMUSG00000020900,ENSMUSG00000031328,ENSMUSG00000047126,ENSMUSG00000001750,ENSMUSG00000006005,ENSMUSG00000028452,ENSMUSG00000026879,ENSMUSG00000026626,ENSMUSG00000037815,ENSMUSG00000031865,ENSMUSG00000068036,ENSMUSG00000021823,ENSMUSG00000040760,ENSMUSG00000020277,ENSMUSG00000026867,ENSMUSG00000005566,ENSMUSG00000017774,ENSMUSG00000026383,ENSMUSG00000029482,ENSMUSG00000022391,ENSMUSG00000001552,…
RIP16	regulation of protein metabolic process	GO:0051246	0.000585486	3.23248	2650	447	94	21118	ENSMUSG00000040296,ENSMUSG00000003316,ENSMUSG00000031328,ENSMUSG00000026193,ENSMUSG00000022788,ENSMUSG00000031229,ENSMUSG00000030447,ENSMUSG00000006005,ENSMUSG00000040488,ENSMUSG00000032216,ENSMUSG00000028452,ENSMUSG00000024120,ENSMUSG00000031996,ENSMUSG00000026879,ENSMUSG00000026626,ENSMUSG00000022781,ENSMUSG00000029163,ENSMUSG00000045983,ENSMUSG00000004099,ENSMUSG00000025812,ENSMUSG00000024620,…
RIP16	regulation of protein polymerization	GO:0032271	0.00667423	2.1756	235	447	18	21118	ENSMUSG00000057738,ENSMUSG00000030447,ENSMUSG00000024236,ENSMUSG00000029675,ENSMUSG00000040549,ENSMUSG00000026879,ENSMUSG00000002812,ENSMUSG00000031865,ENSMUSG00000029106,ENSMUSG00000017774,ENSMUSG00000015766,ENSMUSG00000032702,ENSMUSG00000026933,ENSMUSG00000039230,ENSMUSG00000090877,ENSMUSG00000026842,ENSMUSG00000091971,ENSMUSG00000021338
RIP16	regulation of protein-containing complex assembly	GO:0043254	1.99849e-05	4.6993	448	447	31	21118	ENSMUSG00000057738,ENSMUSG00000030447,ENSMUSG00000028452,ENSMUSG00000024236,ENSMUSG00000029675,ENSMUSG00000040549,ENSMUSG00000026879,ENSMUSG00000002812,ENSMUSG00000045983,ENSMUSG00000031865,ENSMUSG00000020114,ENSMUSG00000029106,ENSMUSG00000017774,ENSMUSG00000020628,ENSMUSG00000015766,ENSMUSG00000022377,ENSMUSG00000032702,ENSMUSG00000044548,ENSMUSG00000026933,ENSMUSG00000026883,ENSMUSG00000005069,…
RIP16	regulation of protein-containing complex disassembly	GO:0043244	2.13189e-05	4.67124	125	447	16	21118	ENSMUSG00000035299,ENSMUSG00000057738,ENSMUSG00000024236,ENSMUSG00000026879,ENSMUSG00000002812,ENSMUSG00000029106,ENSMUSG00000023022,ENSMUSG00000015766,ENSMUSG00000005871,ENSMUSG00000026933,ENSMUSG00000031161,ENSMUSG00000062203,ENSMUSG00000021338,ENSMUSG00000035629,ENSMUSG00000019261,ENSMUSG00000025220
RIP16	regulation of supramolecular fiber organization	GO:1902903	1.33047e-07	6.876	387	447	32	21118	ENSMUSG00000035299,ENSMUSG00000031328,ENSMUSG00000057738,ENSMUSG00000030447,ENSMUSG00000024236,ENSMUSG00000029675,ENSMUSG00000040549,ENSMUSG00000026879,ENSMUSG00000022781,ENSMUSG00000029163,ENSMUSG00000002812,ENSMUSG00000031865,ENSMUSG00000020473,ENSMUSG00000032812,ENSMUSG00000029106,ENSMUSG00000017774,ENSMUSG00000023022,ENSMUSG00000032740,ENSMUSG00000015766,ENSMUSG00000005871,ENSMUSG00000032702,…
RIP16	regulation of translation	GO:0006417	0.0452415	1.34446	377	447	22	21118	ENSMUSG00000030447,ENSMUSG00000006005,ENSMUSG00000024120,ENSMUSG00000045983,ENSMUSG00000041638,ENSMUSG00000036606,ENSMUSG00000004040,ENSMUSG00000031960,ENSMUSG00000026615,ENSMUSG00000034610,ENSMUSG00000056076,ENSMUSG00000024613,ENSMUSG00000055652,ENSMUSG00000062203,ENSMUSG00000037331,ENSMUSG00000023952,ENSMUSG00000078676,ENSMUSG00000033644,ENSMUSG00000028405,ENSMUSG00000042699,ENSMUSG00000002227,…
RIP16	response to abiotic stimulus	GO:0009628	0.0244073	1.61248	1177	447	48	21118	ENSMUSG00000026043,ENSMUSG00000001506,ENSMUSG00000001441,ENSMUSG00000030447,ENSMUSG00000006005,ENSMUSG00000032216,ENSMUSG00000028452,ENSMUSG00000026879,ENSMUSG00000005370,ENSMUSG00000024620,ENSMUSG00000020661,ENSMUSG00000027933,ENSMUSG00000024740,ENSMUSG00000022387,ENSMUSG00000029467,ENSMUSG00000038587,ENSMUSG00000041168,ENSMUSG00000034205,ENSMUSG00000001552,ENSMUSG00000049382,ENSMUSG00000033161,…
RIP16	response to acid chemical	GO:0001101	0.00106584	2.97231	145	447	15	21118	ENSMUSG00000026043,ENSMUSG00000001506,ENSMUSG00000031502,ENSMUSG00000029661,ENSMUSG00000040690,ENSMUSG00000004099,ENSMUSG00000020661,ENSMUSG00000029231,ENSMUSG00000001119,ENSMUSG00000024493,ENSMUSG00000049382,ENSMUSG00000005360,ENSMUSG00000030662,ENSMUSG00000031740,ENSMUSG00000026509
RIP16	response to amino acid	GO:0043200	0.000970362	3.01307	125	447	14	21118	ENSMUSG00000026043,ENSMUSG00000001506,ENSMUSG00000031502,ENSMUSG00000029661,ENSMUSG00000040690,ENSMUSG00000004099,ENSMUSG00000020661,ENSMUSG00000029231,ENSMUSG00000001119,ENSMUSG00000024493,ENSMUSG00000005360,ENSMUSG00000030662,ENSMUSG00000031740,ENSMUSG00000026509
RIP16	response to cytokine	GO:0034097	0.0209231	1.67937	935	447	41	21118	ENSMUSG00000026043,ENSMUSG00000001506,ENSMUSG00000040296,ENSMUSG00000026193,ENSMUSG00000001750,ENSMUSG00000026637,ENSMUSG00000006005,ENSMUSG00000026879,ENSMUSG00000028530,ENSMUSG00000042207,ENSMUSG00000045962,ENSMUSG00000040760,ENSMUSG00000038587,ENSMUSG00000033295,ENSMUSG00000004040,ENSMUSG00000031715,ENSMUSG00000017774,ENSMUSG00000026615,ENSMUSG00000034610,ENSMUSG00000049382,ENSMUSG00000015766,…
RIP16	response to endogenous stimulus	GO:0009719	3.09877e-06	5.50881	1619	447	72	21118	ENSMUSG00000031503,ENSMUSG00000026043,ENSMUSG00000001506,ENSMUSG00000031502,ENSMUSG00000029661,ENSMUSG00000003316,ENSMUSG00000031328,ENSMUSG00000030447,ENSMUSG00000006005,ENSMUSG00000040488,ENSMUSG00000032216,ENSMUSG00000001870,ENSMUSG00000032253,ENSMUSG00000032187,ENSMUSG00000040690,ENSMUSG00000037815,ENSMUSG00000031922,ENSMUSG00000029163,ENSMUSG00000004099,ENSMUSG00000024620,ENSMUSG00000042207,…
RIP16	response to growth factor	GO:0070848	0.000253555	3.59593	697	447	38	21118	ENSMUSG00000031503,ENSMUSG00000026043,ENSMUSG00000001506,ENSMUSG00000029661,ENSMUSG00000003316,ENSMUSG00000030447,ENSMUSG00000006005,ENSMUSG00000040488,ENSMUSG00000032216,ENSMUSG00000001870,ENSMUSG00000031922,ENSMUSG00000029163,ENSMUSG00000004099,ENSMUSG00000024620,ENSMUSG00000042207,ENSMUSG00000029231,ENSMUSG00000040760,ENSMUSG00000033295,ENSMUSG00000032812,ENSMUSG00000017774,ENSMUSG00000026383,…
RIP16	response to nitrogen compound	GO:1901698	5.14063e-05	4.28898	1199	447	56	21118	ENSMUSG00000026043,ENSMUSG00000001506,ENSMUSG00000031502,ENSMUSG00000029661,ENSMUSG00000040296,ENSMUSG00000031328,ENSMUSG00000031229,ENSMUSG00000030447,ENSMUSG00000028452,ENSMUSG00000032253,ENSMUSG00000026879,ENSMUSG00000040690,ENSMUSG00000037815,ENSMUSG00000004099,ENSMUSG00000020661,ENSMUSG00000029231,ENSMUSG00000001119,ENSMUSG00000037820,ENSMUSG00000040760,ENSMUSG00000029467,ENSMUSG00000024493,…
RIP16	response to organic substance	GO:0010033	5.98573e-06	5.22288	3418	447	121	21118	ENSMUSG00000031503,ENSMUSG00000026043,ENSMUSG00000001506,ENSMUSG00000031502,ENSMUSG00000029661,ENSMUSG00000040296,ENSMUSG00000003316,ENSMUSG00000031328,ENSMUSG00000026193,ENSMUSG00000031229,ENSMUSG00000001750,ENSMUSG00000030447,ENSMUSG00000026637,ENSMUSG00000006005,ENSMUSG00000040488,ENSMUSG00000032216,ENSMUSG00000028452,ENSMUSG00000001870,ENSMUSG00000032253,ENSMUSG00000026879,ENSMUSG00000022781,…
RIP16	response to organonitrogen compound	GO:0010243	9.5416e-05	4.02038	1093	447	52	21118	ENSMUSG00000026043,ENSMUSG00000001506,ENSMUSG00000031502,ENSMUSG00000029661,ENSMUSG00000031328,ENSMUSG00000030447,ENSMUSG00000028452,ENSMUSG00000032253,ENSMUSG00000026879,ENSMUSG00000040690,ENSMUSG00000037815,ENSMUSG00000004099,ENSMUSG00000020661,ENSMUSG00000029231,ENSMUSG00000001119,ENSMUSG00000037820,ENSMUSG00000040760,ENSMUSG00000029467,ENSMUSG00000024493,ENSMUSG00000033295,ENSMUSG00000004040,…
RIP16	response to oxygen-containing compound	GO:1901700	0.00327435	2.48487	1820	447	69	21118	ENSMUSG00000026043,ENSMUSG00000001506,ENSMUSG00000031502,ENSMUSG00000029661,ENSMUSG00000031328,ENSMUSG00000030447,ENSMUSG00000028452,ENSMUSG00000032253,ENSMUSG00000026879,ENSMUSG00000032187,ENSMUSG00000040690,ENSMUSG00000037815,ENSMUSG00000004099,ENSMUSG00000024620,ENSMUSG00000020661,ENSMUSG00000029231,ENSMUSG00000001119,ENSMUSG00000020241,ENSMUSG00000037820,ENSMUSG00000040760,ENSMUSG00000029467,…
RIP16	response to stress	GO:0006950	2.57021e-08	7.59003	3817	447	139	21118	ENSMUSG00000032565,ENSMUSG00000026043,ENSMUSG00000001506,ENSMUSG00000026837,ENSMUSG00000040296,ENSMUSG00000035299,ENSMUSG00000020900,ENSMUSG00000001441,ENSMUSG00000031328,ENSMUSG00000026193,ENSMUSG00000022788,ENSMUSG00000031229,ENSMUSG00000001750,ENSMUSG00000026637,ENSMUSG00000006005,ENSMUSG00000032216,ENSMUSG00000028452,ENSMUSG00000030243,ENSMUSG00000024483,ENSMUSG00000026879,ENSMUSG00000022781,…
RIP16	response to transforming growth factor beta	GO:0071559	0.0267134	1.57327	235	447	17	21118	ENSMUSG00000031503,ENSMUSG00000026043,ENSMUSG00000001506,ENSMUSG00000029661,ENSMUSG00000003316,ENSMUSG00000040488,ENSMUSG00000001870,ENSMUSG00000029163,ENSMUSG00000004099,ENSMUSG00000040760,ENSMUSG00000032812,ENSMUSG00000026383,ENSMUSG00000020063,ENSMUSG00000024431,ENSMUSG00000026496,ENSMUSG00000006205,ENSMUSG00000038780
RIP16	response to wounding	GO:0009611	0.0394437	1.40402	517	447	27	21118	ENSMUSG00000026043,ENSMUSG00000001506,ENSMUSG00000026837,ENSMUSG00000020900,ENSMUSG00000031328,ENSMUSG00000026193,ENSMUSG00000026879,ENSMUSG00000037815,ENSMUSG00000025812,ENSMUSG00000024620,ENSMUSG00000039115,ENSMUSG00000029231,ENSMUSG00000033295,ENSMUSG00000006369,ENSMUSG00000022391,ENSMUSG00000018340,ENSMUSG00000023972,ENSMUSG00000005360,ENSMUSG00000013236,ENSMUSG00000031740,ENSMUSG00000032702,…
RIP16	RNA catabolic process	GO:0006401	0.0244131	1.61238	258	447	18	21118	ENSMUSG00000032565,ENSMUSG00000026637,ENSMUSG00000024120,ENSMUSG00000001424,ENSMUSG00000017478,ENSMUSG00000034610,ENSMUSG00000043962,ENSMUSG00000091971,ENSMUSG00000062203,ENSMUSG00000037331,ENSMUSG00000023952,ENSMUSG00000078676,ENSMUSG00000000384,ENSMUSG00000022191,ENSMUSG00000002210,ENSMUSG00000042699,ENSMUSG00000002227,ENSMUSG00000040356
RIP16	RNA metabolic process	GO:0016070	0.00502622	2.29876	4470	447	136	21118	ENSMUSG00000032565,ENSMUSG00000031503,ENSMUSG00000001506,ENSMUSG00000040296,ENSMUSG00000020706,ENSMUSG00000002265,ENSMUSG00000031328,ENSMUSG00000031229,ENSMUSG00000026637,ENSMUSG00000006005,ENSMUSG00000038116,ENSMUSG00000032216,ENSMUSG00000024120,ENSMUSG00000032253,ENSMUSG00000032187,ENSMUSG00000070544,ENSMUSG00000004099,ENSMUSG00000034543,ENSMUSG00000020914,ENSMUSG00000042323,ENSMUSG00000024853,…
RIP16	ruffle organization	GO:0031529	0.00561109	2.25095	56	447	9	21118	ENSMUSG00000001750,ENSMUSG00000030447,ENSMUSG00000024620,ENSMUSG00000023022,ENSMUSG00000015766,ENSMUSG00000032702,ENSMUSG00000021338,ENSMUSG00000058056,ENSMUSG00000040945
RIP16	sister chromatid segregation	GO:0000819	0.0049548	2.30497	185	447	16	21118	ENSMUSG00000031229,ENSMUSG00000006005,ENSMUSG00000020914,ENSMUSG00000047710,ENSMUSG00000014355,ENSMUSG00000037286,ENSMUSG00000028312,ENSMUSG00000024974,ENSMUSG00000005871,ENSMUSG00000032624,ENSMUSG00000034906,ENSMUSG00000048170,ENSMUSG00000002055,ENSMUSG00000038252,ENSMUSG00000006932,ENSMUSG00000028820
RIP16	spindle organization	GO:0007051	0.00320756	2.49383	179	447	16	21118	ENSMUSG00000031328,ENSMUSG00000031229,ENSMUSG00000047126,ENSMUSG00000006005,ENSMUSG00000028452,ENSMUSG00000040549,ENSMUSG00000031865,ENSMUSG00000037286,ENSMUSG00000024974,ENSMUSG00000090877,ENSMUSG00000091971,ENSMUSG00000002055,ENSMUSG00000012443,ENSMUSG00000078762,ENSMUSG00000058070,ENSMUSG00000032479
RIP16	supramolecular fiber organization	GO:0097435	1.29239e-11	10.8886	734	447	53	21118	ENSMUSG00000026043,ENSMUSG00000001506,ENSMUSG00000026837,ENSMUSG00000029661,ENSMUSG00000035299,ENSMUSG00000020900,ENSMUSG00000031328,ENSMUSG00000057738,ENSMUSG00000030447,ENSMUSG00000040488,ENSMUSG00000024236,ENSMUSG00000029675,ENSMUSG00000040549,ENSMUSG00000026879,ENSMUSG00000022781,ENSMUSG00000037815,ENSMUSG00000029163,ENSMUSG00000002812,ENSMUSG00000020674,ENSMUSG00000024620,ENSMUSG00000031865,…
RIP16	synapse organization	GO:0050808	0.0026691	2.57364	474	447	28	21118	ENSMUSG00000031502,ENSMUSG00000020900,ENSMUSG00000031328,ENSMUSG00000030447,ENSMUSG00000032216,ENSMUSG00000028452,ENSMUSG00000045983,ENSMUSG00000031865,ENSMUSG00000068036,ENSMUSG00000026211,ENSMUSG00000033295,ENSMUSG00000036606,ENSMUSG00000037605,ENSMUSG00000013236,ENSMUSG00000029249,ENSMUSG00000027668,ENSMUSG00000044548,ENSMUSG00000026883,ENSMUSG00000037519,ENSMUSG00000031161,ENSMUSG00000026965,…
RIP16	system development	GO:0048731	9.32965e-08	7.03013	4876	447	164	21118	ENSMUSG00000031503,ENSMUSG00000025815,ENSMUSG00000026043,ENSMUSG00000001506,ENSMUSG00000026837,ENSMUSG00000031502,ENSMUSG00000029661,ENSMUSG00000020900,ENSMUSG00000003316,ENSMUSG00000031328,ENSMUSG00000026193,ENSMUSG00000031229,ENSMUSG00000001750,ENSMUSG00000030447,ENSMUSG00000032216,ENSMUSG00000002900,ENSMUSG00000024236,ENSMUSG00000001870,ENSMUSG00000040225,ENSMUSG00000031996,ENSMUSG00000001435,…
RIP16	tissue development	GO:0009888	0.00034422	3.46316	1923	447	75	21118	ENSMUSG00000031503,ENSMUSG00000026043,ENSMUSG00000001506,ENSMUSG00000026837,ENSMUSG00000031502,ENSMUSG00000029661,ENSMUSG00000020900,ENSMUSG00000003316,ENSMUSG00000031328,ENSMUSG00000026193,ENSMUSG00000031229,ENSMUSG00000001750,ENSMUSG00000032216,ENSMUSG00000002900,ENSMUSG00000024236,ENSMUSG00000001435,ENSMUSG00000029675,ENSMUSG00000027778,ENSMUSG00000032187,ENSMUSG00000042961,ENSMUSG00000025812,…
RIP16	tRNA aminoacylation	GO:0043039	0.007814	2.10713	44	447	8	21118	ENSMUSG00000024493,ENSMUSG00000037851,ENSMUSG00000031960,ENSMUSG00000026615,ENSMUSG00000040354,ENSMUSG00000026618,ENSMUSG00000028811,ENSMUSG00000021266
RIP16	tRNA aminoacylation for protein translation	GO:0006418	0.00445338	2.35131	41	447	8	21118	ENSMUSG00000024493,ENSMUSG00000037851,ENSMUSG00000031960,ENSMUSG00000026615,ENSMUSG00000040354,ENSMUSG00000026618,ENSMUSG00000028811,ENSMUSG00000021266
RIP16	ubiquitin-dependent protein catabolic process	GO:0006511	0.0413828	1.38318	609	447	30	21118	ENSMUSG00000032216,ENSMUSG00000028452,ENSMUSG00000038545,ENSMUSG00000001924,ENSMUSG00000024740,ENSMUSG00000032612,ENSMUSG00000014355,ENSMUSG00000038429,ENSMUSG00000006998,ENSMUSG00000026219,ENSMUSG00000020063,ENSMUSG00000033364,ENSMUSG00000040785,ENSMUSG00000038324,ENSMUSG00000055652,ENSMUSG00000059263,ENSMUSG00000031161,ENSMUSG00000026965,ENSMUSG00000090877,ENSMUSG00000032867,ENSMUSG00000091971,…
RIP16	vasculature development	GO:0001944	0.000459528	3.33769	773	447	40	21118	ENSMUSG00000031503,ENSMUSG00000026043,ENSMUSG00000001506,ENSMUSG00000026837,ENSMUSG00000031502,ENSMUSG00000029661,ENSMUSG00000020900,ENSMUSG00000031328,ENSMUSG00000026193,ENSMUSG00000032216,ENSMUSG00000001870,ENSMUSG00000001435,ENSMUSG00000032187,ENSMUSG00000029163,ENSMUSG00000004099,ENSMUSG00000024620,ENSMUSG00000042323,ENSMUSG00000028530,ENSMUSG00000038545,ENSMUSG00000029231,ENSMUSG00000004040,…

## Sheet: RIP18
source	term_name	term_id	adjusted_p_value	negative_log10_of_adjusted_p_value	term_size	query_size	intersection_size	effective_domain_size	intersections
RIP18	actin cytoskeleton organization	GO:0030036	2.27806e-06	5.64244	705	523	47	21118	ENSMUSG00000030447,ENSMUSG00000030562,ENSMUSG00000029675,ENSMUSG00000026879,ENSMUSG00000037815,ENSMUSG00000030761,ENSMUSG00000031328,ENSMUSG00000029231,ENSMUSG00000019978,ENSMUSG00000020900,ENSMUSG00000018417,ENSMUSG00000020315,ENSMUSG00000017670,ENSMUSG00000057738,ENSMUSG00000015766,ENSMUSG00000002365,ENSMUSG00000000631,ENSMUSG00000026842,ENSMUSG00000037926,ENSMUSG00000029106,ENSMUSG00000029581,…
RIP18	actin filament bundle assembly	GO:0051017	4.37799e-07	6.35873	166	523	22	21118	ENSMUSG00000030562,ENSMUSG00000029675,ENSMUSG00000031328,ENSMUSG00000020900,ENSMUSG00000018417,ENSMUSG00000015766,ENSMUSG00000026842,ENSMUSG00000029106,ENSMUSG00000029581,ENSMUSG00000054808,ENSMUSG00000022817,ENSMUSG00000033149,ENSMUSG00000022781,ENSMUSG00000032812,ENSMUSG00000054728,ENSMUSG00000028943,ENSMUSG00000034675,ENSMUSG00000024501,ENSMUSG00000031834,ENSMUSG00000026181,ENSMUSG00000033088,…
RIP18	actin filament bundle organization	GO:0061572	6.22639e-07	6.20576	169	523	22	21118	ENSMUSG00000030562,ENSMUSG00000029675,ENSMUSG00000031328,ENSMUSG00000020900,ENSMUSG00000018417,ENSMUSG00000015766,ENSMUSG00000026842,ENSMUSG00000029106,ENSMUSG00000029581,ENSMUSG00000054808,ENSMUSG00000022817,ENSMUSG00000033149,ENSMUSG00000022781,ENSMUSG00000032812,ENSMUSG00000054728,ENSMUSG00000028943,ENSMUSG00000034675,ENSMUSG00000024501,ENSMUSG00000031834,ENSMUSG00000026181,ENSMUSG00000033088,…
RIP18	actin filament organization	GO:0007015	2.53583e-07	6.59588	438	523	37	21118	ENSMUSG00000030447,ENSMUSG00000030562,ENSMUSG00000029675,ENSMUSG00000026879,ENSMUSG00000037815,ENSMUSG00000030761,ENSMUSG00000031328,ENSMUSG00000020900,ENSMUSG00000018417,ENSMUSG00000020315,ENSMUSG00000017670,ENSMUSG00000057738,ENSMUSG00000015766,ENSMUSG00000002365,ENSMUSG00000026842,ENSMUSG00000037926,ENSMUSG00000029106,ENSMUSG00000029581,ENSMUSG00000054808,ENSMUSG00000024236,ENSMUSG00000022817,…
RIP18	actin filament-based movement	GO:0030048	0.00205997	2.68614	129	523	15	21118	ENSMUSG00000026879,ENSMUSG00000030761,ENSMUSG00000031328,ENSMUSG00000001552,ENSMUSG00000020900,ENSMUSG00000018417,ENSMUSG00000040407,ENSMUSG00000025812,ENSMUSG00000029467,ENSMUSG00000029207,ENSMUSG00000054808,ENSMUSG00000063450,ENSMUSG00000017774,ENSMUSG00000034675,ENSMUSG00000033161
RIP18	actin filament-based process	GO:0030029	4.90597e-08	7.30927	792	523	54	21118	ENSMUSG00000030447,ENSMUSG00000030562,ENSMUSG00000029675,ENSMUSG00000026879,ENSMUSG00000037815,ENSMUSG00000030761,ENSMUSG00000031328,ENSMUSG00000001552,ENSMUSG00000029231,ENSMUSG00000019978,ENSMUSG00000020900,ENSMUSG00000018417,ENSMUSG00000020315,ENSMUSG00000040407,ENSMUSG00000025812,ENSMUSG00000029467,ENSMUSG00000029207,ENSMUSG00000017670,ENSMUSG00000057738,ENSMUSG00000015766,ENSMUSG00000002365,…
RIP18	anatomical structure development	GO:0048856	2.47042e-11	10.6072	5987	523	230	21118	ENSMUSG00000031502,ENSMUSG00000031503,ENSMUSG00000001506,ENSMUSG00000026043,ENSMUSG00000026463,ENSMUSG00000030447,ENSMUSG00000029661,ENSMUSG00000025815,ENSMUSG00000026837,ENSMUSG00000042961,ENSMUSG00000030562,ENSMUSG00000024940,ENSMUSG00000002900,ENSMUSG00000001750,ENSMUSG00000029675,ENSMUSG00000026879,ENSMUSG00000001435,ENSMUSG00000037815,ENSMUSG00000001870,ENSMUSG00000019846,ENSMUSG00000040312,…
RIP18	anatomical structure formation involved in morphogenesis	GO:0048646	0.00960587	2.01746	1165	523	55	21118	ENSMUSG00000031502,ENSMUSG00000031503,ENSMUSG00000001506,ENSMUSG00000026463,ENSMUSG00000026837,ENSMUSG00000001750,ENSMUSG00000001435,ENSMUSG00000029163,ENSMUSG00000044562,ENSMUSG00000023885,ENSMUSG00000026193,ENSMUSG00000025949,ENSMUSG00000026042,ENSMUSG00000036606,ENSMUSG00000026883,ENSMUSG00000056174,ENSMUSG00000031328,ENSMUSG00000001552,ENSMUSG00000029231,ENSMUSG00000001119,ENSMUSG00000020900,…
RIP18	anatomical structure morphogenesis	GO:0009653	7.44745e-12	11.128	2715	523	133	21118	ENSMUSG00000031502,ENSMUSG00000031503,ENSMUSG00000001506,ENSMUSG00000026043,ENSMUSG00000026463,ENSMUSG00000030447,ENSMUSG00000029661,ENSMUSG00000026837,ENSMUSG00000042961,ENSMUSG00000030562,ENSMUSG00000024940,ENSMUSG00000002900,ENSMUSG00000001750,ENSMUSG00000029675,ENSMUSG00000001435,ENSMUSG00000037815,ENSMUSG00000029163,ENSMUSG00000044562,ENSMUSG00000003316,ENSMUSG00000023885,ENSMUSG00000027778,…
RIP18	angiogenesis	GO:0001525	0.0068812	2.16234	545	523	33	21118	ENSMUSG00000031502,ENSMUSG00000031503,ENSMUSG00000026463,ENSMUSG00000001435,ENSMUSG00000029163,ENSMUSG00000044562,ENSMUSG00000023885,ENSMUSG00000026193,ENSMUSG00000026883,ENSMUSG00000056174,ENSMUSG00000031328,ENSMUSG00000001552,ENSMUSG00000029231,ENSMUSG00000028530,ENSMUSG00000029710,ENSMUSG00000026842,ENSMUSG00000039952,ENSMUSG00000029106,ENSMUSG00000006932,ENSMUSG00000023008,ENSMUSG00000031740,…
RIP18	animal organ development	GO:0048513	9.51155e-07	6.02175	3617	523	146	21118	ENSMUSG00000031502,ENSMUSG00000001506,ENSMUSG00000026043,ENSMUSG00000026463,ENSMUSG00000029661,ENSMUSG00000025815,ENSMUSG00000026837,ENSMUSG00000042961,ENSMUSG00000030562,ENSMUSG00000024940,ENSMUSG00000002900,ENSMUSG00000001750,ENSMUSG00000029675,ENSMUSG00000037815,ENSMUSG00000001870,ENSMUSG00000029163,ENSMUSG00000022098,ENSMUSG00000003316,ENSMUSG00000027778,ENSMUSG00000031996,ENSMUSG00000026193,…
RIP18	animal organ morphogenesis	GO:0009887	0.0019874	2.70171	1049	523	53	21118	ENSMUSG00000001506,ENSMUSG00000026043,ENSMUSG00000029661,ENSMUSG00000026837,ENSMUSG00000042961,ENSMUSG00000024940,ENSMUSG00000002900,ENSMUSG00000001750,ENSMUSG00000029675,ENSMUSG00000037815,ENSMUSG00000003316,ENSMUSG00000027778,ENSMUSG00000030761,ENSMUSG00000026042,ENSMUSG00000056174,ENSMUSG00000031328,ENSMUSG00000029231,ENSMUSG00000032216,ENSMUSG00000032187,ENSMUSG00000029710,ENSMUSG00000006800,…
RIP18	axon development	GO:0061564	0.00543482	2.26481	489	523	31	21118	ENSMUSG00000030447,ENSMUSG00000037815,ENSMUSG00000026193,ENSMUSG00000040249,ENSMUSG00000036606,ENSMUSG00000031328,ENSMUSG00000020900,ENSMUSG00000029207,ENSMUSG00000029710,ENSMUSG00000013236,ENSMUSG00000026842,ENSMUSG00000039952,ENSMUSG00000033295,ENSMUSG00000028556,ENSMUSG00000031740,ENSMUSG00000022781,ENSMUSG00000027200,ENSMUSG00000058056,ENSMUSG00000026965,ENSMUSG00000021823,ENSMUSG00000034675,…
RIP18	axon regeneration	GO:0031103	0.0284005	1.54667	57	523	9	21118	ENSMUSG00000037815,ENSMUSG00000040249,ENSMUSG00000031328,ENSMUSG00000013236,ENSMUSG00000039952,ENSMUSG00000033295,ENSMUSG00000031740,ENSMUSG00000052911,ENSMUSG00000042105
RIP18	basement membrane assembly	GO:0070831	0.0174121	1.75915	12	523	5	21118	ENSMUSG00000002900,ENSMUSG00000039952,ENSMUSG00000004846,ENSMUSG00000033149,ENSMUSG00000052911
RIP18	basement membrane organization	GO:0071711	0.00880589	2.05523	27	523	7	21118	ENSMUSG00000031502,ENSMUSG00000002900,ENSMUSG00000039952,ENSMUSG00000004846,ENSMUSG00000033149,ENSMUSG00000052911,ENSMUSG00000025809
RIP18	biological adhesion	GO:0022610	4.93781e-08	7.30647	1384	523	77	21118	ENSMUSG00000001506,ENSMUSG00000026043,ENSMUSG00000026837,ENSMUSG00000042961,ENSMUSG00000021806,ENSMUSG00000002900,ENSMUSG00000026879,ENSMUSG00000001435,ENSMUSG00000037815,ENSMUSG00000019846,ENSMUSG00000029163,ENSMUSG00000023885,ENSMUSG00000040690,ENSMUSG00000026193,ENSMUSG00000005397,ENSMUSG00000040249,ENSMUSG00000020241,ENSMUSG00000036606,ENSMUSG00000056174,ENSMUSG00000064080,ENSMUSG00000031328,…
RIP18	blood vessel development	GO:0001568	4.19045e-06	5.37774	743	523	48	21118	ENSMUSG00000031502,ENSMUSG00000031503,ENSMUSG00000001506,ENSMUSG00000026043,ENSMUSG00000026463,ENSMUSG00000029661,ENSMUSG00000026837,ENSMUSG00000001435,ENSMUSG00000001870,ENSMUSG00000019846,ENSMUSG00000029163,ENSMUSG00000044562,ENSMUSG00000023885,ENSMUSG00000026193,ENSMUSG00000026883,ENSMUSG00000056174,ENSMUSG00000031328,ENSMUSG00000001552,ENSMUSG00000029231,ENSMUSG00000032216,ENSMUSG00000020900,…
RIP18	blood vessel morphogenesis	GO:0048514	0.000926645	3.03309	647	523	39	21118	ENSMUSG00000031502,ENSMUSG00000031503,ENSMUSG00000026043,ENSMUSG00000026463,ENSMUSG00000001435,ENSMUSG00000029163,ENSMUSG00000044562,ENSMUSG00000023885,ENSMUSG00000026193,ENSMUSG00000026883,ENSMUSG00000056174,ENSMUSG00000031328,ENSMUSG00000001552,ENSMUSG00000029231,ENSMUSG00000032216,ENSMUSG00000032187,ENSMUSG00000028530,ENSMUSG00000029710,ENSMUSG00000026842,ENSMUSG00000039952,ENSMUSG00000029106,…
RIP18	catabolic process	GO:0009056	0.0113918	1.94341	2399	523	94	21118	ENSMUSG00000032565,ENSMUSG00000026463,ENSMUSG00000025815,ENSMUSG00000033059,ENSMUSG00000001750,ENSMUSG00000026637,ENSMUSG00000047126,ENSMUSG00000037470,ENSMUSG00000044562,ENSMUSG00000001441,ENSMUSG00000024740,ENSMUSG00000040249,ENSMUSG00000028452,ENSMUSG00000025949,ENSMUSG00000026883,ENSMUSG00000031328,ENSMUSG00000032216,ENSMUSG00000032648,ENSMUSG00000038371,ENSMUSG00000001424,ENSMUSG00000029833,…
RIP18	cell adhesion	GO:0007155	3.23946e-08	7.48953	1372	523	77	21118	ENSMUSG00000001506,ENSMUSG00000026043,ENSMUSG00000026837,ENSMUSG00000042961,ENSMUSG00000021806,ENSMUSG00000002900,ENSMUSG00000026879,ENSMUSG00000001435,ENSMUSG00000037815,ENSMUSG00000019846,ENSMUSG00000029163,ENSMUSG00000023885,ENSMUSG00000040690,ENSMUSG00000026193,ENSMUSG00000005397,ENSMUSG00000040249,ENSMUSG00000020241,ENSMUSG00000036606,ENSMUSG00000056174,ENSMUSG00000064080,ENSMUSG00000031328,…
RIP18	cell cycle	GO:0007049	7.52747e-05	4.12335	1657	523	78	21118	ENSMUSG00000032565,ENSMUSG00000026463,ENSMUSG00000047126,ENSMUSG00000046101,ENSMUSG00000024740,ENSMUSG00000028452,ENSMUSG00000026883,ENSMUSG00000031328,ENSMUSG00000019978,ENSMUSG00000031865,ENSMUSG00000020900,ENSMUSG00000020315,ENSMUSG00000001424,ENSMUSG00000025812,ENSMUSG00000040549,ENSMUSG00000015766,ENSMUSG00000002365,ENSMUSG00000026842,ENSMUSG00000049680,ENSMUSG00000001855,ENSMUSG00000031446,…
RIP18	cell cycle process	GO:0022402	0.000182335	3.73913	1082	523	57	21118	ENSMUSG00000032565,ENSMUSG00000026463,ENSMUSG00000047126,ENSMUSG00000046101,ENSMUSG00000024740,ENSMUSG00000028452,ENSMUSG00000026883,ENSMUSG00000031328,ENSMUSG00000031865,ENSMUSG00000020900,ENSMUSG00000020315,ENSMUSG00000001424,ENSMUSG00000040549,ENSMUSG00000015766,ENSMUSG00000002365,ENSMUSG00000031446,ENSMUSG00000040479,ENSMUSG00000024236,ENSMUSG00000006932,ENSMUSG00000005370,ENSMUSG00000026355,…
RIP18	cell development	GO:0048468	0.00395847	2.40247	2340	523	94	21118	ENSMUSG00000030447,ENSMUSG00000002900,ENSMUSG00000026879,ENSMUSG00000001435,ENSMUSG00000037815,ENSMUSG00000046101,ENSMUSG00000026193,ENSMUSG00000040249,ENSMUSG00000030761,ENSMUSG00000036606,ENSMUSG00000026883,ENSMUSG00000031328,ENSMUSG00000029231,ENSMUSG00000035262,ENSMUSG00000032216,ENSMUSG00000031922,ENSMUSG00000006369,ENSMUSG00000015850,ENSMUSG00000024639,ENSMUSG00000020900,ENSMUSG00000032187,…
RIP18	cell differentiation	GO:0030154	0.000135887	3.86682	4378	523	160	21118	ENSMUSG00000031502,ENSMUSG00000031503,ENSMUSG00000001506,ENSMUSG00000026043,ENSMUSG00000030447,ENSMUSG00000025815,ENSMUSG00000026837,ENSMUSG00000030562,ENSMUSG00000024940,ENSMUSG00000002900,ENSMUSG00000001750,ENSMUSG00000026879,ENSMUSG00000001435,ENSMUSG00000037815,ENSMUSG00000019846,ENSMUSG00000040312,ENSMUSG00000046101,ENSMUSG00000022098,ENSMUSG00000031731,ENSMUSG00000044562,ENSMUSG00000003316,…
RIP18	cell junction assembly	GO:0034329	8.79377e-06	5.05582	431	523	34	21118	ENSMUSG00000037815,ENSMUSG00000023885,ENSMUSG00000040690,ENSMUSG00000026193,ENSMUSG00000040249,ENSMUSG00000036606,ENSMUSG00000001552,ENSMUSG00000039953,ENSMUSG00000025812,ENSMUSG00000025060,ENSMUSG00000037605,ENSMUSG00000013236,ENSMUSG00000026842,ENSMUSG00000029581,ENSMUSG00000022565,ENSMUSG00000054808,ENSMUSG00000006932,ENSMUSG00000039230,ENSMUSG00000033149,ENSMUSG00000022781,ENSMUSG00000040945,…
RIP18	cell junction organization	GO:0034330	2.73839e-14	13.5625	741	523	63	21118	ENSMUSG00000031502,ENSMUSG00000030447,ENSMUSG00000037815,ENSMUSG00000023885,ENSMUSG00000040690,ENSMUSG00000026193,ENSMUSG00000040249,ENSMUSG00000028452,ENSMUSG00000036606,ENSMUSG00000026883,ENSMUSG00000031328,ENSMUSG00000001552,ENSMUSG00000031865,ENSMUSG00000039953,ENSMUSG00000032216,ENSMUSG00000102918,ENSMUSG00000020900,ENSMUSG00000030309,ENSMUSG00000025812,ENSMUSG00000025060,ENSMUSG00000037605,…
RIP18	cell migration	GO:0016477	4.72195e-11	10.3259	1491	523	88	21118	ENSMUSG00000001506,ENSMUSG00000026043,ENSMUSG00000026463,ENSMUSG00000026837,ENSMUSG00000030562,ENSMUSG00000002900,ENSMUSG00000001435,ENSMUSG00000037815,ENSMUSG00000019846,ENSMUSG00000040296,ENSMUSG00000029163,ENSMUSG00000026193,ENSMUSG00000040249,ENSMUSG00000025949,ENSMUSG00000038587,ENSMUSG00000036606,ENSMUSG00000026883,ENSMUSG00000031328,ENSMUSG00000001552,ENSMUSG00000029231,ENSMUSG00000006369,…
RIP18	cell morphogenesis	GO:0000902	7.0549e-07	6.15151	1056	523	62	21118	ENSMUSG00000030447,ENSMUSG00000030562,ENSMUSG00000002900,ENSMUSG00000001435,ENSMUSG00000026193,ENSMUSG00000040249,ENSMUSG00000030761,ENSMUSG00000036606,ENSMUSG00000022788,ENSMUSG00000026883,ENSMUSG00000031328,ENSMUSG00000019978,ENSMUSG00000032216,ENSMUSG00000006369,ENSMUSG00000020900,ENSMUSG00000032187,ENSMUSG00000030309,ENSMUSG00000025812,ENSMUSG00000029207,ENSMUSG00000015766,ENSMUSG00000029710,…
RIP18	cell morphogenesis involved in differentiation	GO:0000904	3.26397e-06	5.48625	762	523	49	21118	ENSMUSG00000030447,ENSMUSG00000002900,ENSMUSG00000001435,ENSMUSG00000026193,ENSMUSG00000040249,ENSMUSG00000030761,ENSMUSG00000036606,ENSMUSG00000031328,ENSMUSG00000032216,ENSMUSG00000006369,ENSMUSG00000020900,ENSMUSG00000030309,ENSMUSG00000025812,ENSMUSG00000029207,ENSMUSG00000029710,ENSMUSG00000013236,ENSMUSG00000026842,ENSMUSG00000039952,ENSMUSG00000004846,ENSMUSG00000027298,ENSMUSG00000033295,…
RIP18	cell morphogenesis involved in neuron differentiation	GO:0048667	0.000433077	3.36343	603	523	38	21118	ENSMUSG00000030447,ENSMUSG00000026193,ENSMUSG00000040249,ENSMUSG00000030761,ENSMUSG00000036606,ENSMUSG00000032216,ENSMUSG00000020900,ENSMUSG00000030309,ENSMUSG00000029207,ENSMUSG00000029710,ENSMUSG00000013236,ENSMUSG00000026842,ENSMUSG00000039952,ENSMUSG00000033295,ENSMUSG00000039230,ENSMUSG00000028556,ENSMUSG00000022781,ENSMUSG00000027668,ENSMUSG00000027200,ENSMUSG00000038545,ENSMUSG00000058056,…
RIP18	cell motility	GO:0048870	9.10335e-10	9.0408	1653	523	91	21118	ENSMUSG00000001506,ENSMUSG00000026043,ENSMUSG00000026463,ENSMUSG00000026837,ENSMUSG00000030562,ENSMUSG00000002900,ENSMUSG00000001435,ENSMUSG00000037815,ENSMUSG00000019846,ENSMUSG00000040296,ENSMUSG00000029163,ENSMUSG00000026193,ENSMUSG00000040249,ENSMUSG00000025949,ENSMUSG00000038587,ENSMUSG00000036606,ENSMUSG00000026883,ENSMUSG00000031328,ENSMUSG00000001552,ENSMUSG00000029231,ENSMUSG00000006369,…
RIP18	cell part morphogenesis	GO:0032990	0.0181622	1.74083	704	523	38	21118	ENSMUSG00000030447,ENSMUSG00000026193,ENSMUSG00000040249,ENSMUSG00000036606,ENSMUSG00000026883,ENSMUSG00000032216,ENSMUSG00000020900,ENSMUSG00000030309,ENSMUSG00000029207,ENSMUSG00000029710,ENSMUSG00000013236,ENSMUSG00000026842,ENSMUSG00000039952,ENSMUSG00000033295,ENSMUSG00000006932,ENSMUSG00000028556,ENSMUSG00000022781,ENSMUSG00000027668,ENSMUSG00000027200,ENSMUSG00000038545,ENSMUSG00000058056,…
RIP18	cell projection morphogenesis	GO:0048858	0.0170556	1.76813	675	523	37	21118	ENSMUSG00000030447,ENSMUSG00000026193,ENSMUSG00000040249,ENSMUSG00000036606,ENSMUSG00000026883,ENSMUSG00000032216,ENSMUSG00000020900,ENSMUSG00000030309,ENSMUSG00000029207,ENSMUSG00000029710,ENSMUSG00000013236,ENSMUSG00000026842,ENSMUSG00000039952,ENSMUSG00000033295,ENSMUSG00000006932,ENSMUSG00000028556,ENSMUSG00000022781,ENSMUSG00000027668,ENSMUSG00000027200,ENSMUSG00000038545,ENSMUSG00000058056,…
RIP18	cell projection organization	GO:0030030	0.00366052	2.43646	1576	523	70	21118	ENSMUSG00000030447,ENSMUSG00000002900,ENSMUSG00000001750,ENSMUSG00000026879,ENSMUSG00000037815,ENSMUSG00000027778,ENSMUSG00000026193,ENSMUSG00000040249,ENSMUSG00000030761,ENSMUSG00000036606,ENSMUSG00000022788,ENSMUSG00000026883,ENSMUSG00000031328,ENSMUSG00000031865,ENSMUSG00000032216,ENSMUSG00000020900,ENSMUSG00000030309,ENSMUSG00000029207,ENSMUSG00000015766,ENSMUSG00000029710,ENSMUSG00000013236,…
RIP18	cell-cell adhesion	GO:0098609	0.0248859	1.60405	825	523	42	21118	ENSMUSG00000002900,ENSMUSG00000037815,ENSMUSG00000026193,ENSMUSG00000036606,ENSMUSG00000001552,ENSMUSG00000029231,ENSMUSG00000039953,ENSMUSG00000102918,ENSMUSG00000025812,ENSMUSG00000017670,ENSMUSG00000037605,ENSMUSG00000028530,ENSMUSG00000029710,ENSMUSG00000013236,ENSMUSG00000021756,ENSMUSG00000026842,ENSMUSG00000045962,ENSMUSG00000027298,ENSMUSG00000033295,ENSMUSG00000031207,ENSMUSG00000022817,…
RIP18	cell-matrix adhesion	GO:0007160	0.000255925	3.59189	214	523	21	21118	ENSMUSG00000026043,ENSMUSG00000021806,ENSMUSG00000029163,ENSMUSG00000040690,ENSMUSG00000026193,ENSMUSG00000005397,ENSMUSG00000040249,ENSMUSG00000001552,ENSMUSG00000025060,ENSMUSG00000026842,ENSMUSG00000039952,ENSMUSG00000002980,ENSMUSG00000022817,ENSMUSG00000006932,ENSMUSG00000033149,ENSMUSG00000040945,ENSMUSG00000021823,ENSMUSG00000022607,ENSMUSG00000026181,ENSMUSG00000025809,ENSMUSG00000022178
RIP18	cell-substrate adhesion	GO:0031589	4.05184e-08	7.39235	352	523	34	21118	ENSMUSG00000001506,ENSMUSG00000026043,ENSMUSG00000042961,ENSMUSG00000021806,ENSMUSG00000002900,ENSMUSG00000029163,ENSMUSG00000040690,ENSMUSG00000026193,ENSMUSG00000005397,ENSMUSG00000040249,ENSMUSG00000064080,ENSMUSG00000031328,ENSMUSG00000001552,ENSMUSG00000006369,ENSMUSG00000025060,ENSMUSG00000026842,ENSMUSG00000039952,ENSMUSG00000027298,ENSMUSG00000054808,ENSMUSG00000002980,ENSMUSG00000022817,…
RIP18	cell-substrate junction assembly	GO:0007044	0.00547812	2.26137	89	523	12	21118	ENSMUSG00000040690,ENSMUSG00000026193,ENSMUSG00000040249,ENSMUSG00000025060,ENSMUSG00000026842,ENSMUSG00000022565,ENSMUSG00000033149,ENSMUSG00000040945,ENSMUSG00000021823,ENSMUSG00000022607,ENSMUSG00000026181,ENSMUSG00000022178
RIP18	cell-substrate junction organization	GO:0150115	0.0110274	1.95753	95	523	12	21118	ENSMUSG00000040690,ENSMUSG00000026193,ENSMUSG00000040249,ENSMUSG00000025060,ENSMUSG00000026842,ENSMUSG00000022565,ENSMUSG00000033149,ENSMUSG00000040945,ENSMUSG00000021823,ENSMUSG00000022607,ENSMUSG00000026181,ENSMUSG00000022178
RIP18	cellular catabolic process	GO:0044248	0.0161732	1.7912	2059	523	83	21118	ENSMUSG00000032565,ENSMUSG00000026463,ENSMUSG00000033059,ENSMUSG00000001750,ENSMUSG00000026637,ENSMUSG00000047126,ENSMUSG00000037470,ENSMUSG00000044562,ENSMUSG00000001441,ENSMUSG00000024740,ENSMUSG00000040249,ENSMUSG00000028452,ENSMUSG00000025949,ENSMUSG00000026883,ENSMUSG00000032216,ENSMUSG00000032648,ENSMUSG00000038371,ENSMUSG00000001424,ENSMUSG00000001924,ENSMUSG00000030816,ENSMUSG00000020964,…
RIP18	cellular component assembly	GO:0022607	1.55339e-15	14.8087	2739	523	143	21118	ENSMUSG00000030447,ENSMUSG00000029661,ENSMUSG00000030562,ENSMUSG00000024940,ENSMUSG00000002900,ENSMUSG00000040488,ENSMUSG00000001750,ENSMUSG00000029675,ENSMUSG00000026879,ENSMUSG00000037815,ENSMUSG00000047126,ENSMUSG00000029163,ENSMUSG00000046101,ENSMUSG00000044562,ENSMUSG00000023885,ENSMUSG00000027778,ENSMUSG00000040690,ENSMUSG00000026193,ENSMUSG00000040249,ENSMUSG00000028452,ENSMUSG00000025949,…
RIP18	cellular component biogenesis	GO:0044085	8.1936e-17	16.0865	2974	523	154	21118	ENSMUSG00000020706,ENSMUSG00000032565,ENSMUSG00000030447,ENSMUSG00000029661,ENSMUSG00000030562,ENSMUSG00000024940,ENSMUSG00000002900,ENSMUSG00000040488,ENSMUSG00000001750,ENSMUSG00000029675,ENSMUSG00000026879,ENSMUSG00000037815,ENSMUSG00000047126,ENSMUSG00000029163,ENSMUSG00000046101,ENSMUSG00000044562,ENSMUSG00000023885,ENSMUSG00000027778,ENSMUSG00000040690,ENSMUSG00000026193,ENSMUSG00000040249,…
RIP18	cellular component morphogenesis	GO:0032989	0.0227952	1.64216	794	523	41	21118	ENSMUSG00000030447,ENSMUSG00000026193,ENSMUSG00000040249,ENSMUSG00000025949,ENSMUSG00000036606,ENSMUSG00000026883,ENSMUSG00000029231,ENSMUSG00000032216,ENSMUSG00000020900,ENSMUSG00000030309,ENSMUSG00000029207,ENSMUSG00000029710,ENSMUSG00000013236,ENSMUSG00000026842,ENSMUSG00000039952,ENSMUSG00000033295,ENSMUSG00000006932,ENSMUSG00000033149,ENSMUSG00000028556,ENSMUSG00000022781,ENSMUSG00000027668,…
RIP18	cellular component organization	GO:0016043	7.52706e-24	23.1234	6090	523	267	21118	ENSMUSG00000031502,ENSMUSG00000031503,ENSMUSG00000001506,ENSMUSG00000026043,ENSMUSG00000032565,ENSMUSG00000030447,ENSMUSG00000029661,ENSMUSG00000026837,ENSMUSG00000042961,ENSMUSG00000030562,ENSMUSG00000024940,ENSMUSG00000002900,ENSMUSG00000040488,ENSMUSG00000001750,ENSMUSG00000029675,ENSMUSG00000026879,ENSMUSG00000001435,ENSMUSG00000037815,ENSMUSG00000035299,ENSMUSG00000047126,ENSMUSG00000029163,…
RIP18	cellular component organization or biogenesis	GO:0071840	4.28052e-25	24.3685	6270	523	275	21118	ENSMUSG00000031502,ENSMUSG00000031503,ENSMUSG00000020706,ENSMUSG00000001506,ENSMUSG00000026043,ENSMUSG00000032565,ENSMUSG00000030447,ENSMUSG00000029661,ENSMUSG00000026837,ENSMUSG00000042961,ENSMUSG00000030562,ENSMUSG00000024940,ENSMUSG00000002900,ENSMUSG00000040488,ENSMUSG00000001750,ENSMUSG00000029675,ENSMUSG00000026879,ENSMUSG00000001435,ENSMUSG00000037815,ENSMUSG00000035299,ENSMUSG00000047126,…
RIP18	cellular developmental process	GO:0048869	8.5534e-05	4.06786	4454	523	163	21118	ENSMUSG00000031502,ENSMUSG00000031503,ENSMUSG00000001506,ENSMUSG00000026043,ENSMUSG00000030447,ENSMUSG00000025815,ENSMUSG00000026837,ENSMUSG00000030562,ENSMUSG00000024940,ENSMUSG00000002900,ENSMUSG00000001750,ENSMUSG00000026879,ENSMUSG00000001435,ENSMUSG00000037815,ENSMUSG00000019846,ENSMUSG00000040312,ENSMUSG00000046101,ENSMUSG00000022098,ENSMUSG00000031731,ENSMUSG00000044562,ENSMUSG00000003316,…
RIP18	cellular localization	GO:0051641	1.12077e-06	5.95048	2777	523	120	21118	ENSMUSG00000001506,ENSMUSG00000026463,ENSMUSG00000030447,ENSMUSG00000001750,ENSMUSG00000026879,ENSMUSG00000037815,ENSMUSG00000035299,ENSMUSG00000040312,ENSMUSG00000047126,ENSMUSG00000031731,ENSMUSG00000027778,ENSMUSG00000040249,ENSMUSG00000028452,ENSMUSG00000025949,ENSMUSG00000030761,ENSMUSG00000032115,ENSMUSG00000031328,ENSMUSG00000001552,ENSMUSG00000019978,ENSMUSG00000031865,ENSMUSG00000039953,…
RIP18	cellular macromolecule localization	GO:0070727	3.48007e-07	6.45841	1726	523	87	21118	ENSMUSG00000001506,ENSMUSG00000026463,ENSMUSG00000001750,ENSMUSG00000026879,ENSMUSG00000037815,ENSMUSG00000035299,ENSMUSG00000040312,ENSMUSG00000047126,ENSMUSG00000031731,ENSMUSG00000027778,ENSMUSG00000040249,ENSMUSG00000028452,ENSMUSG00000025949,ENSMUSG00000030761,ENSMUSG00000031328,ENSMUSG00000001552,ENSMUSG00000019978,ENSMUSG00000031865,ENSMUSG00000039953,ENSMUSG00000032216,ENSMUSG00000026626,…
RIP18	cellular macromolecule metabolic process	GO:0044260	7.57441e-10	9.12065	7962	523	278	21118	ENSMUSG00000031503,ENSMUSG00000020706,ENSMUSG00000001506,ENSMUSG00000026043,ENSMUSG00000032565,ENSMUSG00000026463,ENSMUSG00000030447,ENSMUSG00000042961,ENSMUSG00000029804,ENSMUSG00000030562,ENSMUSG00000052783,ENSMUSG00000033059,ENSMUSG00000001750,ENSMUSG00000026879,ENSMUSG00000040296,ENSMUSG00000026637,ENSMUSG00000047126,ENSMUSG00000029163,ENSMUSG00000037470,ENSMUSG00000002265,ENSMUSG00000046101,…
RIP18	cellular metabolic process	GO:0044237	1.0404e-11	10.9828	10350	523	344	21118	ENSMUSG00000031503,ENSMUSG00000020706,ENSMUSG00000001506,ENSMUSG00000026043,ENSMUSG00000032565,ENSMUSG00000026463,ENSMUSG00000030447,ENSMUSG00000025815,ENSMUSG00000042961,ENSMUSG00000029804,ENSMUSG00000030562,ENSMUSG00000052783,ENSMUSG00000033059,ENSMUSG00000001750,ENSMUSG00000026879,ENSMUSG00000040296,ENSMUSG00000026637,ENSMUSG00000047126,ENSMUSG00000029163,ENSMUSG00000037470,ENSMUSG00000002265,…
RIP18	cellular process	GO:0009987	4.65755e-10	9.33184	17828	523	495	21118	ENSMUSG00000031502,ENSMUSG00000031503,ENSMUSG00000020706,ENSMUSG00000001506,ENSMUSG00000026043,ENSMUSG00000032565,ENSMUSG00000026463,ENSMUSG00000030447,ENSMUSG00000029661,ENSMUSG00000025815,ENSMUSG00000026837,ENSMUSG00000042961,ENSMUSG00000029804,ENSMUSG00000021806,ENSMUSG00000030562,ENSMUSG00000052783,ENSMUSG00000024940,ENSMUSG00000033059,ENSMUSG00000002900,ENSMUSG00000040488,ENSMUSG00000001750,…
RIP18	cellular protein localization	GO:0034613	2.43858e-07	6.61286	1714	523	87	21118	ENSMUSG00000001506,ENSMUSG00000026463,ENSMUSG00000001750,ENSMUSG00000026879,ENSMUSG00000037815,ENSMUSG00000035299,ENSMUSG00000040312,ENSMUSG00000047126,ENSMUSG00000031731,ENSMUSG00000027778,ENSMUSG00000040249,ENSMUSG00000028452,ENSMUSG00000025949,ENSMUSG00000030761,ENSMUSG00000031328,ENSMUSG00000001552,ENSMUSG00000019978,ENSMUSG00000031865,ENSMUSG00000039953,ENSMUSG00000032216,ENSMUSG00000026626,…
RIP18	cellular protein metabolic process	GO:0044267	3.17805e-05	4.49784	4815	523	175	21118	ENSMUSG00000026043,ENSMUSG00000026463,ENSMUSG00000030447,ENSMUSG00000042961,ENSMUSG00000029804,ENSMUSG00000030562,ENSMUSG00000052783,ENSMUSG00000001750,ENSMUSG00000026879,ENSMUSG00000026637,ENSMUSG00000029163,ENSMUSG00000037470,ENSMUSG00000044562,ENSMUSG00000003316,ENSMUSG00000019876,ENSMUSG00000031996,ENSMUSG00000024740,ENSMUSG00000026193,ENSMUSG00000040249,ENSMUSG00000028452,ENSMUSG00000019055,…
RIP18	cellular protein modification process	GO:0006464	0.000380333	3.41984	3644	523	137	21118	ENSMUSG00000026043,ENSMUSG00000026463,ENSMUSG00000042961,ENSMUSG00000029804,ENSMUSG00000030562,ENSMUSG00000052783,ENSMUSG00000026637,ENSMUSG00000029163,ENSMUSG00000037470,ENSMUSG00000044562,ENSMUSG00000019876,ENSMUSG00000031996,ENSMUSG00000024740,ENSMUSG00000026193,ENSMUSG00000028452,ENSMUSG00000019055,ENSMUSG00000025949,ENSMUSG00000036606,ENSMUSG00000022788,ENSMUSG00000026883,ENSMUSG00000031328,…
RIP18	cellular protein-containing complex assembly	GO:0034622	0.0022055	2.65649	996	523	51	21118	ENSMUSG00000030447,ENSMUSG00000029675,ENSMUSG00000026879,ENSMUSG00000047126,ENSMUSG00000046101,ENSMUSG00000031865,ENSMUSG00000032187,ENSMUSG00000020315,ENSMUSG00000020114,ENSMUSG00000040407,ENSMUSG00000040549,ENSMUSG00000057738,ENSMUSG00000015766,ENSMUSG00000002365,ENSMUSG00000026842,ENSMUSG00000020707,ENSMUSG00000041168,ENSMUSG00000037926,ENSMUSG00000029106,ENSMUSG00000030172,ENSMUSG00000024236,…
RIP18	cellular response to acid chemical	GO:0071229	4.94555e-05	4.30579	84	523	14	21118	ENSMUSG00000031502,ENSMUSG00000001506,ENSMUSG00000026043,ENSMUSG00000029661,ENSMUSG00000040690,ENSMUSG00000026042,ENSMUSG00000029231,ENSMUSG00000001119,ENSMUSG00000004099,ENSMUSG00000031740,ENSMUSG00000020661,ENSMUSG00000034462,ENSMUSG00000030662,ENSMUSG00000026509
RIP18	cellular response to amino acid stimulus	GO:0071230	0.000116036	3.93541	76	523	13	21118	ENSMUSG00000031502,ENSMUSG00000001506,ENSMUSG00000026043,ENSMUSG00000029661,ENSMUSG00000040690,ENSMUSG00000026042,ENSMUSG00000029231,ENSMUSG00000001119,ENSMUSG00000004099,ENSMUSG00000031740,ENSMUSG00000020661,ENSMUSG00000030662,ENSMUSG00000026509
RIP18	cellular response to chemical stimulus	GO:0070887	6.67705e-10	9.17542	3097	523	140	21118	ENSMUSG00000031502,ENSMUSG00000031503,ENSMUSG00000001506,ENSMUSG00000026043,ENSMUSG00000026463,ENSMUSG00000030447,ENSMUSG00000029661,ENSMUSG00000030562,ENSMUSG00000024940,ENSMUSG00000040488,ENSMUSG00000001750,ENSMUSG00000026879,ENSMUSG00000037815,ENSMUSG00000001870,ENSMUSG00000040296,ENSMUSG00000026637,ENSMUSG00000029163,ENSMUSG00000037470,ENSMUSG00000001441,ENSMUSG00000003316,ENSMUSG00000040690,…
RIP18	cellular response to DNA damage stimulus	GO:0006974	0.00311323	2.50679	759	523	42	21118	ENSMUSG00000032565,ENSMUSG00000046101,ENSMUSG00000024740,ENSMUSG00000028452,ENSMUSG00000034543,ENSMUSG00000032216,ENSMUSG00000001924,ENSMUSG00000021400,ENSMUSG00000026842,ENSMUSG00000036086,ENSMUSG00000031446,ENSMUSG00000026219,ENSMUSG00000040479,ENSMUSG00000014850,ENSMUSG00000005370,ENSMUSG00000026355,ENSMUSG00000020898,ENSMUSG00000056394,ENSMUSG00000041859,ENSMUSG00000002748,ENSMUSG00000037461,…
RIP18	cellular response to endogenous stimulus	GO:0071495	2.89777e-09	8.53794	1333	523	78	21118	ENSMUSG00000031502,ENSMUSG00000031503,ENSMUSG00000001506,ENSMUSG00000026043,ENSMUSG00000026463,ENSMUSG00000030447,ENSMUSG00000029661,ENSMUSG00000030562,ENSMUSG00000024940,ENSMUSG00000040488,ENSMUSG00000037815,ENSMUSG00000001870,ENSMUSG00000029163,ENSMUSG00000003316,ENSMUSG00000040690,ENSMUSG00000026042,ENSMUSG00000026883,ENSMUSG00000031328,ENSMUSG00000001552,ENSMUSG00000029231,ENSMUSG00000001119,…
RIP18	cellular response to growth factor stimulus	GO:0071363	0.000104614	3.98041	669	523	42	21118	ENSMUSG00000031503,ENSMUSG00000001506,ENSMUSG00000026043,ENSMUSG00000026463,ENSMUSG00000030447,ENSMUSG00000029661,ENSMUSG00000030562,ENSMUSG00000024940,ENSMUSG00000040488,ENSMUSG00000001870,ENSMUSG00000029163,ENSMUSG00000003316,ENSMUSG00000026883,ENSMUSG00000029231,ENSMUSG00000032216,ENSMUSG00000031922,ENSMUSG00000004099,ENSMUSG00000020176,ENSMUSG00000006800,ENSMUSG00000026842,ENSMUSG00000033295,…
RIP18	cellular response to nitrogen compound	GO:1901699	9.34328e-07	6.0295	710	523	48	21118	ENSMUSG00000031502,ENSMUSG00000001506,ENSMUSG00000026043,ENSMUSG00000026463,ENSMUSG00000030447,ENSMUSG00000029661,ENSMUSG00000030562,ENSMUSG00000037815,ENSMUSG00000040296,ENSMUSG00000040690,ENSMUSG00000026042,ENSMUSG00000031328,ENSMUSG00000001552,ENSMUSG00000029231,ENSMUSG00000001119,ENSMUSG00000004099,ENSMUSG00000024639,ENSMUSG00000040407,ENSMUSG00000020176,ENSMUSG00000032253,ENSMUSG00000026615,…
RIP18	cellular response to organic substance	GO:0071310	1.26807e-10	9.89686	2453	523	121	21118	ENSMUSG00000031502,ENSMUSG00000031503,ENSMUSG00000001506,ENSMUSG00000026043,ENSMUSG00000026463,ENSMUSG00000030447,ENSMUSG00000029661,ENSMUSG00000030562,ENSMUSG00000024940,ENSMUSG00000040488,ENSMUSG00000001750,ENSMUSG00000026879,ENSMUSG00000037815,ENSMUSG00000001870,ENSMUSG00000040296,ENSMUSG00000026637,ENSMUSG00000029163,ENSMUSG00000037470,ENSMUSG00000003316,ENSMUSG00000040690,ENSMUSG00000026193,…
RIP18	cellular response to organonitrogen compound	GO:0071417	1.15214e-06	5.93849	643	523	45	21118	ENSMUSG00000031502,ENSMUSG00000001506,ENSMUSG00000026043,ENSMUSG00000026463,ENSMUSG00000030447,ENSMUSG00000029661,ENSMUSG00000030562,ENSMUSG00000037815,ENSMUSG00000040690,ENSMUSG00000026042,ENSMUSG00000031328,ENSMUSG00000001552,ENSMUSG00000029231,ENSMUSG00000001119,ENSMUSG00000004099,ENSMUSG00000024639,ENSMUSG00000040407,ENSMUSG00000020176,ENSMUSG00000032253,ENSMUSG00000026615,ENSMUSG00000033295,…
RIP18	cellular response to oxygen-containing compound	GO:1901701	6.98785e-05	4.15566	1247	523	64	21118	ENSMUSG00000031502,ENSMUSG00000001506,ENSMUSG00000026043,ENSMUSG00000026463,ENSMUSG00000030447,ENSMUSG00000029661,ENSMUSG00000030562,ENSMUSG00000037815,ENSMUSG00000040690,ENSMUSG00000040249,ENSMUSG00000028452,ENSMUSG00000026042,ENSMUSG00000026883,ENSMUSG00000031328,ENSMUSG00000001552,ENSMUSG00000029231,ENSMUSG00000001119,ENSMUSG00000004099,ENSMUSG00000024639,ENSMUSG00000032187,ENSMUSG00000029833,…
RIP18	cellular response to stress	GO:0033554	1.17849e-07	6.92867	1805	523	91	21118	ENSMUSG00000032565,ENSMUSG00000037815,ENSMUSG00000026637,ENSMUSG00000035299,ENSMUSG00000037470,ENSMUSG00000046101,ENSMUSG00000001441,ENSMUSG00000024740,ENSMUSG00000040249,ENSMUSG00000028452,ENSMUSG00000046873,ENSMUSG00000032115,ENSMUSG00000022788,ENSMUSG00000026883,ENSMUSG00000031328,ENSMUSG00000029231,ENSMUSG00000034543,ENSMUSG00000032216,ENSMUSG00000001924,ENSMUSG00000020964,ENSMUSG00000021400,…
RIP18	cellular response to transforming growth factor beta stimulus	GO:0071560	0.00382193	2.41772	231	523	20	21118	ENSMUSG00000031503,ENSMUSG00000001506,ENSMUSG00000026043,ENSMUSG00000029661,ENSMUSG00000030562,ENSMUSG00000024940,ENSMUSG00000040488,ENSMUSG00000001870,ENSMUSG00000029163,ENSMUSG00000003316,ENSMUSG00000004099,ENSMUSG00000022817,ENSMUSG00000032812,ENSMUSG00000034675,ENSMUSG00000022607,ENSMUSG00000032440,ENSMUSG00000020063,ENSMUSG00000006205,ENSMUSG00000023047,ENSMUSG00000030530
RIP18	cerebral cortex development	GO:0021987	0.00912669	2.03969	127	523	14	21118	ENSMUSG00000026043,ENSMUSG00000002900,ENSMUSG00000040249,ENSMUSG00000026883,ENSMUSG00000031328,ENSMUSG00000013236,ENSMUSG00000006932,ENSMUSG00000063450,ENSMUSG00000026192,ENSMUSG00000005069,ENSMUSG00000054728,ENSMUSG00000031565,ENSMUSG00000035277,ENSMUSG00000068036
RIP18	chromatin remodeling	GO:0006338	0.0224967	1.64788	156	523	15	21118	ENSMUSG00000024201,ENSMUSG00000034543,ENSMUSG00000004099,ENSMUSG00000031099,ENSMUSG00000032187,ENSMUSG00000070544,ENSMUSG00000031715,ENSMUSG00000002748,ENSMUSG00000042323,ENSMUSG00000020661,ENSMUSG00000026313,ENSMUSG00000006005,ENSMUSG00000020063,ENSMUSG00000042207,ENSMUSG00000005566
RIP18	chromosome organization	GO:0051276	0.000666524	3.17618	1182	523	59	21118	ENSMUSG00000032565,ENSMUSG00000046101,ENSMUSG00000019876,ENSMUSG00000024740,ENSMUSG00000024201,ENSMUSG00000034543,ENSMUSG00000089715,ENSMUSG00000004099,ENSMUSG00000031099,ENSMUSG00000032187,ENSMUSG00000030816,ENSMUSG00000021400,ENSMUSG00000025060,ENSMUSG00000070544,ENSMUSG00000026842,ENSMUSG00000036086,ENSMUSG00000026219,ENSMUSG00000006932,ENSMUSG00000014850,ENSMUSG00000005370,ENSMUSG00000026355,…
RIP18	circulatory system development	GO:0072359	4.16164e-05	4.38074	1174	523	62	21118	ENSMUSG00000031502,ENSMUSG00000031503,ENSMUSG00000001506,ENSMUSG00000026043,ENSMUSG00000026463,ENSMUSG00000029661,ENSMUSG00000026837,ENSMUSG00000030562,ENSMUSG00000029675,ENSMUSG00000001435,ENSMUSG00000001870,ENSMUSG00000019846,ENSMUSG00000029163,ENSMUSG00000044562,ENSMUSG00000023885,ENSMUSG00000026193,ENSMUSG00000026883,ENSMUSG00000056174,ENSMUSG00000031328,ENSMUSG00000001552,ENSMUSG00000029231,…
RIP18	collagen fibril organization	GO:0030199	0.00237951	2.62351	55	523	10	21118	ENSMUSG00000001506,ENSMUSG00000026043,ENSMUSG00000029661,ENSMUSG00000026837,ENSMUSG00000029163,ENSMUSG00000026042,ENSMUSG00000020473,ENSMUSG00000004846,ENSMUSG00000036545,ENSMUSG00000028641
RIP18	cytoskeleton organization	GO:0007010	7.44172e-13	12.1283	1390	523	88	21118	ENSMUSG00000030447,ENSMUSG00000030562,ENSMUSG00000029675,ENSMUSG00000026879,ENSMUSG00000037815,ENSMUSG00000035299,ENSMUSG00000047126,ENSMUSG00000031731,ENSMUSG00000028452,ENSMUSG00000030761,ENSMUSG00000022788,ENSMUSG00000031328,ENSMUSG00000029231,ENSMUSG00000019978,ENSMUSG00000031865,ENSMUSG00000031922,ENSMUSG00000020900,ENSMUSG00000009418,ENSMUSG00000018417,ENSMUSG00000020315,ENSMUSG00000040407,…
RIP18	developmental process	GO:0032502	2.15496e-10	9.66656	6536	523	242	21118	ENSMUSG00000031502,ENSMUSG00000031503,ENSMUSG00000001506,ENSMUSG00000026043,ENSMUSG00000026463,ENSMUSG00000030447,ENSMUSG00000029661,ENSMUSG00000025815,ENSMUSG00000026837,ENSMUSG00000042961,ENSMUSG00000030562,ENSMUSG00000024940,ENSMUSG00000002900,ENSMUSG00000001750,ENSMUSG00000029675,ENSMUSG00000026879,ENSMUSG00000001435,ENSMUSG00000037815,ENSMUSG00000001870,ENSMUSG00000019846,ENSMUSG00000040312,…
RIP18	DNA conformation change	GO:0071103	0.0367602	1.43462	291	523	21	21118	ENSMUSG00000046101,ENSMUSG00000034543,ENSMUSG00000004099,ENSMUSG00000032187,ENSMUSG00000021400,ENSMUSG00000070544,ENSMUSG00000026842,ENSMUSG00000036086,ENSMUSG00000026355,ENSMUSG00000041859,ENSMUSG00000031715,ENSMUSG00000020661,ENSMUSG00000022673,ENSMUSG00000002835,ENSMUSG00000006005,ENSMUSG00000028702,ENSMUSG00000020063,ENSMUSG00000005566,ENSMUSG00000034906,ENSMUSG00000053801,ENSMUSG00000028312
RIP18	DNA metabolic process	GO:0006259	8.44185e-05	4.07356	843	523	49	21118	ENSMUSG00000032565,ENSMUSG00000030562,ENSMUSG00000046101,ENSMUSG00000019876,ENSMUSG00000024740,ENSMUSG00000028452,ENSMUSG00000004099,ENSMUSG00000032187,ENSMUSG00000021400,ENSMUSG00000070544,ENSMUSG00000026842,ENSMUSG00000036086,ENSMUSG00000031446,ENSMUSG00000026219,ENSMUSG00000006932,ENSMUSG00000014850,ENSMUSG00000005370,ENSMUSG00000026355,ENSMUSG00000020898,ENSMUSG00000056394,ENSMUSG00000041859,…
RIP18	DNA repair	GO:0006281	6.53559e-05	4.18472	490	523	35	21118	ENSMUSG00000032565,ENSMUSG00000046101,ENSMUSG00000024740,ENSMUSG00000028452,ENSMUSG00000021400,ENSMUSG00000026842,ENSMUSG00000036086,ENSMUSG00000031446,ENSMUSG00000026219,ENSMUSG00000014850,ENSMUSG00000005370,ENSMUSG00000026355,ENSMUSG00000056394,ENSMUSG00000041859,ENSMUSG00000022673,ENSMUSG00000002835,ENSMUSG00000060261,ENSMUSG00000032555,ENSMUSG00000028702,ENSMUSG00000035726,ENSMUSG00000041133,…
RIP18	DNA replication	GO:0006260	0.0100675	1.99708	246	523	20	21118	ENSMUSG00000046101,ENSMUSG00000021400,ENSMUSG00000070544,ENSMUSG00000036086,ENSMUSG00000026355,ENSMUSG00000020898,ENSMUSG00000056394,ENSMUSG00000030978,ENSMUSG00000048170,ENSMUSG00000041859,ENSMUSG00000031565,ENSMUSG00000022673,ENSMUSG00000002835,ENSMUSG00000032555,ENSMUSG00000035726,ENSMUSG00000055053,ENSMUSG00000024974,ENSMUSG00000026134,ENSMUSG00000027067,ENSMUSG00000053801
RIP18	endodermal cell differentiation	GO:0035987	0.0301279	1.52103	44	523	8	21118	ENSMUSG00000031503,ENSMUSG00000026837,ENSMUSG00000026193,ENSMUSG00000026042,ENSMUSG00000001119,ENSMUSG00000022817,ENSMUSG00000006932,ENSMUSG00000031740
RIP18	endosomal transport	GO:0016197	0.0232671	1.63326	217	523	18	21118	ENSMUSG00000047126,ENSMUSG00000028452,ENSMUSG00000025949,ENSMUSG00000031865,ENSMUSG00000027247,ENSMUSG00000002365,ENSMUSG00000030172,ENSMUSG00000025224,ENSMUSG00000044864,ENSMUSG00000027546,ENSMUSG00000020198,ENSMUSG00000042364,ENSMUSG00000029146,ENSMUSG00000027293,ENSMUSG00000035392,ENSMUSG00000022710,ENSMUSG00000042105,ENSMUSG00000030982
RIP18	enzyme linked receptor protein signaling pathway	GO:0007167	0.000427407	3.36916	916	523	50	21118	ENSMUSG00000031502,ENSMUSG00000031503,ENSMUSG00000001506,ENSMUSG00000026043,ENSMUSG00000030447,ENSMUSG00000029661,ENSMUSG00000024940,ENSMUSG00000040488,ENSMUSG00000001870,ENSMUSG00000029163,ENSMUSG00000003316,ENSMUSG00000026883,ENSMUSG00000029231,ENSMUSG00000032216,ENSMUSG00000031922,ENSMUSG00000020315,ENSMUSG00000020176,ENSMUSG00000070738,ENSMUSG00000029710,ENSMUSG00000021756,ENSMUSG00000006800,…
RIP18	epithelial cell development	GO:0002064	0.0458702	1.33847	250	523	19	21118	ENSMUSG00000001435,ENSMUSG00000030761,ENSMUSG00000031328,ENSMUSG00000015850,ENSMUSG00000032187,ENSMUSG00000025812,ENSMUSG00000013236,ENSMUSG00000021756,ENSMUSG00000004846,ENSMUSG00000029106,ENSMUSG00000031207,ENSMUSG00000024507,ENSMUSG00000006932,ENSMUSG00000058056,ENSMUSG00000031565,ENSMUSG00000021823,ENSMUSG00000068036,ENSMUSG00000052911,ENSMUSG00000033088
RIP18	establishment of localization	GO:0051234	0.0121362	1.91592	4658	523	159	21118	ENSMUSG00000001506,ENSMUSG00000026463,ENSMUSG00000030447,ENSMUSG00000052783,ENSMUSG00000040488,ENSMUSG00000001750,ENSMUSG00000026879,ENSMUSG00000040312,ENSMUSG00000047126,ENSMUSG00000031731,ENSMUSG00000027778,ENSMUSG00000040249,ENSMUSG00000028452,ENSMUSG00000025949,ENSMUSG00000030761,ENSMUSG00000032115,ENSMUSG00000031328,ENSMUSG00000001552,ENSMUSG00000031865,ENSMUSG00000061306,ENSMUSG00000039953,…
RIP18	establishment of localization in cell	GO:0051649	0.000376515	3.42422	2031	523	88	21118	ENSMUSG00000030447,ENSMUSG00000001750,ENSMUSG00000040312,ENSMUSG00000047126,ENSMUSG00000031731,ENSMUSG00000027778,ENSMUSG00000040249,ENSMUSG00000028452,ENSMUSG00000025949,ENSMUSG00000030761,ENSMUSG00000032115,ENSMUSG00000031328,ENSMUSG00000001552,ENSMUSG00000031865,ENSMUSG00000032216,ENSMUSG00000020900,ENSMUSG00000018417,ENSMUSG00000040407,ENSMUSG00000020964,ENSMUSG00000025812,ENSMUSG00000027247,…
RIP18	establishment of protein localization	GO:0045184	1.23476e-08	7.90842	1647	523	88	21118	ENSMUSG00000001506,ENSMUSG00000001750,ENSMUSG00000040312,ENSMUSG00000047126,ENSMUSG00000031731,ENSMUSG00000040249,ENSMUSG00000028452,ENSMUSG00000025949,ENSMUSG00000030761,ENSMUSG00000031328,ENSMUSG00000001552,ENSMUSG00000031865,ENSMUSG00000039953,ENSMUSG00000032216,ENSMUSG00000020900,ENSMUSG00000018417,ENSMUSG00000020315,ENSMUSG00000024247,ENSMUSG00000020964,ENSMUSG00000025812,ENSMUSG00000020277,…
RIP18	external encapsulating structure organization	GO:0045229	2.11148e-14	13.6754	291	523	39	21118	ENSMUSG00000031502,ENSMUSG00000031503,ENSMUSG00000001506,ENSMUSG00000026043,ENSMUSG00000029661,ENSMUSG00000026837,ENSMUSG00000042961,ENSMUSG00000024940,ENSMUSG00000002900,ENSMUSG00000040488,ENSMUSG00000029675,ENSMUSG00000001435,ENSMUSG00000029163,ENSMUSG00000040690,ENSMUSG00000031996,ENSMUSG00000026193,ENSMUSG00000005397,ENSMUSG00000026042,ENSMUSG00000056174,ENSMUSG00000064080,ENSMUSG00000029231,…
RIP18	extracellular matrix assembly	GO:0085029	0.00364147	2.43872	45	523	9	21118	ENSMUSG00000029661,ENSMUSG00000024940,ENSMUSG00000002900,ENSMUSG00000040488,ENSMUSG00000029163,ENSMUSG00000039952,ENSMUSG00000004846,ENSMUSG00000033149,ENSMUSG00000052911
RIP18	extracellular matrix organization	GO:0030198	1.87069e-14	13.728	290	523	39	21118	ENSMUSG00000031502,ENSMUSG00000031503,ENSMUSG00000001506,ENSMUSG00000026043,ENSMUSG00000029661,ENSMUSG00000026837,ENSMUSG00000042961,ENSMUSG00000024940,ENSMUSG00000002900,ENSMUSG00000040488,ENSMUSG00000029675,ENSMUSG00000001435,ENSMUSG00000029163,ENSMUSG00000040690,ENSMUSG00000031996,ENSMUSG00000026193,ENSMUSG00000005397,ENSMUSG00000026042,ENSMUSG00000056174,ENSMUSG00000064080,ENSMUSG00000029231,…
RIP18	extracellular structure organization	GO:0043062	2.382e-14	13.6231	292	523	39	21118	ENSMUSG00000031502,ENSMUSG00000031503,ENSMUSG00000001506,ENSMUSG00000026043,ENSMUSG00000029661,ENSMUSG00000026837,ENSMUSG00000042961,ENSMUSG00000024940,ENSMUSG00000002900,ENSMUSG00000040488,ENSMUSG00000029675,ENSMUSG00000001435,ENSMUSG00000029163,ENSMUSG00000040690,ENSMUSG00000031996,ENSMUSG00000026193,ENSMUSG00000005397,ENSMUSG00000026042,ENSMUSG00000056174,ENSMUSG00000064080,ENSMUSG00000029231,…
RIP18	generation of neurons	GO:0048699	0.00697446	2.15649	1636	523	71	21118	ENSMUSG00000026043,ENSMUSG00000030447,ENSMUSG00000002900,ENSMUSG00000037815,ENSMUSG00000026193,ENSMUSG00000040249,ENSMUSG00000030761,ENSMUSG00000036606,ENSMUSG00000026883,ENSMUSG00000031328,ENSMUSG00000032216,ENSMUSG00000024639,ENSMUSG00000031099,ENSMUSG00000020900,ENSMUSG00000009418,ENSMUSG00000030309,ENSMUSG00000029207,ENSMUSG00000037605,ENSMUSG00000029710,ENSMUSG00000013236,ENSMUSG00000021756,…
RIP18	Golgi vesicle transport	GO:0048193	0.0306234	1.51395	265	523	20	21118	ENSMUSG00000031731,ENSMUSG00000028452,ENSMUSG00000032115,ENSMUSG00000018417,ENSMUSG00000020315,ENSMUSG00000024247,ENSMUSG00000000631,ENSMUSG00000025224,ENSMUSG00000027546,ENSMUSG00000020198,ENSMUSG00000026553,ENSMUSG00000032458,ENSMUSG00000037643,ENSMUSG00000078515,ENSMUSG00000035325,ENSMUSG00000020986,ENSMUSG00000039367,ENSMUSG00000001143,ENSMUSG00000020536,ENSMUSG00000030982
RIP18	growth	GO:0040007	0.0378937	1.42143	1013	523	48	21118	ENSMUSG00000030447,ENSMUSG00000026879,ENSMUSG00000027778,ENSMUSG00000026193,ENSMUSG00000040249,ENSMUSG00000026883,ENSMUSG00000029231,ENSMUSG00000035262,ENSMUSG00000039953,ENSMUSG00000032187,ENSMUSG00000024247,ENSMUSG00000030309,ENSMUSG00000029207,ENSMUSG00000013236,ENSMUSG00000026842,ENSMUSG00000039952,ENSMUSG00000029106,ENSMUSG00000006932,ENSMUSG00000020898,ENSMUSG00000018340,ENSMUSG00000022781,…
RIP18	heart development	GO:0007507	0.0365078	1.43761	617	523	34	21118	ENSMUSG00000026043,ENSMUSG00000026837,ENSMUSG00000030562,ENSMUSG00000029675,ENSMUSG00000001870,ENSMUSG00000029163,ENSMUSG00000026193,ENSMUSG00000031328,ENSMUSG00000029231,ENSMUSG00000032216,ENSMUSG00000024639,ENSMUSG00000020900,ENSMUSG00000032187,ENSMUSG00000029710,ENSMUSG00000038112,ENSMUSG00000006932,ENSMUSG00000026335,ENSMUSG00000031740,ENSMUSG00000029249,ENSMUSG00000042323,ENSMUSG00000031565,…
RIP18	heterochromatin assembly	GO:0031507	0.0209553	1.67871	42	523	8	21118	ENSMUSG00000034543,ENSMUSG00000004099,ENSMUSG00000032187,ENSMUSG00000031715,ENSMUSG00000020661,ENSMUSG00000006005,ENSMUSG00000020063,ENSMUSG00000005566
RIP18	intracellular protein transport	GO:0006886	0.000487682	3.31186	839	523	47	21118	ENSMUSG00000040312,ENSMUSG00000047126,ENSMUSG00000031731,ENSMUSG00000028452,ENSMUSG00000025949,ENSMUSG00000030761,ENSMUSG00000031328,ENSMUSG00000001552,ENSMUSG00000031865,ENSMUSG00000032216,ENSMUSG00000020964,ENSMUSG00000025812,ENSMUSG00000002365,ENSMUSG00000000131,ENSMUSG00000001855,ENSMUSG00000060279,ENSMUSG00000020198,ENSMUSG00000026553,ENSMUSG00000031657,ENSMUSG00000032458,ENSMUSG00000005069,…
RIP18	intracellular transport	GO:0046907	9.99276e-06	5.00031	1409	523	72	21118	ENSMUSG00000040312,ENSMUSG00000047126,ENSMUSG00000031731,ENSMUSG00000027778,ENSMUSG00000028452,ENSMUSG00000025949,ENSMUSG00000030761,ENSMUSG00000032115,ENSMUSG00000031328,ENSMUSG00000001552,ENSMUSG00000031865,ENSMUSG00000032216,ENSMUSG00000020900,ENSMUSG00000018417,ENSMUSG00000020964,ENSMUSG00000025812,ENSMUSG00000027247,ENSMUSG00000029467,ENSMUSG00000002365,ENSMUSG00000000131,ENSMUSG00000001855,…
RIP18	localization	GO:0051179	2.0351e-10	9.69142	6168	523	232	21118	ENSMUSG00000001506,ENSMUSG00000026043,ENSMUSG00000026463,ENSMUSG00000030447,ENSMUSG00000026837,ENSMUSG00000030562,ENSMUSG00000052783,ENSMUSG00000002900,ENSMUSG00000040488,ENSMUSG00000001750,ENSMUSG00000026879,ENSMUSG00000001435,ENSMUSG00000037815,ENSMUSG00000001870,ENSMUSG00000019846,ENSMUSG00000040296,ENSMUSG00000035299,ENSMUSG00000040312,ENSMUSG00000047126,ENSMUSG00000029163,ENSMUSG00000031731,…
RIP18	localization of cell	GO:0051674	9.10335e-10	9.0408	1653	523	91	21118	ENSMUSG00000001506,ENSMUSG00000026043,ENSMUSG00000026463,ENSMUSG00000026837,ENSMUSG00000030562,ENSMUSG00000002900,ENSMUSG00000001435,ENSMUSG00000037815,ENSMUSG00000019846,ENSMUSG00000040296,ENSMUSG00000029163,ENSMUSG00000026193,ENSMUSG00000040249,ENSMUSG00000025949,ENSMUSG00000038587,ENSMUSG00000036606,ENSMUSG00000026883,ENSMUSG00000031328,ENSMUSG00000001552,ENSMUSG00000029231,ENSMUSG00000006369,…
RIP18	localization within membrane	GO:0051668	1.86688e-05	4.72888	654	523	43	21118	ENSMUSG00000026463,ENSMUSG00000026879,ENSMUSG00000047126,ENSMUSG00000027778,ENSMUSG00000040249,ENSMUSG00000025949,ENSMUSG00000031328,ENSMUSG00000001552,ENSMUSG00000039953,ENSMUSG00000026626,ENSMUSG00000020315,ENSMUSG00000024247,ENSMUSG00000025812,ENSMUSG00000027247,ENSMUSG00000039952,ENSMUSG00000044864,ENSMUSG00000027546,ENSMUSG00000020198,ENSMUSG00000005069,ENSMUSG00000037643,ENSMUSG00000017774,…
RIP18	locomotion	GO:0040011	4.1224e-09	8.38485	1839	523	96	21118	ENSMUSG00000001506,ENSMUSG00000026043,ENSMUSG00000026463,ENSMUSG00000030447,ENSMUSG00000026837,ENSMUSG00000030562,ENSMUSG00000002900,ENSMUSG00000001435,ENSMUSG00000037815,ENSMUSG00000019846,ENSMUSG00000040296,ENSMUSG00000029163,ENSMUSG00000026193,ENSMUSG00000040249,ENSMUSG00000025949,ENSMUSG00000038587,ENSMUSG00000036606,ENSMUSG00000026883,ENSMUSG00000031328,ENSMUSG00000001552,ENSMUSG00000029231,…
RIP18	macromolecule localization	GO:0033036	3.14115e-12	11.5029	2897	523	140	21118	ENSMUSG00000001506,ENSMUSG00000026463,ENSMUSG00000001750,ENSMUSG00000026879,ENSMUSG00000037815,ENSMUSG00000001870,ENSMUSG00000035299,ENSMUSG00000040312,ENSMUSG00000047126,ENSMUSG00000031731,ENSMUSG00000027778,ENSMUSG00000040249,ENSMUSG00000028452,ENSMUSG00000025949,ENSMUSG00000030761,ENSMUSG00000031328,ENSMUSG00000001552,ENSMUSG00000019978,ENSMUSG00000031865,ENSMUSG00000039953,ENSMUSG00000032216,…
RIP18	macromolecule metabolic process	GO:0043170	7.78458e-11	10.1088	9484	523	320	21118	ENSMUSG00000031503,ENSMUSG00000020706,ENSMUSG00000001506,ENSMUSG00000026043,ENSMUSG00000032565,ENSMUSG00000026463,ENSMUSG00000030447,ENSMUSG00000026837,ENSMUSG00000042961,ENSMUSG00000029804,ENSMUSG00000030562,ENSMUSG00000052783,ENSMUSG00000024940,ENSMUSG00000033059,ENSMUSG00000040488,ENSMUSG00000001750,ENSMUSG00000026879,ENSMUSG00000001870,ENSMUSG00000040296,ENSMUSG00000026637,ENSMUSG00000047126,…
RIP18	macromolecule modification	GO:0043412	2.37557e-05	4.62423	3823	523	147	21118	ENSMUSG00000020706,ENSMUSG00000026043,ENSMUSG00000032565,ENSMUSG00000026463,ENSMUSG00000042961,ENSMUSG00000029804,ENSMUSG00000030562,ENSMUSG00000052783,ENSMUSG00000026637,ENSMUSG00000029163,ENSMUSG00000037470,ENSMUSG00000044562,ENSMUSG00000019876,ENSMUSG00000031996,ENSMUSG00000024740,ENSMUSG00000026193,ENSMUSG00000028452,ENSMUSG00000019055,ENSMUSG00000025949,ENSMUSG00000036606,ENSMUSG00000022788,…
RIP18	maintenance of location	GO:0051235	0.0107307	1.96937	336	523	24	21118	ENSMUSG00000026879,ENSMUSG00000001870,ENSMUSG00000031328,ENSMUSG00000040407,ENSMUSG00000026842,ENSMUSG00000032540,ENSMUSG00000015568,ENSMUSG00000018340,ENSMUSG00000020198,ENSMUSG00000005417,ENSMUSG00000050989,ENSMUSG00000037012,ENSMUSG00000048490,ENSMUSG00000034462,ENSMUSG00000034675,ENSMUSG00000020919,ENSMUSG00000039428,ENSMUSG00000055932,ENSMUSG00000020063,ENSMUSG00000005299,ENSMUSG00000016933,…
RIP18	metabolic process	GO:0008152	1.52815e-13	12.8158	11429	523	375	21118	ENSMUSG00000031503,ENSMUSG00000020706,ENSMUSG00000001506,ENSMUSG00000026043,ENSMUSG00000032565,ENSMUSG00000026463,ENSMUSG00000030447,ENSMUSG00000029661,ENSMUSG00000025815,ENSMUSG00000026837,ENSMUSG00000042961,ENSMUSG00000029804,ENSMUSG00000030562,ENSMUSG00000052783,ENSMUSG00000024940,ENSMUSG00000033059,ENSMUSG00000040488,ENSMUSG00000001750,ENSMUSG00000026879,ENSMUSG00000001870,ENSMUSG00000019846,…
RIP18	microtubule cytoskeleton organization	GO:0000226	0.000803811	3.09485	618	523	38	21118	ENSMUSG00000035299,ENSMUSG00000047126,ENSMUSG00000031731,ENSMUSG00000028452,ENSMUSG00000031328,ENSMUSG00000031865,ENSMUSG00000031922,ENSMUSG00000009418,ENSMUSG00000040407,ENSMUSG00000025812,ENSMUSG00000025060,ENSMUSG00000040549,ENSMUSG00000026842,ENSMUSG00000039952,ENSMUSG00000006932,ENSMUSG00000028849,ENSMUSG00000039230,ENSMUSG00000033149,ENSMUSG00000063450,ENSMUSG00000028556,ENSMUSG00000038545,…
RIP18	microtubule-based process	GO:0007017	0.032316	1.49058	891	523	44	21118	ENSMUSG00000026463,ENSMUSG00000035299,ENSMUSG00000047126,ENSMUSG00000031731,ENSMUSG00000027778,ENSMUSG00000028452,ENSMUSG00000031328,ENSMUSG00000031865,ENSMUSG00000031922,ENSMUSG00000009418,ENSMUSG00000040407,ENSMUSG00000025812,ENSMUSG00000025060,ENSMUSG00000040549,ENSMUSG00000026842,ENSMUSG00000039952,ENSMUSG00000006932,ENSMUSG00000028849,ENSMUSG00000039230,ENSMUSG00000033149,ENSMUSG00000063450,…
RIP18	mitotic cell cycle	GO:0000278	0.00061603	3.2104	819	523	46	21118	ENSMUSG00000047126,ENSMUSG00000046101,ENSMUSG00000024740,ENSMUSG00000028452,ENSMUSG00000031328,ENSMUSG00000031865,ENSMUSG00000020900,ENSMUSG00000020315,ENSMUSG00000015766,ENSMUSG00000002365,ENSMUSG00000026842,ENSMUSG00000001855,ENSMUSG00000031446,ENSMUSG00000022043,ENSMUSG00000025083,ENSMUSG00000040479,ENSMUSG00000006932,ENSMUSG00000025224,ENSMUSG00000039230,ENSMUSG00000026355,ENSMUSG00000020898,…
RIP18	mitotic DNA replication	GO:1902969	0.0422401	1.37428	14	523	5	21118	ENSMUSG00000046101,ENSMUSG00000026355,ENSMUSG00000041859,ENSMUSG00000031565,ENSMUSG00000022673
RIP18	movement of cell or subcellular component	GO:0006928	3.39237e-10	9.4695	2075	523	107	21118	ENSMUSG00000001506,ENSMUSG00000026043,ENSMUSG00000026463,ENSMUSG00000030447,ENSMUSG00000026837,ENSMUSG00000030562,ENSMUSG00000002900,ENSMUSG00000026879,ENSMUSG00000001435,ENSMUSG00000037815,ENSMUSG00000019846,ENSMUSG00000040296,ENSMUSG00000029163,ENSMUSG00000027778,ENSMUSG00000026193,ENSMUSG00000040249,ENSMUSG00000025949,ENSMUSG00000030761,ENSMUSG00000038587,ENSMUSG00000036606,ENSMUSG00000026883,…
RIP18	multicellular organism development	GO:0007275	1.61644e-10	9.79144	5441	523	212	21118	ENSMUSG00000031502,ENSMUSG00000031503,ENSMUSG00000001506,ENSMUSG00000026043,ENSMUSG00000026463,ENSMUSG00000030447,ENSMUSG00000029661,ENSMUSG00000025815,ENSMUSG00000026837,ENSMUSG00000042961,ENSMUSG00000030562,ENSMUSG00000024940,ENSMUSG00000002900,ENSMUSG00000001750,ENSMUSG00000029675,ENSMUSG00000026879,ENSMUSG00000001435,ENSMUSG00000037815,ENSMUSG00000001870,ENSMUSG00000019846,ENSMUSG00000040312,…
RIP18	muscle adaptation	GO:0043500	0.0365087	1.4376	143	523	14	21118	ENSMUSG00000026463,ENSMUSG00000026879,ENSMUSG00000029467,ENSMUSG00000039952,ENSMUSG00000026185,ENSMUSG00000050989,ENSMUSG00000026313,ENSMUSG00000028063,ENSMUSG00000060261,ENSMUSG00000057530,ENSMUSG00000022607,ENSMUSG00000025220,ENSMUSG00000020063,ENSMUSG00000042105
RIP18	negative regulation of biological process	GO:0048519	1.52371e-10	9.8171	5544	523	215	21118	ENSMUSG00000031503,ENSMUSG00000001506,ENSMUSG00000026043,ENSMUSG00000032565,ENSMUSG00000026463,ENSMUSG00000030447,ENSMUSG00000026837,ENSMUSG00000030562,ENSMUSG00000052783,ENSMUSG00000024940,ENSMUSG00000002900,ENSMUSG00000026879,ENSMUSG00000037815,ENSMUSG00000001870,ENSMUSG00000019846,ENSMUSG00000026637,ENSMUSG00000035299,ENSMUSG00000047126,ENSMUSG00000029163,ENSMUSG00000002265,ENSMUSG00000044562,…
RIP18	negative regulation of cellular component organization	GO:0051129	0.0146715	1.83352	752	523	40	21118	ENSMUSG00000026879,ENSMUSG00000035299,ENSMUSG00000029163,ENSMUSG00000040249,ENSMUSG00000031328,ENSMUSG00000024201,ENSMUSG00000004099,ENSMUSG00000020315,ENSMUSG00000057738,ENSMUSG00000015766,ENSMUSG00000013236,ENSMUSG00000037926,ENSMUSG00000033295,ENSMUSG00000026219,ENSMUSG00000029106,ENSMUSG00000024236,ENSMUSG00000039230,ENSMUSG00000033149,ENSMUSG00000020898,ENSMUSG00000022781,ENSMUSG00000040945,…
RIP18	negative regulation of cellular process	GO:0048523	6.47744e-09	8.1886	5068	523	196	21118	ENSMUSG00000001506,ENSMUSG00000026043,ENSMUSG00000032565,ENSMUSG00000026463,ENSMUSG00000026837,ENSMUSG00000030562,ENSMUSG00000052783,ENSMUSG00000024940,ENSMUSG00000002900,ENSMUSG00000026879,ENSMUSG00000037815,ENSMUSG00000001870,ENSMUSG00000026637,ENSMUSG00000035299,ENSMUSG00000047126,ENSMUSG00000029163,ENSMUSG00000002265,ENSMUSG00000044562,ENSMUSG00000003316,ENSMUSG00000027778,ENSMUSG00000019876,…
RIP18	negative regulation of cytoskeleton organization	GO:0051494	0.0160691	1.79401	171	523	16	21118	ENSMUSG00000026879,ENSMUSG00000035299,ENSMUSG00000020315,ENSMUSG00000057738,ENSMUSG00000015766,ENSMUSG00000037926,ENSMUSG00000029106,ENSMUSG00000024236,ENSMUSG00000039230,ENSMUSG00000033149,ENSMUSG00000022781,ENSMUSG00000032812,ENSMUSG00000028943,ENSMUSG00000034675,ENSMUSG00000018548,ENSMUSG00000031015
RIP18	nervous system development	GO:0007399	0.00084991	3.07063	2421	523	99	21118	ENSMUSG00000031502,ENSMUSG00000026043,ENSMUSG00000026463,ENSMUSG00000030447,ENSMUSG00000002900,ENSMUSG00000001750,ENSMUSG00000026879,ENSMUSG00000037815,ENSMUSG00000023885,ENSMUSG00000031996,ENSMUSG00000026193,ENSMUSG00000040249,ENSMUSG00000025949,ENSMUSG00000030761,ENSMUSG00000036606,ENSMUSG00000026883,ENSMUSG00000031328,ENSMUSG00000031865,ENSMUSG00000039953,ENSMUSG00000032216,ENSMUSG00000024639,…
RIP18	neurogenesis	GO:0022008	0.00497425	2.30327	1776	523	76	21118	ENSMUSG00000026043,ENSMUSG00000030447,ENSMUSG00000002900,ENSMUSG00000026879,ENSMUSG00000037815,ENSMUSG00000026193,ENSMUSG00000040249,ENSMUSG00000030761,ENSMUSG00000036606,ENSMUSG00000026883,ENSMUSG00000031328,ENSMUSG00000032216,ENSMUSG00000024639,ENSMUSG00000031099,ENSMUSG00000020900,ENSMUSG00000009418,ENSMUSG00000032187,ENSMUSG00000030309,ENSMUSG00000025812,ENSMUSG00000029207,ENSMUSG00000037605,…
RIP18	neuromuscular junction development	GO:0007528	0.0209733	1.67833	55	523	9	21118	ENSMUSG00000031502,ENSMUSG00000031865,ENSMUSG00000032216,ENSMUSG00000016487,ENSMUSG00000013089,ENSMUSG00000041936,ENSMUSG00000052911,ENSMUSG00000062312,ENSMUSG00000024527
RIP18	neuron development	GO:0048666	0.0134116	1.87252	1208	523	56	21118	ENSMUSG00000030447,ENSMUSG00000002900,ENSMUSG00000037815,ENSMUSG00000026193,ENSMUSG00000040249,ENSMUSG00000030761,ENSMUSG00000036606,ENSMUSG00000026883,ENSMUSG00000031328,ENSMUSG00000032216,ENSMUSG00000024639,ENSMUSG00000020900,ENSMUSG00000030309,ENSMUSG00000029207,ENSMUSG00000029710,ENSMUSG00000013236,ENSMUSG00000026842,ENSMUSG00000039952,ENSMUSG00000033295,ENSMUSG00000006932,ENSMUSG00000039230,…
RIP18	neuron differentiation	GO:0030182	0.0110817	1.95539	1472	523	65	21118	ENSMUSG00000030447,ENSMUSG00000002900,ENSMUSG00000037815,ENSMUSG00000026193,ENSMUSG00000040249,ENSMUSG00000030761,ENSMUSG00000036606,ENSMUSG00000026883,ENSMUSG00000031328,ENSMUSG00000032216,ENSMUSG00000024639,ENSMUSG00000031099,ENSMUSG00000020900,ENSMUSG00000030309,ENSMUSG00000029207,ENSMUSG00000029710,ENSMUSG00000013236,ENSMUSG00000026842,ENSMUSG00000039952,ENSMUSG00000033295,ENSMUSG00000006932,…
RIP18	neuron projection development	GO:0031175	0.00712958	2.14694	1066	523	52	21118	ENSMUSG00000030447,ENSMUSG00000002900,ENSMUSG00000037815,ENSMUSG00000026193,ENSMUSG00000040249,ENSMUSG00000030761,ENSMUSG00000036606,ENSMUSG00000026883,ENSMUSG00000031328,ENSMUSG00000032216,ENSMUSG00000020900,ENSMUSG00000030309,ENSMUSG00000029207,ENSMUSG00000029710,ENSMUSG00000013236,ENSMUSG00000026842,ENSMUSG00000039952,ENSMUSG00000033295,ENSMUSG00000006932,ENSMUSG00000060279,ENSMUSG00000028556,…
RIP18	neuron projection morphogenesis	GO:0048812	0.00891272	2.04999	656	523	37	21118	ENSMUSG00000030447,ENSMUSG00000026193,ENSMUSG00000040249,ENSMUSG00000036606,ENSMUSG00000026883,ENSMUSG00000032216,ENSMUSG00000020900,ENSMUSG00000030309,ENSMUSG00000029207,ENSMUSG00000029710,ENSMUSG00000013236,ENSMUSG00000026842,ENSMUSG00000039952,ENSMUSG00000033295,ENSMUSG00000006932,ENSMUSG00000028556,ENSMUSG00000022781,ENSMUSG00000027668,ENSMUSG00000027200,ENSMUSG00000038545,ENSMUSG00000058056,…
RIP18	nitrogen compound metabolic process	GO:0006807	1.09779e-08	7.95948	9669	523	317	21118	ENSMUSG00000031503,ENSMUSG00000020706,ENSMUSG00000001506,ENSMUSG00000026043,ENSMUSG00000032565,ENSMUSG00000026463,ENSMUSG00000030447,ENSMUSG00000025815,ENSMUSG00000042961,ENSMUSG00000029804,ENSMUSG00000030562,ENSMUSG00000052783,ENSMUSG00000040488,ENSMUSG00000001750,ENSMUSG00000026879,ENSMUSG00000040296,ENSMUSG00000026637,ENSMUSG00000047126,ENSMUSG00000029163,ENSMUSG00000037470,ENSMUSG00000002265,…
RIP18	nitrogen compound transport	GO:0071705	3.39458e-06	5.46921	1986	523	93	21118	ENSMUSG00000001506,ENSMUSG00000001750,ENSMUSG00000040312,ENSMUSG00000047126,ENSMUSG00000031731,ENSMUSG00000040249,ENSMUSG00000028452,ENSMUSG00000025949,ENSMUSG00000030761,ENSMUSG00000031328,ENSMUSG00000001552,ENSMUSG00000031865,ENSMUSG00000061306,ENSMUSG00000039953,ENSMUSG00000032216,ENSMUSG00000020900,ENSMUSG00000018417,ENSMUSG00000020315,ENSMUSG00000024247,ENSMUSG00000020964,ENSMUSG00000025812,…
RIP18	nucleobase-containing compound metabolic process	GO:0006139	0.0404911	1.39264	5416	523	177	21118	ENSMUSG00000031503,ENSMUSG00000020706,ENSMUSG00000001506,ENSMUSG00000032565,ENSMUSG00000026463,ENSMUSG00000025815,ENSMUSG00000030562,ENSMUSG00000040296,ENSMUSG00000026637,ENSMUSG00000037470,ENSMUSG00000002265,ENSMUSG00000046101,ENSMUSG00000019876,ENSMUSG00000071477,ENSMUSG00000024740,ENSMUSG00000028452,ENSMUSG00000046873,ENSMUSG00000026883,ENSMUSG00000031328,ENSMUSG00000001552,ENSMUSG00000020899,…
RIP18	organelle organization	GO:0006996	1.60021e-14	13.7958	3798	523	175	21118	ENSMUSG00000032565,ENSMUSG00000030447,ENSMUSG00000030562,ENSMUSG00000001750,ENSMUSG00000029675,ENSMUSG00000026879,ENSMUSG00000037815,ENSMUSG00000035299,ENSMUSG00000047126,ENSMUSG00000046101,ENSMUSG00000031731,ENSMUSG00000027778,ENSMUSG00000019876,ENSMUSG00000024740,ENSMUSG00000028452,ENSMUSG00000025949,ENSMUSG00000030761,ENSMUSG00000022788,ENSMUSG00000031328,ENSMUSG00000024201,ENSMUSG00000029231,…
RIP18	organic cyclic compound metabolic process	GO:1901360	0.0422838	1.37383	5829	523	188	21118	ENSMUSG00000031503,ENSMUSG00000020706,ENSMUSG00000001506,ENSMUSG00000032565,ENSMUSG00000026463,ENSMUSG00000025815,ENSMUSG00000030562,ENSMUSG00000040296,ENSMUSG00000026637,ENSMUSG00000037470,ENSMUSG00000002265,ENSMUSG00000046101,ENSMUSG00000019876,ENSMUSG00000071477,ENSMUSG00000031996,ENSMUSG00000024740,ENSMUSG00000028452,ENSMUSG00000046873,ENSMUSG00000026883,ENSMUSG00000031328,ENSMUSG00000001552,…
RIP18	organic substance metabolic process	GO:0071704	2.75141e-12	11.5604	10989	523	361	21118	ENSMUSG00000031503,ENSMUSG00000020706,ENSMUSG00000001506,ENSMUSG00000026043,ENSMUSG00000032565,ENSMUSG00000026463,ENSMUSG00000030447,ENSMUSG00000025815,ENSMUSG00000026837,ENSMUSG00000042961,ENSMUSG00000029804,ENSMUSG00000030562,ENSMUSG00000052783,ENSMUSG00000024940,ENSMUSG00000033059,ENSMUSG00000040488,ENSMUSG00000001750,ENSMUSG00000026879,ENSMUSG00000001870,ENSMUSG00000040296,ENSMUSG00000026637,…
RIP18	organic substance transport	GO:0071702	5.65727e-05	4.24739	2416	523	103	21118	ENSMUSG00000001506,ENSMUSG00000001750,ENSMUSG00000040312,ENSMUSG00000047126,ENSMUSG00000031731,ENSMUSG00000040249,ENSMUSG00000028452,ENSMUSG00000025949,ENSMUSG00000030761,ENSMUSG00000031328,ENSMUSG00000001552,ENSMUSG00000031865,ENSMUSG00000061306,ENSMUSG00000039953,ENSMUSG00000032216,ENSMUSG00000020900,ENSMUSG00000018417,ENSMUSG00000020315,ENSMUSG00000024247,ENSMUSG00000020964,ENSMUSG00000025812,…
RIP18	organonitrogen compound metabolic process	GO:1901564	9.24018e-07	6.03432	6326	523	223	21118	ENSMUSG00000026043,ENSMUSG00000032565,ENSMUSG00000026463,ENSMUSG00000030447,ENSMUSG00000025815,ENSMUSG00000042961,ENSMUSG00000029804,ENSMUSG00000030562,ENSMUSG00000052783,ENSMUSG00000040488,ENSMUSG00000001750,ENSMUSG00000026879,ENSMUSG00000040296,ENSMUSG00000026637,ENSMUSG00000047126,ENSMUSG00000029163,ENSMUSG00000037470,ENSMUSG00000022098,ENSMUSG00000044562,ENSMUSG00000001441,ENSMUSG00000003316,…
RIP18	peptidyl-amino acid modification	GO:0018193	0.00278782	2.55473	1264	523	60	21118	ENSMUSG00000026463,ENSMUSG00000042961,ENSMUSG00000030562,ENSMUSG00000037470,ENSMUSG00000031996,ENSMUSG00000019055,ENSMUSG00000025949,ENSMUSG00000024201,ENSMUSG00000029231,ENSMUSG00000004099,ENSMUSG00000032187,ENSMUSG00000024247,ENSMUSG00000040407,ENSMUSG00000030309,ENSMUSG00000025812,ENSMUSG00000070544,ENSMUSG00000028530,ENSMUSG00000029710,ENSMUSG00000021756,ENSMUSG00000026842,ENSMUSG00000045962,…
RIP18	phosphate-containing compound metabolic process	GO:0006796	0.0025036	2.60143	2809	523	109	21118	ENSMUSG00000032565,ENSMUSG00000026463,ENSMUSG00000025815,ENSMUSG00000030562,ENSMUSG00000052783,ENSMUSG00000029163,ENSMUSG00000044562,ENSMUSG00000019876,ENSMUSG00000031996,ENSMUSG00000026193,ENSMUSG00000028452,ENSMUSG00000025949,ENSMUSG00000038587,ENSMUSG00000036606,ENSMUSG00000022788,ENSMUSG00000026883,ENSMUSG00000029231,ENSMUSG00000020899,ENSMUSG00000006369,ENSMUSG00000024639,ENSMUSG00000026626,…
RIP18	phosphorus metabolic process	GO:0006793	0.00209387	2.67905	2832	523	110	21118	ENSMUSG00000032565,ENSMUSG00000026463,ENSMUSG00000025815,ENSMUSG00000030562,ENSMUSG00000052783,ENSMUSG00000029163,ENSMUSG00000037470,ENSMUSG00000044562,ENSMUSG00000019876,ENSMUSG00000031996,ENSMUSG00000026193,ENSMUSG00000028452,ENSMUSG00000025949,ENSMUSG00000038587,ENSMUSG00000036606,ENSMUSG00000022788,ENSMUSG00000026883,ENSMUSG00000029231,ENSMUSG00000020899,ENSMUSG00000006369,ENSMUSG00000024639,…
RIP18	plasma membrane bounded cell projection morphogenesis	GO:0120039	0.0144223	1.84097	670	523	37	21118	ENSMUSG00000030447,ENSMUSG00000026193,ENSMUSG00000040249,ENSMUSG00000036606,ENSMUSG00000026883,ENSMUSG00000032216,ENSMUSG00000020900,ENSMUSG00000030309,ENSMUSG00000029207,ENSMUSG00000029710,ENSMUSG00000013236,ENSMUSG00000026842,ENSMUSG00000039952,ENSMUSG00000033295,ENSMUSG00000006932,ENSMUSG00000028556,ENSMUSG00000022781,ENSMUSG00000027668,ENSMUSG00000027200,ENSMUSG00000038545,ENSMUSG00000058056,…
RIP18	plasma membrane bounded cell projection organization	GO:0120036	0.00144351	2.84058	1536	523	70	21118	ENSMUSG00000030447,ENSMUSG00000002900,ENSMUSG00000001750,ENSMUSG00000026879,ENSMUSG00000037815,ENSMUSG00000027778,ENSMUSG00000026193,ENSMUSG00000040249,ENSMUSG00000030761,ENSMUSG00000036606,ENSMUSG00000022788,ENSMUSG00000026883,ENSMUSG00000031328,ENSMUSG00000031865,ENSMUSG00000032216,ENSMUSG00000020900,ENSMUSG00000030309,ENSMUSG00000029207,ENSMUSG00000015766,ENSMUSG00000029710,ENSMUSG00000013236,…
RIP18	positive regulation of biological process	GO:0048518	3.4359e-10	9.46396	6305	523	235	21118	ENSMUSG00000001506,ENSMUSG00000026043,ENSMUSG00000032565,ENSMUSG00000026463,ENSMUSG00000030447,ENSMUSG00000042961,ENSMUSG00000030562,ENSMUSG00000024940,ENSMUSG00000002900,ENSMUSG00000026879,ENSMUSG00000001435,ENSMUSG00000037815,ENSMUSG00000001870,ENSMUSG00000040296,ENSMUSG00000026637,ENSMUSG00000035299,ENSMUSG00000029163,ENSMUSG00000002265,ENSMUSG00000022098,ENSMUSG00000031731,ENSMUSG00000044562,…
RIP18	positive regulation of catalytic activity	GO:0043085	0.00308941	2.51012	1268	523	60	21118	ENSMUSG00000026463,ENSMUSG00000030562,ENSMUSG00000026879,ENSMUSG00000019876,ENSMUSG00000026193,ENSMUSG00000028452,ENSMUSG00000022788,ENSMUSG00000026883,ENSMUSG00000029231,ENSMUSG00000006369,ENSMUSG00000024639,ENSMUSG00000027247,ENSMUSG00000029710,ENSMUSG00000002365,ENSMUSG00000026842,ENSMUSG00000045962,ENSMUSG00000039952,ENSMUSG00000035151,ENSMUSG00000027298,ENSMUSG00000037820,ENSMUSG00000015357,…
RIP18	positive regulation of cell development	GO:0010720	0.0194895	1.7102	348	523	24	21118	ENSMUSG00000030447,ENSMUSG00000026193,ENSMUSG00000040249,ENSMUSG00000036606,ENSMUSG00000031328,ENSMUSG00000030309,ENSMUSG00000021756,ENSMUSG00000026842,ENSMUSG00000039952,ENSMUSG00000033295,ENSMUSG00000037820,ENSMUSG00000029106,ENSMUSG00000006932,ENSMUSG00000027668,ENSMUSG00000038545,ENSMUSG00000026965,ENSMUSG00000037643,ENSMUSG00000034675,ENSMUSG00000013089,ENSMUSG00000052516,ENSMUSG00000022607,…
RIP18	positive regulation of cell differentiation	GO:0045597	0.0343704	1.46382	922	523	45	21118	ENSMUSG00000001506,ENSMUSG00000030447,ENSMUSG00000024940,ENSMUSG00000026193,ENSMUSG00000040249,ENSMUSG00000036606,ENSMUSG00000031328,ENSMUSG00000032187,ENSMUSG00000024247,ENSMUSG00000030309,ENSMUSG00000021756,ENSMUSG00000026842,ENSMUSG00000039952,ENSMUSG00000033295,ENSMUSG00000037820,ENSMUSG00000029106,ENSMUSG00000006932,ENSMUSG00000001802,ENSMUSG00000005893,ENSMUSG00000015568,ENSMUSG00000002602,…
RIP18	positive regulation of cell migration	GO:0030335	0.00404523	2.39306	557	523	34	21118	ENSMUSG00000001506,ENSMUSG00000030562,ENSMUSG00000002900,ENSMUSG00000001435,ENSMUSG00000026193,ENSMUSG00000040249,ENSMUSG00000038587,ENSMUSG00000026883,ENSMUSG00000031328,ENSMUSG00000029231,ENSMUSG00000006369,ENSMUSG00000021756,ENSMUSG00000026842,ENSMUSG00000045962,ENSMUSG00000037926,ENSMUSG00000054808,ENSMUSG00000063450,ENSMUSG00000028556,ENSMUSG00000031740,ENSMUSG00000026185,ENSMUSG00000027200,…
RIP18	positive regulation of cell motility	GO:2000147	0.00382128	2.41779	581	523	35	21118	ENSMUSG00000001506,ENSMUSG00000030562,ENSMUSG00000002900,ENSMUSG00000001435,ENSMUSG00000026193,ENSMUSG00000040249,ENSMUSG00000038587,ENSMUSG00000026883,ENSMUSG00000031328,ENSMUSG00000029231,ENSMUSG00000006369,ENSMUSG00000021756,ENSMUSG00000026842,ENSMUSG00000045962,ENSMUSG00000037926,ENSMUSG00000054808,ENSMUSG00000063450,ENSMUSG00000028556,ENSMUSG00000031740,ENSMUSG00000026185,ENSMUSG00000027200,…
RIP18	positive regulation of cell projection organization	GO:0031346	0.000171878	3.76478	417	523	31	21118	ENSMUSG00000030447,ENSMUSG00000026193,ENSMUSG00000040249,ENSMUSG00000036606,ENSMUSG00000026883,ENSMUSG00000031328,ENSMUSG00000030309,ENSMUSG00000015766,ENSMUSG00000033295,ENSMUSG00000029581,ENSMUSG00000060279,ENSMUSG00000027668,ENSMUSG00000038545,ENSMUSG00000032812,ENSMUSG00000031565,ENSMUSG00000028943,ENSMUSG00000026965,ENSMUSG00000026313,ENSMUSG00000037643,ENSMUSG00000027002,ENSMUSG00000028641,…
RIP18	positive regulation of cell-substrate adhesion	GO:0010811	0.00186217	2.72998	128	523	15	21118	ENSMUSG00000042961,ENSMUSG00000029163,ENSMUSG00000040690,ENSMUSG00000026193,ENSMUSG00000005397,ENSMUSG00000064080,ENSMUSG00000031328,ENSMUSG00000001552,ENSMUSG00000006369,ENSMUSG00000026842,ENSMUSG00000039952,ENSMUSG00000034675,ENSMUSG00000026181,ENSMUSG00000025809,ENSMUSG00000033088
RIP18	positive regulation of cellular component biogenesis	GO:0044089	1.0303e-08	7.98704	536	523	44	21118	ENSMUSG00000030447,ENSMUSG00000030562,ENSMUSG00000026879,ENSMUSG00000029163,ENSMUSG00000044562,ENSMUSG00000023885,ENSMUSG00000040690,ENSMUSG00000028452,ENSMUSG00000026883,ENSMUSG00000031328,ENSMUSG00000031865,ENSMUSG00000039953,ENSMUSG00000034543,ENSMUSG00000004099,ENSMUSG00000020114,ENSMUSG00000040407,ENSMUSG00000040549,ENSMUSG00000037605,ENSMUSG00000015766,ENSMUSG00000002365,ENSMUSG00000026842,…
RIP18	positive regulation of cellular component movement	GO:0051272	0.00273624	2.56285	598	523	36	21118	ENSMUSG00000001506,ENSMUSG00000030562,ENSMUSG00000002900,ENSMUSG00000001435,ENSMUSG00000026193,ENSMUSG00000040249,ENSMUSG00000038587,ENSMUSG00000026883,ENSMUSG00000031328,ENSMUSG00000029231,ENSMUSG00000006369,ENSMUSG00000021756,ENSMUSG00000026842,ENSMUSG00000045962,ENSMUSG00000037926,ENSMUSG00000054808,ENSMUSG00000063450,ENSMUSG00000028556,ENSMUSG00000031740,ENSMUSG00000026185,ENSMUSG00000027200,…
RIP18	positive regulation of cellular component organization	GO:0051130	3.60093e-11	10.4436	1200	523	77	21118	ENSMUSG00000030447,ENSMUSG00000030562,ENSMUSG00000026879,ENSMUSG00000029163,ENSMUSG00000044562,ENSMUSG00000023885,ENSMUSG00000040690,ENSMUSG00000019876,ENSMUSG00000026193,ENSMUSG00000040249,ENSMUSG00000028452,ENSMUSG00000036606,ENSMUSG00000026883,ENSMUSG00000031328,ENSMUSG00000031865,ENSMUSG00000039953,ENSMUSG00000034543,ENSMUSG00000004099,ENSMUSG00000020114,ENSMUSG00000030816,ENSMUSG00000040407,…
RIP18	positive regulation of cellular metabolic process	GO:0031325	0.00225825	2.64623	3275	523	123	21118	ENSMUSG00000001506,ENSMUSG00000032565,ENSMUSG00000026463,ENSMUSG00000030562,ENSMUSG00000026879,ENSMUSG00000040296,ENSMUSG00000002265,ENSMUSG00000019876,ENSMUSG00000024740,ENSMUSG00000026193,ENSMUSG00000040249,ENSMUSG00000028452,ENSMUSG00000046873,ENSMUSG00000036606,ENSMUSG00000022788,ENSMUSG00000026883,ENSMUSG00000001552,ENSMUSG00000029231,ENSMUSG00000006369,ENSMUSG00000004099,ENSMUSG00000026626,…
RIP18	positive regulation of cellular process	GO:0048522	6.39166e-10	9.19439	5796	523	220	21118	ENSMUSG00000001506,ENSMUSG00000026043,ENSMUSG00000032565,ENSMUSG00000026463,ENSMUSG00000030447,ENSMUSG00000042961,ENSMUSG00000030562,ENSMUSG00000024940,ENSMUSG00000002900,ENSMUSG00000026879,ENSMUSG00000001435,ENSMUSG00000037815,ENSMUSG00000040296,ENSMUSG00000026637,ENSMUSG00000035299,ENSMUSG00000029163,ENSMUSG00000002265,ENSMUSG00000031731,ENSMUSG00000044562,ENSMUSG00000023885,ENSMUSG00000040690,…
RIP18	positive regulation of developmental process	GO:0051094	0.00563255	2.2493	1412	523	64	21118	ENSMUSG00000001506,ENSMUSG00000030447,ENSMUSG00000024940,ENSMUSG00000022098,ENSMUSG00000023885,ENSMUSG00000026193,ENSMUSG00000040249,ENSMUSG00000036606,ENSMUSG00000026883,ENSMUSG00000031328,ENSMUSG00000001552,ENSMUSG00000029231,ENSMUSG00000039953,ENSMUSG00000032187,ENSMUSG00000024247,ENSMUSG00000030309,ENSMUSG00000037605,ENSMUSG00000028530,ENSMUSG00000029710,ENSMUSG00000021756,ENSMUSG00000026842,…
RIP18	positive regulation of GTPase activity	GO:0043547	0.0492915	1.30723	368	523	24	21118	ENSMUSG00000026883,ENSMUSG00000024639,ENSMUSG00000027247,ENSMUSG00000002365,ENSMUSG00000035151,ENSMUSG00000037820,ENSMUSG00000026867,ENSMUSG00000039230,ENSMUSG00000028556,ENSMUSG00000040945,ENSMUSG00000042364,ENSMUSG00000032812,ENSMUSG00000026721,ENSMUSG00000068036,ENSMUSG00000041936,ENSMUSG00000020986,ENSMUSG00000040940,ENSMUSG00000062312,ENSMUSG00000041444,ENSMUSG00000035392,ENSMUSG00000011877,…
RIP18	positive regulation of hydrolase activity	GO:0051345	0.020109	1.69661	653	523	36	21118	ENSMUSG00000026879,ENSMUSG00000026193,ENSMUSG00000028452,ENSMUSG00000026883,ENSMUSG00000029231,ENSMUSG00000006369,ENSMUSG00000024639,ENSMUSG00000027247,ENSMUSG00000002365,ENSMUSG00000035151,ENSMUSG00000037820,ENSMUSG00000015357,ENSMUSG00000032540,ENSMUSG00000026867,ENSMUSG00000039230,ENSMUSG00000028556,ENSMUSG00000040945,ENSMUSG00000029249,ENSMUSG00000042364,ENSMUSG00000032812,ENSMUSG00000031565,…
RIP18	positive regulation of locomotion	GO:0040017	0.00731001	2.13608	598	523	35	21118	ENSMUSG00000001506,ENSMUSG00000030562,ENSMUSG00000002900,ENSMUSG00000001435,ENSMUSG00000026193,ENSMUSG00000040249,ENSMUSG00000038587,ENSMUSG00000026883,ENSMUSG00000031328,ENSMUSG00000029231,ENSMUSG00000006369,ENSMUSG00000021756,ENSMUSG00000026842,ENSMUSG00000045962,ENSMUSG00000037926,ENSMUSG00000054808,ENSMUSG00000063450,ENSMUSG00000028556,ENSMUSG00000031740,ENSMUSG00000026185,ENSMUSG00000027200,…
RIP18	positive regulation of macromolecule metabolic process	GO:0010604	0.000342804	3.46495	3467	523	132	21118	ENSMUSG00000001506,ENSMUSG00000032565,ENSMUSG00000026463,ENSMUSG00000030562,ENSMUSG00000026879,ENSMUSG00000040296,ENSMUSG00000026637,ENSMUSG00000029163,ENSMUSG00000002265,ENSMUSG00000019876,ENSMUSG00000024740,ENSMUSG00000026193,ENSMUSG00000040249,ENSMUSG00000028452,ENSMUSG00000038587,ENSMUSG00000046873,ENSMUSG00000036606,ENSMUSG00000022788,ENSMUSG00000026883,ENSMUSG00000001552,ENSMUSG00000029231,…
RIP18	positive regulation of metabolic process	GO:0009893	8.51027e-05	4.07006	3760	523	143	21118	ENSMUSG00000001506,ENSMUSG00000032565,ENSMUSG00000026463,ENSMUSG00000030562,ENSMUSG00000026879,ENSMUSG00000001870,ENSMUSG00000040296,ENSMUSG00000026637,ENSMUSG00000029163,ENSMUSG00000002265,ENSMUSG00000019876,ENSMUSG00000024740,ENSMUSG00000026193,ENSMUSG00000040249,ENSMUSG00000028452,ENSMUSG00000038587,ENSMUSG00000046873,ENSMUSG00000036606,ENSMUSG00000022788,ENSMUSG00000026883,ENSMUSG00000001552,…
RIP18	positive regulation of molecular function	GO:0044093	0.000128128	3.89236	1678	523	78	21118	ENSMUSG00000026463,ENSMUSG00000030562,ENSMUSG00000026879,ENSMUSG00000040296,ENSMUSG00000026637,ENSMUSG00000019876,ENSMUSG00000026193,ENSMUSG00000040249,ENSMUSG00000028452,ENSMUSG00000046873,ENSMUSG00000022788,ENSMUSG00000026883,ENSMUSG00000001552,ENSMUSG00000029231,ENSMUSG00000035262,ENSMUSG00000006369,ENSMUSG00000024639,ENSMUSG00000032187,ENSMUSG00000040407,ENSMUSG00000030309,ENSMUSG00000027247,…
RIP18	positive regulation of multicellular organismal process	GO:0051240	0.0175789	1.75501	1555	523	67	21118	ENSMUSG00000001506,ENSMUSG00000030447,ENSMUSG00000040296,ENSMUSG00000022098,ENSMUSG00000023885,ENSMUSG00000026193,ENSMUSG00000040249,ENSMUSG00000038587,ENSMUSG00000036606,ENSMUSG00000001552,ENSMUSG00000029231,ENSMUSG00000039953,ENSMUSG00000020315,ENSMUSG00000024247,ENSMUSG00000030309,ENSMUSG00000025812,ENSMUSG00000020176,ENSMUSG00000037605,ENSMUSG00000028530,ENSMUSG00000021756,ENSMUSG00000006800,…
RIP18	positive regulation of nervous system development	GO:0051962	0.00232675	2.63325	330	523	25	21118	ENSMUSG00000030447,ENSMUSG00000023885,ENSMUSG00000026193,ENSMUSG00000040249,ENSMUSG00000036606,ENSMUSG00000039953,ENSMUSG00000030309,ENSMUSG00000037605,ENSMUSG00000021756,ENSMUSG00000039952,ENSMUSG00000033295,ENSMUSG00000037820,ENSMUSG00000006932,ENSMUSG00000027668,ENSMUSG00000038545,ENSMUSG00000026965,ENSMUSG00000037643,ENSMUSG00000034675,ENSMUSG00000013089,ENSMUSG00000052516,ENSMUSG00000022607,…
RIP18	positive regulation of neurogenesis	GO:0050769	0.0472814	1.32531	273	523	20	21118	ENSMUSG00000030447,ENSMUSG00000026193,ENSMUSG00000040249,ENSMUSG00000036606,ENSMUSG00000030309,ENSMUSG00000021756,ENSMUSG00000039952,ENSMUSG00000033295,ENSMUSG00000037820,ENSMUSG00000006932,ENSMUSG00000027668,ENSMUSG00000038545,ENSMUSG00000026965,ENSMUSG00000037643,ENSMUSG00000034675,ENSMUSG00000013089,ENSMUSG00000052516,ENSMUSG00000022607,ENSMUSG00000068036,ENSMUSG00000026211
RIP18	positive regulation of organelle organization	GO:0010638	0.0361871	1.44145	590	523	33	21118	ENSMUSG00000030447,ENSMUSG00000030562,ENSMUSG00000026879,ENSMUSG00000019876,ENSMUSG00000031328,ENSMUSG00000031865,ENSMUSG00000034543,ENSMUSG00000004099,ENSMUSG00000030816,ENSMUSG00000040407,ENSMUSG00000025060,ENSMUSG00000040549,ENSMUSG00000002365,ENSMUSG00000026842,ENSMUSG00000029581,ENSMUSG00000031207,ENSMUSG00000006932,ENSMUSG00000027668,ENSMUSG00000028309,ENSMUSG00000058056,ENSMUSG00000090877,…
RIP18	positive regulation of protein-containing complex assembly	GO:0031334	0.025741	1.58937	240	523	19	21118	ENSMUSG00000030447,ENSMUSG00000026879,ENSMUSG00000044562,ENSMUSG00000028452,ENSMUSG00000026883,ENSMUSG00000031865,ENSMUSG00000020114,ENSMUSG00000040407,ENSMUSG00000040549,ENSMUSG00000002365,ENSMUSG00000029581,ENSMUSG00000031207,ENSMUSG00000058056,ENSMUSG00000045983,ENSMUSG00000090877,ENSMUSG00000027002,ENSMUSG00000017774,ENSMUSG00000011877,ENSMUSG00000022178
RIP18	primary metabolic process	GO:0044238	7.63852e-13	12.117	10243	523	345	21118	ENSMUSG00000031503,ENSMUSG00000020706,ENSMUSG00000001506,ENSMUSG00000026043,ENSMUSG00000032565,ENSMUSG00000026463,ENSMUSG00000030447,ENSMUSG00000025815,ENSMUSG00000042961,ENSMUSG00000029804,ENSMUSG00000030562,ENSMUSG00000052783,ENSMUSG00000033059,ENSMUSG00000040488,ENSMUSG00000001750,ENSMUSG00000026879,ENSMUSG00000040296,ENSMUSG00000026637,ENSMUSG00000047126,ENSMUSG00000029163,ENSMUSG00000037470,…
RIP18	protein localization	GO:0008104	2.12105e-11	10.6734	2452	523	123	21118	ENSMUSG00000001506,ENSMUSG00000026463,ENSMUSG00000001750,ENSMUSG00000026879,ENSMUSG00000037815,ENSMUSG00000001870,ENSMUSG00000035299,ENSMUSG00000040312,ENSMUSG00000047126,ENSMUSG00000031731,ENSMUSG00000027778,ENSMUSG00000040249,ENSMUSG00000028452,ENSMUSG00000025949,ENSMUSG00000030761,ENSMUSG00000031328,ENSMUSG00000001552,ENSMUSG00000019978,ENSMUSG00000031865,ENSMUSG00000039953,ENSMUSG00000032216,…
RIP18	protein localization to membrane	GO:0072657	0.00520538	2.28355	589	523	35	21118	ENSMUSG00000026463,ENSMUSG00000026879,ENSMUSG00000047126,ENSMUSG00000027778,ENSMUSG00000040249,ENSMUSG00000025949,ENSMUSG00000031328,ENSMUSG00000001552,ENSMUSG00000039953,ENSMUSG00000026626,ENSMUSG00000020315,ENSMUSG00000024247,ENSMUSG00000025812,ENSMUSG00000039952,ENSMUSG00000020198,ENSMUSG00000005069,ENSMUSG00000037643,ENSMUSG00000017774,ENSMUSG00000034675,ENSMUSG00000078515,ENSMUSG00000013089,…
RIP18	protein metabolic process	GO:0019538	7.27137e-07	6.13838	5474	523	200	21118	ENSMUSG00000026043,ENSMUSG00000032565,ENSMUSG00000026463,ENSMUSG00000030447,ENSMUSG00000042961,ENSMUSG00000029804,ENSMUSG00000030562,ENSMUSG00000052783,ENSMUSG00000040488,ENSMUSG00000001750,ENSMUSG00000026879,ENSMUSG00000040296,ENSMUSG00000026637,ENSMUSG00000029163,ENSMUSG00000037470,ENSMUSG00000022098,ENSMUSG00000044562,ENSMUSG00000001441,ENSMUSG00000003316,ENSMUSG00000019876,ENSMUSG00000031996,…
RIP18	protein modification process	GO:0036211	0.000380333	3.41984	3644	523	137	21118	ENSMUSG00000026043,ENSMUSG00000026463,ENSMUSG00000042961,ENSMUSG00000029804,ENSMUSG00000030562,ENSMUSG00000052783,ENSMUSG00000026637,ENSMUSG00000029163,ENSMUSG00000037470,ENSMUSG00000044562,ENSMUSG00000019876,ENSMUSG00000031996,ENSMUSG00000024740,ENSMUSG00000026193,ENSMUSG00000028452,ENSMUSG00000019055,ENSMUSG00000025949,ENSMUSG00000036606,ENSMUSG00000022788,ENSMUSG00000026883,ENSMUSG00000031328,…
RIP18	protein polymerization	GO:0051258	0.00652482	2.18543	304	523	23	21118	ENSMUSG00000030447,ENSMUSG00000029675,ENSMUSG00000026879,ENSMUSG00000031865,ENSMUSG00000020315,ENSMUSG00000040407,ENSMUSG00000040549,ENSMUSG00000057738,ENSMUSG00000015766,ENSMUSG00000002365,ENSMUSG00000026842,ENSMUSG00000020707,ENSMUSG00000037926,ENSMUSG00000029106,ENSMUSG00000024236,ENSMUSG00000039230,ENSMUSG00000001946,ENSMUSG00000090877,ENSMUSG00000027002,ENSMUSG00000017774,ENSMUSG00000034675,…
RIP18	protein transport	GO:0015031	7.65893e-08	7.11583	1535	523	82	21118	ENSMUSG00000001506,ENSMUSG00000001750,ENSMUSG00000040312,ENSMUSG00000047126,ENSMUSG00000031731,ENSMUSG00000040249,ENSMUSG00000028452,ENSMUSG00000025949,ENSMUSG00000030761,ENSMUSG00000031328,ENSMUSG00000001552,ENSMUSG00000031865,ENSMUSG00000039953,ENSMUSG00000032216,ENSMUSG00000020900,ENSMUSG00000018417,ENSMUSG00000020315,ENSMUSG00000024247,ENSMUSG00000020964,ENSMUSG00000025812,ENSMUSG00000020277,…
RIP18	protein-containing complex assembly	GO:0065003	4.61133e-05	4.33617	1462	523	72	21118	ENSMUSG00000030447,ENSMUSG00000029661,ENSMUSG00000029675,ENSMUSG00000026879,ENSMUSG00000047126,ENSMUSG00000046101,ENSMUSG00000044562,ENSMUSG00000040690,ENSMUSG00000026193,ENSMUSG00000028452,ENSMUSG00000026883,ENSMUSG00000031865,ENSMUSG00000031922,ENSMUSG00000032187,ENSMUSG00000020315,ENSMUSG00000020114,ENSMUSG00000040407,ENSMUSG00000040549,ENSMUSG00000057738,ENSMUSG00000015766,ENSMUSG00000002365,…
RIP18	protein-containing complex subunit organization	GO:0043933	1.71321e-06	5.76619	1636	523	82	21118	ENSMUSG00000030447,ENSMUSG00000029661,ENSMUSG00000029675,ENSMUSG00000026879,ENSMUSG00000035299,ENSMUSG00000047126,ENSMUSG00000046101,ENSMUSG00000044562,ENSMUSG00000040690,ENSMUSG00000026193,ENSMUSG00000028452,ENSMUSG00000026883,ENSMUSG00000031865,ENSMUSG00000031922,ENSMUSG00000032187,ENSMUSG00000020315,ENSMUSG00000020114,ENSMUSG00000040407,ENSMUSG00000029467,ENSMUSG00000040549,ENSMUSG00000057738,…
RIP18	proteolysis	GO:0006508	0.0346897	1.4598	1810	523	74	21118	ENSMUSG00000032565,ENSMUSG00000040488,ENSMUSG00000026879,ENSMUSG00000037470,ENSMUSG00000022098,ENSMUSG00000001441,ENSMUSG00000003316,ENSMUSG00000031996,ENSMUSG00000024740,ENSMUSG00000026193,ENSMUSG00000028452,ENSMUSG00000046873,ENSMUSG00000026883,ENSMUSG00000020473,ENSMUSG00000032216,ENSMUSG00000006369,ENSMUSG00000015850,ENSMUSG00000025780,ENSMUSG00000001924,ENSMUSG00000030816,ENSMUSG00000020964,…
RIP18	regulation of actin cytoskeleton organization	GO:0032956	0.013529	1.86873	364	523	25	21118	ENSMUSG00000030447,ENSMUSG00000030562,ENSMUSG00000029675,ENSMUSG00000026879,ENSMUSG00000031328,ENSMUSG00000020315,ENSMUSG00000057738,ENSMUSG00000015766,ENSMUSG00000002365,ENSMUSG00000026842,ENSMUSG00000037926,ENSMUSG00000029106,ENSMUSG00000029581,ENSMUSG00000024236,ENSMUSG00000026335,ENSMUSG00000033149,ENSMUSG00000022781,ENSMUSG00000001946,ENSMUSG00000032812,ENSMUSG00000027002,ENSMUSG00000017774,…
RIP18	regulation of actin filament organization	GO:0110053	0.00122886	2.9105	276	523	23	21118	ENSMUSG00000030447,ENSMUSG00000030562,ENSMUSG00000029675,ENSMUSG00000026879,ENSMUSG00000031328,ENSMUSG00000020315,ENSMUSG00000057738,ENSMUSG00000015766,ENSMUSG00000002365,ENSMUSG00000026842,ENSMUSG00000037926,ENSMUSG00000029106,ENSMUSG00000024236,ENSMUSG00000033149,ENSMUSG00000022781,ENSMUSG00000001946,ENSMUSG00000032812,ENSMUSG00000027002,ENSMUSG00000017774,ENSMUSG00000034675,ENSMUSG00000031834,…
RIP18	regulation of actin filament-based process	GO:0032970	0.000397382	3.40079	410	523	30	21118	ENSMUSG00000030447,ENSMUSG00000030562,ENSMUSG00000029675,ENSMUSG00000026879,ENSMUSG00000031328,ENSMUSG00000001552,ENSMUSG00000020315,ENSMUSG00000040407,ENSMUSG00000025812,ENSMUSG00000029467,ENSMUSG00000057738,ENSMUSG00000015766,ENSMUSG00000002365,ENSMUSG00000026842,ENSMUSG00000037926,ENSMUSG00000029106,ENSMUSG00000029581,ENSMUSG00000024236,ENSMUSG00000026335,ENSMUSG00000033149,ENSMUSG00000022781,…
RIP18	regulation of anatomical structure morphogenesis	GO:0022603	3.88024e-07	6.41114	963	523	59	21118	ENSMUSG00000031503,ENSMUSG00000026463,ENSMUSG00000030447,ENSMUSG00000029163,ENSMUSG00000023885,ENSMUSG00000026193,ENSMUSG00000040249,ENSMUSG00000036606,ENSMUSG00000022788,ENSMUSG00000026883,ENSMUSG00000031328,ENSMUSG00000001552,ENSMUSG00000029231,ENSMUSG00000019978,ENSMUSG00000032216,ENSMUSG00000006369,ENSMUSG00000020900,ENSMUSG00000030309,ENSMUSG00000015766,ENSMUSG00000028530,ENSMUSG00000029710,…
RIP18	regulation of biological quality	GO:0065008	1.51141e-06	5.82062	3876	523	153	21118	ENSMUSG00000026463,ENSMUSG00000030447,ENSMUSG00000029661,ENSMUSG00000030562,ENSMUSG00000024940,ENSMUSG00000040488,ENSMUSG00000001750,ENSMUSG00000029675,ENSMUSG00000026879,ENSMUSG00000019846,ENSMUSG00000026637,ENSMUSG00000044562,ENSMUSG00000023885,ENSMUSG00000019876,ENSMUSG00000031996,ENSMUSG00000024740,ENSMUSG00000026193,ENSMUSG00000040249,ENSMUSG00000028452,ENSMUSG00000038587,ENSMUSG00000036606,…
RIP18	regulation of cell adhesion	GO:0030155	0.000780591	3.10758	720	523	42	21118	ENSMUSG00000001506,ENSMUSG00000042961,ENSMUSG00000002900,ENSMUSG00000026879,ENSMUSG00000019846,ENSMUSG00000029163,ENSMUSG00000040690,ENSMUSG00000026193,ENSMUSG00000005397,ENSMUSG00000040249,ENSMUSG00000036606,ENSMUSG00000064080,ENSMUSG00000031328,ENSMUSG00000001552,ENSMUSG00000006369,ENSMUSG00000025060,ENSMUSG00000028530,ENSMUSG00000029710,ENSMUSG00000021756,ENSMUSG00000026842,ENSMUSG00000045962,…
RIP18	regulation of cell development	GO:0060284	0.0109488	1.96063	557	523	33	21118	ENSMUSG00000030447,ENSMUSG00000037815,ENSMUSG00000026193,ENSMUSG00000040249,ENSMUSG00000036606,ENSMUSG00000031328,ENSMUSG00000006369,ENSMUSG00000030309,ENSMUSG00000013236,ENSMUSG00000021756,ENSMUSG00000026842,ENSMUSG00000039952,ENSMUSG00000033295,ENSMUSG00000037820,ENSMUSG00000029106,ENSMUSG00000054808,ENSMUSG00000006932,ENSMUSG00000040945,ENSMUSG00000027668,ENSMUSG00000029249,ENSMUSG00000027200,…
RIP18	regulation of cell differentiation	GO:0045595	0.00921027	2.03573	1649	523	71	21118	ENSMUSG00000001506,ENSMUSG00000030447,ENSMUSG00000026837,ENSMUSG00000024940,ENSMUSG00000001750,ENSMUSG00000037815,ENSMUSG00000003316,ENSMUSG00000026193,ENSMUSG00000040249,ENSMUSG00000026042,ENSMUSG00000036606,ENSMUSG00000026883,ENSMUSG00000031328,ENSMUSG00000029231,ENSMUSG00000006369,ENSMUSG00000004099,ENSMUSG00000024639,ENSMUSG00000032187,ENSMUSG00000024247,ENSMUSG00000030309,ENSMUSG00000013236,…
RIP18	regulation of cell migration	GO:0030334	2.63318e-06	5.57952	934	523	56	21118	ENSMUSG00000001506,ENSMUSG00000026043,ENSMUSG00000026463,ENSMUSG00000030562,ENSMUSG00000002900,ENSMUSG00000001435,ENSMUSG00000019846,ENSMUSG00000040296,ENSMUSG00000029163,ENSMUSG00000026193,ENSMUSG00000040249,ENSMUSG00000038587,ENSMUSG00000036606,ENSMUSG00000026883,ENSMUSG00000031328,ENSMUSG00000001552,ENSMUSG00000029231,ENSMUSG00000006369,ENSMUSG00000032187,ENSMUSG00000025060,ENSMUSG00000021756,…
RIP18	regulation of cell morphogenesis	GO:0022604	0.000115097	3.93893	323	523	27	21118	ENSMUSG00000030447,ENSMUSG00000026193,ENSMUSG00000036606,ENSMUSG00000022788,ENSMUSG00000031328,ENSMUSG00000019978,ENSMUSG00000006369,ENSMUSG00000020900,ENSMUSG00000030309,ENSMUSG00000015766,ENSMUSG00000026842,ENSMUSG00000032253,ENSMUSG00000033295,ENSMUSG00000054808,ENSMUSG00000031207,ENSMUSG00000023008,ENSMUSG00000040945,ENSMUSG00000027668,ENSMUSG00000038545,ENSMUSG00000032812,ENSMUSG00000025239,…
RIP18	regulation of cell morphogenesis involved in differentiation	GO:0010769	0.000249197	3.60346	110	523	15	21118	ENSMUSG00000031328,ENSMUSG00000006369,ENSMUSG00000030309,ENSMUSG00000026842,ENSMUSG00000033295,ENSMUSG00000054808,ENSMUSG00000040945,ENSMUSG00000027668,ENSMUSG00000038545,ENSMUSG00000026965,ENSMUSG00000034675,ENSMUSG00000022607,ENSMUSG00000068036,ENSMUSG00000026211,ENSMUSG00000033088
RIP18	regulation of cell motility	GO:2000145	3.49005e-07	6.45717	986	523	60	21118	ENSMUSG00000001506,ENSMUSG00000026043,ENSMUSG00000026463,ENSMUSG00000030562,ENSMUSG00000002900,ENSMUSG00000001435,ENSMUSG00000037815,ENSMUSG00000019846,ENSMUSG00000040296,ENSMUSG00000029163,ENSMUSG00000026193,ENSMUSG00000040249,ENSMUSG00000038587,ENSMUSG00000036606,ENSMUSG00000026883,ENSMUSG00000031328,ENSMUSG00000001552,ENSMUSG00000029231,ENSMUSG00000006369,ENSMUSG00000032187,ENSMUSG00000025060,…
RIP18	regulation of cell projection organization	GO:0031344	0.00587351	2.2311	724	523	40	21118	ENSMUSG00000030447,ENSMUSG00000026193,ENSMUSG00000040249,ENSMUSG00000036606,ENSMUSG00000026883,ENSMUSG00000031328,ENSMUSG00000032216,ENSMUSG00000030309,ENSMUSG00000015766,ENSMUSG00000013236,ENSMUSG00000033295,ENSMUSG00000029581,ENSMUSG00000060279,ENSMUSG00000063450,ENSMUSG00000022781,ENSMUSG00000040945,ENSMUSG00000027668,ENSMUSG00000027200,ENSMUSG00000038545,ENSMUSG00000032812,ENSMUSG00000031565,…
RIP18	regulation of cell-substrate adhesion	GO:0010810	2.57565e-06	5.58911	216	523	24	21118	ENSMUSG00000001506,ENSMUSG00000042961,ENSMUSG00000029163,ENSMUSG00000040690,ENSMUSG00000026193,ENSMUSG00000005397,ENSMUSG00000040249,ENSMUSG00000064080,ENSMUSG00000031328,ENSMUSG00000001552,ENSMUSG00000006369,ENSMUSG00000025060,ENSMUSG00000026842,ENSMUSG00000039952,ENSMUSG00000054808,ENSMUSG00000039230,ENSMUSG00000033149,ENSMUSG00000040945,ENSMUSG00000021823,ENSMUSG00000034675,ENSMUSG00000022607,…
RIP18	regulation of cell-substrate junction assembly	GO:0090109	0.0379652	1.42061	59	523	9	21118	ENSMUSG00000040690,ENSMUSG00000040249,ENSMUSG00000025060,ENSMUSG00000026842,ENSMUSG00000033149,ENSMUSG00000040945,ENSMUSG00000021823,ENSMUSG00000022607,ENSMUSG00000026181
RIP18	regulation of cellular component biogenesis	GO:0044087	9.80242e-12	11.0087	977	523	69	21118	ENSMUSG00000032565,ENSMUSG00000030447,ENSMUSG00000030562,ENSMUSG00000029675,ENSMUSG00000026879,ENSMUSG00000029163,ENSMUSG00000044562,ENSMUSG00000023885,ENSMUSG00000040690,ENSMUSG00000040249,ENSMUSG00000028452,ENSMUSG00000025949,ENSMUSG00000026883,ENSMUSG00000031328,ENSMUSG00000031865,ENSMUSG00000039953,ENSMUSG00000034543,ENSMUSG00000004099,ENSMUSG00000020315,ENSMUSG00000020114,ENSMUSG00000040407,…
RIP18	regulation of cellular component movement	GO:0051270	8.41526e-09	8.07493	1074	523	67	21118	ENSMUSG00000001506,ENSMUSG00000026043,ENSMUSG00000026463,ENSMUSG00000030562,ENSMUSG00000002900,ENSMUSG00000001435,ENSMUSG00000037815,ENSMUSG00000019846,ENSMUSG00000040296,ENSMUSG00000029163,ENSMUSG00000026193,ENSMUSG00000040249,ENSMUSG00000038587,ENSMUSG00000036606,ENSMUSG00000026883,ENSMUSG00000031328,ENSMUSG00000001552,ENSMUSG00000029231,ENSMUSG00000006369,ENSMUSG00000032187,ENSMUSG00000040407,…
RIP18	regulation of cellular component organization	GO:0051128	2.50664e-11	10.6009	2428	523	122	21118	ENSMUSG00000030447,ENSMUSG00000026837,ENSMUSG00000030562,ENSMUSG00000029675,ENSMUSG00000026879,ENSMUSG00000035299,ENSMUSG00000047126,ENSMUSG00000029163,ENSMUSG00000044562,ENSMUSG00000023885,ENSMUSG00000040690,ENSMUSG00000019876,ENSMUSG00000026193,ENSMUSG00000040249,ENSMUSG00000028452,ENSMUSG00000025949,ENSMUSG00000036606,ENSMUSG00000026883,ENSMUSG00000031328,ENSMUSG00000024201,ENSMUSG00000031865,…
RIP18	regulation of cellular localization	GO:0060341	0.0012534	2.90191	867	523	47	21118	ENSMUSG00000026463,ENSMUSG00000026879,ENSMUSG00000037815,ENSMUSG00000047126,ENSMUSG00000040249,ENSMUSG00000028452,ENSMUSG00000031328,ENSMUSG00000001552,ENSMUSG00000019978,ENSMUSG00000031865,ENSMUSG00000032216,ENSMUSG00000026626,ENSMUSG00000020315,ENSMUSG00000024247,ENSMUSG00000025812,ENSMUSG00000027247,ENSMUSG00000026842,ENSMUSG00000039952,ENSMUSG00000001855,ENSMUSG00000031207,ENSMUSG00000006932,…
RIP18	regulation of cellular protein localization	GO:1903827	0.0109488	1.96063	557	523	33	21118	ENSMUSG00000026463,ENSMUSG00000026879,ENSMUSG00000037815,ENSMUSG00000047126,ENSMUSG00000040249,ENSMUSG00000028452,ENSMUSG00000031328,ENSMUSG00000001552,ENSMUSG00000019978,ENSMUSG00000031865,ENSMUSG00000026626,ENSMUSG00000020315,ENSMUSG00000024247,ENSMUSG00000039952,ENSMUSG00000031207,ENSMUSG00000006932,ENSMUSG00000025224,ENSMUSG00000028063,ENSMUSG00000037643,ENSMUSG00000006005,ENSMUSG00000017774,…
RIP18	regulation of cytoskeleton organization	GO:0051493	5.12449e-06	5.29035	533	523	39	21118	ENSMUSG00000030447,ENSMUSG00000030562,ENSMUSG00000029675,ENSMUSG00000026879,ENSMUSG00000035299,ENSMUSG00000047126,ENSMUSG00000031328,ENSMUSG00000031865,ENSMUSG00000020315,ENSMUSG00000040407,ENSMUSG00000040549,ENSMUSG00000057738,ENSMUSG00000015766,ENSMUSG00000002365,ENSMUSG00000026842,ENSMUSG00000037926,ENSMUSG00000029106,ENSMUSG00000029581,ENSMUSG00000024236,ENSMUSG00000039230,ENSMUSG00000026335,…
RIP18	regulation of developmental process	GO:0050793	2.51218e-06	5.59995	2591	523	113	21118	ENSMUSG00000031503,ENSMUSG00000001506,ENSMUSG00000026463,ENSMUSG00000030447,ENSMUSG00000026837,ENSMUSG00000024940,ENSMUSG00000001750,ENSMUSG00000037815,ENSMUSG00000019846,ENSMUSG00000029163,ENSMUSG00000022098,ENSMUSG00000003316,ENSMUSG00000023885,ENSMUSG00000026193,ENSMUSG00000040249,ENSMUSG00000026042,ENSMUSG00000036606,ENSMUSG00000022788,ENSMUSG00000026883,ENSMUSG00000031328,ENSMUSG00000001552,…
RIP18	regulation of focal adhesion assembly	GO:0051893	0.0379652	1.42061	59	523	9	21118	ENSMUSG00000040690,ENSMUSG00000040249,ENSMUSG00000025060,ENSMUSG00000026842,ENSMUSG00000033149,ENSMUSG00000040945,ENSMUSG00000021823,ENSMUSG00000022607,ENSMUSG00000026181
RIP18	regulation of GTPase activity	GO:0043087	0.00473809	2.3244	437	523	29	21118	ENSMUSG00000044562,ENSMUSG00000036606,ENSMUSG00000026883,ENSMUSG00000024639,ENSMUSG00000038371,ENSMUSG00000027247,ENSMUSG00000002365,ENSMUSG00000045962,ENSMUSG00000035151,ENSMUSG00000037820,ENSMUSG00000026867,ENSMUSG00000039230,ENSMUSG00000028556,ENSMUSG00000040945,ENSMUSG00000042364,ENSMUSG00000032812,ENSMUSG00000026721,ENSMUSG00000068036,ENSMUSG00000041936,ENSMUSG00000020986,ENSMUSG00000040940,…
RIP18	regulation of hydrolase activity	GO:0051336	0.0150747	1.82175	1183	523	55	21118	ENSMUSG00000026879,ENSMUSG00000044562,ENSMUSG00000031996,ENSMUSG00000026193,ENSMUSG00000028452,ENSMUSG00000036606,ENSMUSG00000026883,ENSMUSG00000029231,ENSMUSG00000006369,ENSMUSG00000025780,ENSMUSG00000024639,ENSMUSG00000026626,ENSMUSG00000038371,ENSMUSG00000027247,ENSMUSG00000002365,ENSMUSG00000026842,ENSMUSG00000045962,ENSMUSG00000035151,ENSMUSG00000037820,ENSMUSG00000015357,ENSMUSG00000032540,…
RIP18	regulation of localization	GO:0032879	1.3607e-12	11.8662	2868	523	140	21118	ENSMUSG00000001506,ENSMUSG00000026043,ENSMUSG00000026463,ENSMUSG00000030447,ENSMUSG00000030562,ENSMUSG00000002900,ENSMUSG00000001750,ENSMUSG00000026879,ENSMUSG00000001435,ENSMUSG00000037815,ENSMUSG00000019846,ENSMUSG00000040296,ENSMUSG00000047126,ENSMUSG00000029163,ENSMUSG00000031731,ENSMUSG00000026193,ENSMUSG00000040249,ENSMUSG00000028452,ENSMUSG00000038587,ENSMUSG00000036606,ENSMUSG00000026883,…
RIP18	regulation of locomotion	GO:0040012	1.12948e-07	6.94712	1035	523	63	21118	ENSMUSG00000001506,ENSMUSG00000026043,ENSMUSG00000026463,ENSMUSG00000030562,ENSMUSG00000002900,ENSMUSG00000001435,ENSMUSG00000037815,ENSMUSG00000019846,ENSMUSG00000040296,ENSMUSG00000029163,ENSMUSG00000026193,ENSMUSG00000040249,ENSMUSG00000038587,ENSMUSG00000036606,ENSMUSG00000026883,ENSMUSG00000031328,ENSMUSG00000001552,ENSMUSG00000029231,ENSMUSG00000006369,ENSMUSG00000032187,ENSMUSG00000025060,…
RIP18	regulation of macromolecule metabolic process	GO:0060255	0.00351684	2.45385	6363	523	208	21118	ENSMUSG00000001506,ENSMUSG00000032565,ENSMUSG00000026463,ENSMUSG00000030447,ENSMUSG00000030562,ENSMUSG00000040488,ENSMUSG00000001750,ENSMUSG00000026879,ENSMUSG00000001870,ENSMUSG00000040296,ENSMUSG00000026637,ENSMUSG00000047126,ENSMUSG00000029163,ENSMUSG00000002265,ENSMUSG00000044562,ENSMUSG00000003316,ENSMUSG00000019876,ENSMUSG00000071477,ENSMUSG00000031996,ENSMUSG00000024740,ENSMUSG00000026193,…
RIP18	regulation of metabolic process	GO:0019222	0.00075853	3.12003	6841	523	224	21118	ENSMUSG00000001506,ENSMUSG00000032565,ENSMUSG00000026463,ENSMUSG00000030447,ENSMUSG00000030562,ENSMUSG00000040488,ENSMUSG00000001750,ENSMUSG00000026879,ENSMUSG00000001870,ENSMUSG00000019846,ENSMUSG00000040296,ENSMUSG00000026637,ENSMUSG00000047126,ENSMUSG00000029163,ENSMUSG00000002265,ENSMUSG00000044562,ENSMUSG00000003316,ENSMUSG00000019876,ENSMUSG00000071477,ENSMUSG00000031996,ENSMUSG00000024740,…
RIP18	regulation of multicellular organismal development	GO:2000026	0.00287096	2.54197	1444	523	66	21118	ENSMUSG00000031503,ENSMUSG00000026463,ENSMUSG00000030447,ENSMUSG00000024940,ENSMUSG00000037815,ENSMUSG00000019846,ENSMUSG00000029163,ENSMUSG00000022098,ENSMUSG00000003316,ENSMUSG00000023885,ENSMUSG00000026193,ENSMUSG00000040249,ENSMUSG00000036606,ENSMUSG00000026883,ENSMUSG00000001552,ENSMUSG00000039953,ENSMUSG00000024247,ENSMUSG00000030309,ENSMUSG00000025812,ENSMUSG00000037605,ENSMUSG00000028530,…
RIP18	regulation of multicellular organismal process	GO:0051239	8.15286e-05	4.08869	2788	523	114	21118	ENSMUSG00000031503,ENSMUSG00000001506,ENSMUSG00000026463,ENSMUSG00000030447,ENSMUSG00000024940,ENSMUSG00000037815,ENSMUSG00000001870,ENSMUSG00000019846,ENSMUSG00000040296,ENSMUSG00000029163,ENSMUSG00000022098,ENSMUSG00000003316,ENSMUSG00000023885,ENSMUSG00000026193,ENSMUSG00000040249,ENSMUSG00000038587,ENSMUSG00000036606,ENSMUSG00000026883,ENSMUSG00000031328,ENSMUSG00000001552,ENSMUSG00000029231,…
RIP18	regulation of muscle system process	GO:0090257	0.0341971	1.46601	267	523	20	21118	ENSMUSG00000026463,ENSMUSG00000001552,ENSMUSG00000040407,ENSMUSG00000029467,ENSMUSG00000039952,ENSMUSG00000018340,ENSMUSG00000026185,ENSMUSG00000050989,ENSMUSG00000026313,ENSMUSG00000028063,ENSMUSG00000060261,ENSMUSG00000057530,ENSMUSG00000034675,ENSMUSG00000033161,ENSMUSG00000022607,ENSMUSG00000034881,ENSMUSG00000025220,ENSMUSG00000020063,ENSMUSG00000041936,ENSMUSG00000020439
RIP18	regulation of nervous system development	GO:0051960	0.0432222	1.36429	516	523	30	21118	ENSMUSG00000030447,ENSMUSG00000037815,ENSMUSG00000023885,ENSMUSG00000026193,ENSMUSG00000040249,ENSMUSG00000036606,ENSMUSG00000039953,ENSMUSG00000030309,ENSMUSG00000025812,ENSMUSG00000037605,ENSMUSG00000013236,ENSMUSG00000021756,ENSMUSG00000039952,ENSMUSG00000033295,ENSMUSG00000037820,ENSMUSG00000006932,ENSMUSG00000027668,ENSMUSG00000029249,ENSMUSG00000027200,ENSMUSG00000038545,ENSMUSG00000026965,…
RIP18	regulation of organelle organization	GO:0033043	7.93685e-06	5.10035	1178	523	64	21118	ENSMUSG00000030447,ENSMUSG00000030562,ENSMUSG00000029675,ENSMUSG00000026879,ENSMUSG00000035299,ENSMUSG00000047126,ENSMUSG00000019876,ENSMUSG00000025949,ENSMUSG00000031328,ENSMUSG00000031865,ENSMUSG00000034543,ENSMUSG00000004099,ENSMUSG00000020315,ENSMUSG00000030816,ENSMUSG00000040407,ENSMUSG00000025060,ENSMUSG00000040549,ENSMUSG00000057738,ENSMUSG00000015766,ENSMUSG00000002365,ENSMUSG00000013236,…
RIP18	regulation of plasma membrane bounded cell projection organization	GO:0120035	0.00315422	2.50111	706	523	40	21118	ENSMUSG00000030447,ENSMUSG00000026193,ENSMUSG00000040249,ENSMUSG00000036606,ENSMUSG00000026883,ENSMUSG00000031328,ENSMUSG00000032216,ENSMUSG00000030309,ENSMUSG00000015766,ENSMUSG00000013236,ENSMUSG00000033295,ENSMUSG00000029581,ENSMUSG00000060279,ENSMUSG00000063450,ENSMUSG00000022781,ENSMUSG00000040945,ENSMUSG00000027668,ENSMUSG00000027200,ENSMUSG00000038545,ENSMUSG00000032812,ENSMUSG00000031565,…
RIP18	regulation of protein localization	GO:0032880	6.97393e-05	4.15652	917	523	52	21118	ENSMUSG00000026463,ENSMUSG00000001750,ENSMUSG00000026879,ENSMUSG00000037815,ENSMUSG00000047126,ENSMUSG00000040249,ENSMUSG00000028452,ENSMUSG00000031328,ENSMUSG00000001552,ENSMUSG00000019978,ENSMUSG00000031865,ENSMUSG00000026626,ENSMUSG00000020900,ENSMUSG00000020315,ENSMUSG00000024247,ENSMUSG00000020277,ENSMUSG00000000631,ENSMUSG00000039952,ENSMUSG00000029482,ENSMUSG00000031207,ENSMUSG00000006932,…
RIP18	regulation of protein polymerization	GO:0032271	0.000292757	3.53349	235	523	22	21118	ENSMUSG00000030447,ENSMUSG00000029675,ENSMUSG00000026879,ENSMUSG00000031865,ENSMUSG00000020315,ENSMUSG00000040407,ENSMUSG00000040549,ENSMUSG00000057738,ENSMUSG00000015766,ENSMUSG00000002365,ENSMUSG00000026842,ENSMUSG00000037926,ENSMUSG00000029106,ENSMUSG00000024236,ENSMUSG00000039230,ENSMUSG00000001946,ENSMUSG00000090877,ENSMUSG00000027002,ENSMUSG00000017774,ENSMUSG00000034675,ENSMUSG00000031834,…
RIP18	regulation of protein-containing complex assembly	GO:0043254	7.98444e-05	4.09776	448	523	33	21118	ENSMUSG00000030447,ENSMUSG00000029675,ENSMUSG00000026879,ENSMUSG00000044562,ENSMUSG00000028452,ENSMUSG00000026883,ENSMUSG00000031865,ENSMUSG00000020315,ENSMUSG00000020114,ENSMUSG00000040407,ENSMUSG00000040549,ENSMUSG00000057738,ENSMUSG00000015766,ENSMUSG00000002365,ENSMUSG00000026842,ENSMUSG00000037926,ENSMUSG00000029106,ENSMUSG00000029581,ENSMUSG00000024236,ENSMUSG00000031207,ENSMUSG00000039230,…
RIP18	regulation of supramolecular fiber organization	GO:1902903	8.25544e-06	5.08326	387	523	32	21118	ENSMUSG00000030447,ENSMUSG00000030562,ENSMUSG00000029675,ENSMUSG00000026879,ENSMUSG00000035299,ENSMUSG00000029163,ENSMUSG00000031328,ENSMUSG00000031865,ENSMUSG00000020473,ENSMUSG00000020315,ENSMUSG00000040407,ENSMUSG00000040549,ENSMUSG00000057738,ENSMUSG00000015766,ENSMUSG00000002365,ENSMUSG00000026842,ENSMUSG00000037926,ENSMUSG00000029106,ENSMUSG00000024236,ENSMUSG00000039230,ENSMUSG00000033149,…
RIP18	regulation of synapse organization	GO:0050807	5.54025e-05	4.25647	252	523	24	21118	ENSMUSG00000030447,ENSMUSG00000023885,ENSMUSG00000028452,ENSMUSG00000026883,ENSMUSG00000031865,ENSMUSG00000039953,ENSMUSG00000032216,ENSMUSG00000020900,ENSMUSG00000030309,ENSMUSG00000037605,ENSMUSG00000013236,ENSMUSG00000026842,ENSMUSG00000039952,ENSMUSG00000033295,ENSMUSG00000027668,ENSMUSG00000045983,ENSMUSG00000026965,ENSMUSG00000034675,ENSMUSG00000013089,ENSMUSG00000022607,ENSMUSG00000068036,…
RIP18	regulation of synapse structure or activity	GO:0050803	0.000125992	3.89966	263	523	24	21118	ENSMUSG00000030447,ENSMUSG00000023885,ENSMUSG00000028452,ENSMUSG00000026883,ENSMUSG00000031865,ENSMUSG00000039953,ENSMUSG00000032216,ENSMUSG00000020900,ENSMUSG00000030309,ENSMUSG00000037605,ENSMUSG00000013236,ENSMUSG00000026842,ENSMUSG00000039952,ENSMUSG00000033295,ENSMUSG00000027668,ENSMUSG00000045983,ENSMUSG00000026965,ENSMUSG00000034675,ENSMUSG00000013089,ENSMUSG00000022607,ENSMUSG00000068036,…
RIP18	regulation of transport	GO:0051049	0.0177875	1.74988	1871	523	77	21118	ENSMUSG00000026463,ENSMUSG00000030447,ENSMUSG00000001750,ENSMUSG00000031731,ENSMUSG00000040249,ENSMUSG00000031328,ENSMUSG00000001552,ENSMUSG00000031865,ENSMUSG00000032216,ENSMUSG00000024639,ENSMUSG00000020900,ENSMUSG00000024247,ENSMUSG00000040407,ENSMUSG00000025812,ENSMUSG00000020277,ENSMUSG00000027247,ENSMUSG00000029467,ENSMUSG00000020176,ENSMUSG00000070738,ENSMUSG00000000631,ENSMUSG00000026842,…
RIP18	response to abiotic stimulus	GO:0009628	0.0129919	1.88633	1177	523	55	21118	ENSMUSG00000001506,ENSMUSG00000026043,ENSMUSG00000026463,ENSMUSG00000030447,ENSMUSG00000030562,ENSMUSG00000026879,ENSMUSG00000001441,ENSMUSG00000024740,ENSMUSG00000028452,ENSMUSG00000019055,ENSMUSG00000038587,ENSMUSG00000032115,ENSMUSG00000001552,ENSMUSG00000032216,ENSMUSG00000032648,ENSMUSG00000040407,ENSMUSG00000029467,ENSMUSG00000039952,ENSMUSG00000036086,ENSMUSG00000041168,ENSMUSG00000054808,…
RIP18	response to acid chemical	GO:0001101	0.00181029	2.74225	145	523	16	21118	ENSMUSG00000031502,ENSMUSG00000001506,ENSMUSG00000026043,ENSMUSG00000026463,ENSMUSG00000029661,ENSMUSG00000040690,ENSMUSG00000026042,ENSMUSG00000029231,ENSMUSG00000001119,ENSMUSG00000004099,ENSMUSG00000031740,ENSMUSG00000020661,ENSMUSG00000034462,ENSMUSG00000030662,ENSMUSG00000005360,ENSMUSG00000026509
RIP18	response to amino acid	GO:0043200	0.00755165	2.12196	125	523	14	21118	ENSMUSG00000031502,ENSMUSG00000001506,ENSMUSG00000026043,ENSMUSG00000029661,ENSMUSG00000040690,ENSMUSG00000026042,ENSMUSG00000029231,ENSMUSG00000001119,ENSMUSG00000004099,ENSMUSG00000031740,ENSMUSG00000020661,ENSMUSG00000030662,ENSMUSG00000005360,ENSMUSG00000026509
RIP18	response to axon injury	GO:0048678	0.00547812	2.26137	89	523	12	21118	ENSMUSG00000037815,ENSMUSG00000040249,ENSMUSG00000031328,ENSMUSG00000013236,ENSMUSG00000039952,ENSMUSG00000033295,ENSMUSG00000031740,ENSMUSG00000024501,ENSMUSG00000052911,ENSMUSG00000062312,ENSMUSG00000022391,ENSMUSG00000042105
RIP18	response to endogenous stimulus	GO:0009719	1.89368e-09	8.72269	1619	523	89	21118	ENSMUSG00000031502,ENSMUSG00000031503,ENSMUSG00000001506,ENSMUSG00000026043,ENSMUSG00000026463,ENSMUSG00000030447,ENSMUSG00000029661,ENSMUSG00000030562,ENSMUSG00000024940,ENSMUSG00000040488,ENSMUSG00000037815,ENSMUSG00000001870,ENSMUSG00000029163,ENSMUSG00000003316,ENSMUSG00000040690,ENSMUSG00000026042,ENSMUSG00000026883,ENSMUSG00000031328,ENSMUSG00000001552,ENSMUSG00000029231,ENSMUSG00000001119,…
RIP18	response to growth factor	GO:0070848	0.000117677	3.92931	697	523	43	21118	ENSMUSG00000031503,ENSMUSG00000001506,ENSMUSG00000026043,ENSMUSG00000026463,ENSMUSG00000030447,ENSMUSG00000029661,ENSMUSG00000030562,ENSMUSG00000024940,ENSMUSG00000040488,ENSMUSG00000001870,ENSMUSG00000029163,ENSMUSG00000003316,ENSMUSG00000026883,ENSMUSG00000029231,ENSMUSG00000032216,ENSMUSG00000031922,ENSMUSG00000004099,ENSMUSG00000020176,ENSMUSG00000006800,ENSMUSG00000026842,ENSMUSG00000033295,…
RIP18	response to nitrogen compound	GO:1901698	3.88209e-07	6.41093	1199	523	68	21118	ENSMUSG00000031502,ENSMUSG00000001506,ENSMUSG00000026043,ENSMUSG00000026463,ENSMUSG00000030447,ENSMUSG00000029661,ENSMUSG00000030562,ENSMUSG00000026879,ENSMUSG00000037815,ENSMUSG00000040296,ENSMUSG00000037470,ENSMUSG00000040690,ENSMUSG00000028452,ENSMUSG00000026042,ENSMUSG00000031328,ENSMUSG00000001552,ENSMUSG00000029231,ENSMUSG00000001119,ENSMUSG00000032648,ENSMUSG00000004099,ENSMUSG00000024639,…
RIP18	response to organic substance	GO:0010033	6.02759e-08	7.21986	3418	523	144	21118	ENSMUSG00000031502,ENSMUSG00000031503,ENSMUSG00000001506,ENSMUSG00000026043,ENSMUSG00000026463,ENSMUSG00000030447,ENSMUSG00000029661,ENSMUSG00000030562,ENSMUSG00000024940,ENSMUSG00000040488,ENSMUSG00000001750,ENSMUSG00000026879,ENSMUSG00000037815,ENSMUSG00000001870,ENSMUSG00000040296,ENSMUSG00000026637,ENSMUSG00000029163,ENSMUSG00000037470,ENSMUSG00000003316,ENSMUSG00000040690,ENSMUSG00000026193,…
RIP18	response to organonitrogen compound	GO:0010243	1.4417e-07	6.84113	1093	523	65	21118	ENSMUSG00000031502,ENSMUSG00000001506,ENSMUSG00000026043,ENSMUSG00000026463,ENSMUSG00000030447,ENSMUSG00000029661,ENSMUSG00000030562,ENSMUSG00000026879,ENSMUSG00000037815,ENSMUSG00000037470,ENSMUSG00000040690,ENSMUSG00000028452,ENSMUSG00000026042,ENSMUSG00000031328,ENSMUSG00000001552,ENSMUSG00000029231,ENSMUSG00000001119,ENSMUSG00000032648,ENSMUSG00000004099,ENSMUSG00000024639,ENSMUSG00000030816,…
RIP18	response to oxygen-containing compound	GO:1901700	0.000432504	3.36401	1820	523	81	21118	ENSMUSG00000031502,ENSMUSG00000001506,ENSMUSG00000026043,ENSMUSG00000026463,ENSMUSG00000030447,ENSMUSG00000029661,ENSMUSG00000030562,ENSMUSG00000026879,ENSMUSG00000037815,ENSMUSG00000040690,ENSMUSG00000040249,ENSMUSG00000028452,ENSMUSG00000020241,ENSMUSG00000038587,ENSMUSG00000026042,ENSMUSG00000026883,ENSMUSG00000031328,ENSMUSG00000001552,ENSMUSG00000029231,ENSMUSG00000001119,ENSMUSG00000032648,…
RIP18	response to stress	GO:0006950	4.84578e-07	6.31464	3817	523	153	21118	ENSMUSG00000001506,ENSMUSG00000026043,ENSMUSG00000032565,ENSMUSG00000026463,ENSMUSG00000026837,ENSMUSG00000030562,ENSMUSG00000001750,ENSMUSG00000026879,ENSMUSG00000037815,ENSMUSG00000040296,ENSMUSG00000026637,ENSMUSG00000035299,ENSMUSG00000037470,ENSMUSG00000046101,ENSMUSG00000031731,ENSMUSG00000001441,ENSMUSG00000024740,ENSMUSG00000026193,ENSMUSG00000040249,ENSMUSG00000028452,ENSMUSG00000019055,…
RIP18	response to transforming growth factor beta	GO:0071559	0.00499038	2.30187	235	523	20	21118	ENSMUSG00000031503,ENSMUSG00000001506,ENSMUSG00000026043,ENSMUSG00000029661,ENSMUSG00000030562,ENSMUSG00000024940,ENSMUSG00000040488,ENSMUSG00000001870,ENSMUSG00000029163,ENSMUSG00000003316,ENSMUSG00000004099,ENSMUSG00000022817,ENSMUSG00000032812,ENSMUSG00000034675,ENSMUSG00000022607,ENSMUSG00000032440,ENSMUSG00000020063,ENSMUSG00000006205,ENSMUSG00000023047,ENSMUSG00000030530
RIP18	response to wounding	GO:0009611	2.44139e-05	4.61236	517	523	37	21118	ENSMUSG00000001506,ENSMUSG00000026043,ENSMUSG00000026837,ENSMUSG00000026879,ENSMUSG00000037815,ENSMUSG00000026193,ENSMUSG00000040249,ENSMUSG00000031328,ENSMUSG00000029231,ENSMUSG00000006369,ENSMUSG00000020900,ENSMUSG00000039115,ENSMUSG00000025812,ENSMUSG00000013236,ENSMUSG00000006800,ENSMUSG00000039952,ENSMUSG00000027298,ENSMUSG00000033295,ENSMUSG00000022565,ENSMUSG00000033149,ENSMUSG00000018340,…
RIP18	substrate adhesion-dependent cell spreading	GO:0034446	0.006149	2.2112	106	523	13	21118	ENSMUSG00000002900,ENSMUSG00000026193,ENSMUSG00000031328,ENSMUSG00000006369,ENSMUSG00000026842,ENSMUSG00000027298,ENSMUSG00000054808,ENSMUSG00000040945,ENSMUSG00000002602,ENSMUSG00000034675,ENSMUSG00000022607,ENSMUSG00000052911,ENSMUSG00000033088
RIP18	supramolecular fiber organization	GO:0097435	1.09563e-12	11.9603	734	523	60	21118	ENSMUSG00000001506,ENSMUSG00000026043,ENSMUSG00000030447,ENSMUSG00000029661,ENSMUSG00000026837,ENSMUSG00000030562,ENSMUSG00000024940,ENSMUSG00000040488,ENSMUSG00000029675,ENSMUSG00000026879,ENSMUSG00000037815,ENSMUSG00000035299,ENSMUSG00000029163,ENSMUSG00000030761,ENSMUSG00000026042,ENSMUSG00000031328,ENSMUSG00000029231,ENSMUSG00000031865,ENSMUSG00000020473,ENSMUSG00000020900,ENSMUSG00000018417,…
RIP18	synapse organization	GO:0050808	4.39981e-08	7.35657	474	523	40	21118	ENSMUSG00000031502,ENSMUSG00000030447,ENSMUSG00000023885,ENSMUSG00000028452,ENSMUSG00000036606,ENSMUSG00000026883,ENSMUSG00000031328,ENSMUSG00000031865,ENSMUSG00000039953,ENSMUSG00000032216,ENSMUSG00000102918,ENSMUSG00000020900,ENSMUSG00000030309,ENSMUSG00000037605,ENSMUSG00000013236,ENSMUSG00000026842,ENSMUSG00000039952,ENSMUSG00000016487,ENSMUSG00000033295,ENSMUSG00000030172,ENSMUSG00000040479,…
RIP18	system development	GO:0048731	1.38555e-10	9.85838	4876	523	196	21118	ENSMUSG00000031502,ENSMUSG00000031503,ENSMUSG00000001506,ENSMUSG00000026043,ENSMUSG00000026463,ENSMUSG00000030447,ENSMUSG00000029661,ENSMUSG00000025815,ENSMUSG00000026837,ENSMUSG00000042961,ENSMUSG00000030562,ENSMUSG00000024940,ENSMUSG00000002900,ENSMUSG00000001750,ENSMUSG00000029675,ENSMUSG00000026879,ENSMUSG00000001435,ENSMUSG00000037815,ENSMUSG00000001870,ENSMUSG00000019846,ENSMUSG00000029163,…
RIP18	tissue development	GO:0009888	1.42679e-06	5.84564	1923	523	92	21118	ENSMUSG00000031502,ENSMUSG00000031503,ENSMUSG00000001506,ENSMUSG00000026043,ENSMUSG00000029661,ENSMUSG00000026837,ENSMUSG00000042961,ENSMUSG00000030562,ENSMUSG00000024940,ENSMUSG00000002900,ENSMUSG00000001750,ENSMUSG00000029675,ENSMUSG00000001435,ENSMUSG00000022098,ENSMUSG00000044562,ENSMUSG00000003316,ENSMUSG00000027778,ENSMUSG00000026193,ENSMUSG00000019055,ENSMUSG00000030761,ENSMUSG00000026042,…
RIP18	transmembrane receptor protein tyrosine kinase signaling pathway	GO:0007169	0.00482141	2.31683	587	523	35	21118	ENSMUSG00000031502,ENSMUSG00000031503,ENSMUSG00000001506,ENSMUSG00000030447,ENSMUSG00000029163,ENSMUSG00000026883,ENSMUSG00000029231,ENSMUSG00000032216,ENSMUSG00000031922,ENSMUSG00000020176,ENSMUSG00000070738,ENSMUSG00000029710,ENSMUSG00000006800,ENSMUSG00000026842,ENSMUSG00000032253,ENSMUSG00000027298,ENSMUSG00000033295,ENSMUSG00000025083,ENSMUSG00000006932,ENSMUSG00000002602,ENSMUSG00000039804,…
RIP18	transport	GO:0006810	0.0165642	1.78083	4502	523	154	21118	ENSMUSG00000001506,ENSMUSG00000026463,ENSMUSG00000030447,ENSMUSG00000052783,ENSMUSG00000040488,ENSMUSG00000001750,ENSMUSG00000026879,ENSMUSG00000040312,ENSMUSG00000047126,ENSMUSG00000031731,ENSMUSG00000027778,ENSMUSG00000040249,ENSMUSG00000028452,ENSMUSG00000025949,ENSMUSG00000030761,ENSMUSG00000032115,ENSMUSG00000031328,ENSMUSG00000001552,ENSMUSG00000031865,ENSMUSG00000061306,ENSMUSG00000039953,…
RIP18	tube development	GO:0035295	0.00996309	2.00161	1137	523	54	21118	ENSMUSG00000031502,ENSMUSG00000031503,ENSMUSG00000026043,ENSMUSG00000026463,ENSMUSG00000024940,ENSMUSG00000001435,ENSMUSG00000029163,ENSMUSG00000044562,ENSMUSG00000023885,ENSMUSG00000026193,ENSMUSG00000036606,ENSMUSG00000026883,ENSMUSG00000056174,ENSMUSG00000031328,ENSMUSG00000001552,ENSMUSG00000029231,ENSMUSG00000032216,ENSMUSG00000032187,ENSMUSG00000024247,ENSMUSG00000028530,ENSMUSG00000029710,…
RIP18	tube morphogenesis	GO:0035239	0.0254475	1.59435	911	523	45	21118	ENSMUSG00000031502,ENSMUSG00000031503,ENSMUSG00000026043,ENSMUSG00000026463,ENSMUSG00000001435,ENSMUSG00000029163,ENSMUSG00000044562,ENSMUSG00000023885,ENSMUSG00000026193,ENSMUSG00000036606,ENSMUSG00000026883,ENSMUSG00000056174,ENSMUSG00000031328,ENSMUSG00000001552,ENSMUSG00000029231,ENSMUSG00000032216,ENSMUSG00000032187,ENSMUSG00000028530,ENSMUSG00000029710,ENSMUSG00000026842,ENSMUSG00000039952,…
RIP18	vasculature development	GO:0001944	5.24321e-06	5.2804	773	523	49	21118	ENSMUSG00000031502,ENSMUSG00000031503,ENSMUSG00000001506,ENSMUSG00000026043,ENSMUSG00000026463,ENSMUSG00000029661,ENSMUSG00000026837,ENSMUSG00000001435,ENSMUSG00000001870,ENSMUSG00000019846,ENSMUSG00000029163,ENSMUSG00000044562,ENSMUSG00000023885,ENSMUSG00000026193,ENSMUSG00000026883,ENSMUSG00000056174,ENSMUSG00000031328,ENSMUSG00000001552,ENSMUSG00000029231,ENSMUSG00000032216,ENSMUSG00000004099,…
RIP18	vesicle-mediated transport	GO:0016192	0.000491692	3.30831	1582	523	73	21118	ENSMUSG00000030447,ENSMUSG00000052783,ENSMUSG00000026879,ENSMUSG00000047126,ENSMUSG00000031731,ENSMUSG00000040249,ENSMUSG00000028452,ENSMUSG00000025949,ENSMUSG00000030761,ENSMUSG00000032115,ENSMUSG00000031328,ENSMUSG00000031865,ENSMUSG00000039953,ENSMUSG00000032216,ENSMUSG00000020900,ENSMUSG00000018417,ENSMUSG00000020315,ENSMUSG00000024247,ENSMUSG00000025812,ENSMUSG00000027247,ENSMUSG00000029467,…
RIP18	wound healing	GO:0042060	0.0284901	1.54531	380	523	25	21118	ENSMUSG00000001506,ENSMUSG00000026043,ENSMUSG00000026837,ENSMUSG00000026879,ENSMUSG00000026193,ENSMUSG00000031328,ENSMUSG00000029231,ENSMUSG00000006369,ENSMUSG00000020900,ENSMUSG00000039115,ENSMUSG00000025812,ENSMUSG00000039952,ENSMUSG00000027298,ENSMUSG00000022565,ENSMUSG00000033149,ENSMUSG00000018340,ENSMUSG00000048120,ENSMUSG00000002602,ENSMUSG00000022607,ENSMUSG00000034881,ENSMUSG00000032440,…
